# Supplementary material for: A powerful and efficient set test for genetic markers that handles confounders
Source: Bioinformatics. 2013 Apr 18;29(12):1526–33. doi: 10.1093/bioinformatics/btt177 (PMC3673214; doi:10.1093/bioinformatics/btt177)
Supplement: Supplementary Data [file supp_btt177_TableS1.xlsx]

## Sheet: Legend
Each tab labels a particular experimental set of results:
GAW14_FaST-LMM-Set			Application of our new approach to the GAW14 data set (two variance components, using LRT).
GAW14_uncorrected			Application of our LRT approach using a 1-variance component model (which does not correct for confouding) to the GAW14 data set.
Crohn's_FaST-LMM-Set			Application of our new approach to the WTCCC data set with the Crohn's disease phenotype (two variance components, using LRT).
Crohn's_FaST-LMM-Set-Score			Application of our model to the WTCCC data set with the Crohn's disease phenotype, but using a score test rather than LRT (still, using two variance components).
Crohn's_uncorrected			Application of our LRT approach using a 1-variance component model (which does not correct for confouding) to the WTCCC data set with Crohn's disease phenotype.
Validation			Annotation for meta-analysis and literature-derived validation of the WTCCC Crohn's disease analyses (for any gene passing Bonferroni threshold in any analysis)
bolded entries means these passed Bonferroni correction
filtering for WTCCC was done to exclude MHC, as explained in the paper

## Sheet: GAW14_FaST-LMM-Set
setId	phenId	logLikeAlt	logLikeNull	pValue	setSize	chrm	minPos(Mb)	maxPos(Mb)	#Excluded	Bonferroni
6_0.003354_0.003359	smoking	-826.192	-831.454	0.000173601	5	6	0.003355	0.003359	4	FALSE
14_0.006271_0.006279	smoking	-825.369	-830.43	0.0002222	8	14	0.006272	0.006279	0	FALSE
9_0.00447_0.004474	smoking	-825.727	-830.448	0.000338637	4	9	0.004471	0.004474	1	FALSE
14_0.006272_0.006281	smoking	-826.102	-830.43	0.000551319	9	14	0.006273	0.006281	0	FALSE
3_0.001316_0.00132	smoking	-827.71	-831.083	0.00183428	4	3	0.001317	0.00132	1	FALSE
10_0.004718_0.004726	smoking	-826.992	-830.258	0.00210429	8	10	0.004719	0.004726	3	FALSE
2_0.000871_0.000874	smoking	-828.666	-831.93	0.00210716	3	2	0.000872	0.000874	4	FALSE
1_0.000298_0.000302	smoking	-829.059	-832.152	0.00262405	4	1	0.000299	0.000302	4	FALSE
7_0.003635_0.003642	smoking	-827.566	-830.43	0.00352163	7	7	0.003636	0.003642	0	FALSE
10_0.00472_0.004723	smoking	-827.663	-830.491	0.00368872	3	10	0.004721	0.004723	1	FALSE
12_0.005749_0.005751	smoking	-827.814	-830.587	0.00396098	2	12	0.00575	0.005751	2	FALSE
1_0.000303_0.000312	smoking	-829.532	-832.152	0.00483686	9	1	0.000304	0.000312	4	FALSE
20_0.007269_0.007271	smoking	-828.967	-831.574	0.00491515	2	20	0.00727	0.007271	1	FALSE
5_0.002665_0.002669	smoking	-827.681	-830.231	0.00529488	4	5	0.002666	0.002669	3	FALSE
1_0.000218_0.000221	smoking	-827.91	-830.43	0.00550353	3	1	0.000219	0.000221	0	FALSE
17_0.006858_0.00686	smoking	-827.969	-830.43	0.00594514	2	17	0.006859	0.00686	0	FALSE
17_0.006857_0.006859	smoking	-827.871	-830.288	0.00629805	2	17	0.006858	0.006859	1	FALSE
4_0.00187_0.001879	smoking	-828.094	-830.382	0.0074762	9	4	0.001871	0.001879	2	FALSE
5_0.002612_0.002618	smoking	-829.47	-831.744	0.00760586	6	5	0.002613	0.002618	1	FALSE
16_0.006651_0.006657	smoking	-828.149	-830.416	0.00768623	6	16	0.006652	0.006657	1	FALSE
5_0.002608_0.002616	smoking	-829.789	-831.996	0.00831728	8	5	0.002609	0.002616	5	FALSE
8_0.003893_0.0039	smoking	-828.27	-830.417	0.00900933	7	8	0.003894	0.0039	1	FALSE
11_0.005079_0.005094	smoking	-828.37	-830.458	0.00974225	15	11	0.00508	0.005094	3	FALSE
6_0.002964_0.002968	smoking	-828.341	-830.411	0.0099802	4	6	0.002965	0.002968	1	FALSE
1_0.000241_0.000243	smoking	-828.408	-830.43	0.0106502	2	1	0.000242	0.000243	0	FALSE
9_0.004278_0.004282	smoking	-828.577	-830.559	0.0112255	4	9	0.004279	0.004282	1	FALSE
10_0.004727_0.004735	smoking	-828.279	-830.216	0.0119245	8	10	0.004728	0.004735	2	FALSE
11_0.005226_0.005234	smoking	-828.529	-830.458	0.0120565	8	11	0.005227	0.005234	1	FALSE
11_0.005286_0.005301	smoking	-828.661	-830.578	0.0122546	15	11	0.005287	0.005301	2	FALSE
4_0.001872_0.001881	smoking	-828.468	-830.382	0.0123203	9	4	0.001873	0.001881	2	FALSE
4_0.001919_0.001922	smoking	-828.597	-830.496	0.0125633	3	4	0.00192	0.001922	4	FALSE
12_0.00558_0.005582	smoking	-829.129	-831.015	0.0127849	2	12	0.005581	0.005582	2	FALSE
13_0.006111_0.006113	smoking	-829.553	-831.438	0.0127978	2	13	0.006112	0.006113	2	FALSE
3_0.001319_0.001322	smoking	-829.208	-831.083	0.0129608	3	3	0.00132	0.001322	1	FALSE
4_0.0022_0.002204	smoking	-828.427	-830.28	0.0133706	4	4	0.002201	0.002204	1	FALSE
10_0.0048_0.004802	smoking	-828.458	-830.285	0.0138611	2	10	0.004801	0.004802	1	FALSE
2_0.000745_0.000754	smoking	-829.272	-831.073	0.0143518	9	2	0.000746	0.000754	2	FALSE
12_0.005747_0.005753	smoking	-828.807	-830.587	0.0147527	6	12	0.005748	0.005753	2	FALSE
7_0.003509_0.003512	smoking	-829.64	-831.418	0.0147925	3	7	0.00351	0.003512	4	FALSE
11_0.005282_0.005295	smoking	-828.826	-830.578	0.0153264	13	11	0.005283	0.005295	2	FALSE
10_0.004903_0.004914	smoking	-828.678	-830.43	0.0153396	11	10	0.004904	0.004914	0	FALSE
15_0.006483_0.006491	smoking	-828.596	-830.342	0.0154707	8	15	0.006484	0.006491	4	FALSE
8_0.004187_0.00419	smoking	-828.604	-830.349	0.0154823	3	8	0.004188	0.00419	1	FALSE
10_0.004712_0.004717	smoking	-828.671	-830.403	0.0157531	5	10	0.004713	0.004717	2	FALSE
10_0.004795_0.004801	smoking	-828.724	-830.43	0.0163323	6	10	0.004796	0.004801	0	FALSE
5_0.002792_0.002801	smoking	-828.791	-830.489	0.0164953	9	5	0.002793	0.002801	2	FALSE
7_0.003669_0.003674	smoking	-828.764	-830.43	0.0172446	5	7	0.00367	0.003674	0	FALSE
8_0.003887_0.003889	smoking	-828.826	-830.43	0.0187941	2	8	0.003888	0.003889	0	FALSE
16_0.006637_0.006641	smoking	-828.84	-830.43	0.0191678	4	16	0.006638	0.006641	0	FALSE
4_0.002266_0.002268	smoking	-828.801	-830.375	0.0195817	2	4	0.002267	0.002268	1	FALSE
11_0.005065_0.005068	smoking	-828.738	-830.312	0.0195849	3	11	0.005066	0.005068	1	FALSE
9_0.004246_0.004254	smoking	-828.897	-830.439	0.0204639	8	9	0.004247	0.004254	1	FALSE
6_0.002927_0.00293	smoking	-828.733	-830.275	0.0204862	3	6	0.002928	0.00293	1	FALSE
14_0.00636_0.006368	smoking	-828.894	-830.43	0.0206468	8	14	0.006361	0.006368	0	FALSE
18_0.00694_0.006945	smoking	-828.955	-830.481	0.0209579	5	18	0.006941	0.006945	1	FALSE
10_0.004932_0.004934	smoking	-828.932	-830.43	0.0217603	2	10	0.004933	0.004934	0	FALSE
16_0.006648_0.006652	smoking	-828.954	-830.416	0.0229188	4	16	0.006649	0.006652	1	FALSE
2_0.000911_0.000915	smoking	-829.026	-830.482	0.0230833	4	2	0.000912	0.000915	1	FALSE
16_0.00668_0.006682	smoking	-828.989	-830.43	0.0235811	2	16	0.006681	0.006682	0	FALSE
18_0.00708_0.00709	smoking	-829.436	-830.854	0.0243193	10	18	0.007081	0.00709	2	FALSE
15_0.006513_0.006517	smoking	-828.959	-830.369	0.02465	4	15	0.006514	0.006517	1	FALSE
10_0.004693_0.004698	smoking	-829.783	-831.186	0.0248727	5	10	0.004694	0.004698	4	FALSE
10_0.004728_0.004736	smoking	-828.815	-830.216	0.0249476	8	10	0.004729	0.004736	2	FALSE
9_0.004313_0.004319	smoking	-828.927	-830.326	0.0250047	6	9	0.004314	0.004319	1	FALSE
4_0.001882_0.001885	smoking	-829.24	-830.627	0.025446	3	4	0.001883	0.001885	2	FALSE
8_0.003996_0.003998	smoking	-828.646	-830.03	0.0255275	2	8	0.003997	0.003998	4	FALSE
8_0.003995_0.003997	smoking	-828.646	-830.03	0.0255464	2	8	0.003996	0.003997	4	FALSE
7_0.003572_0.003576	smoking	-829.153	-830.535	0.0256064	4	7	0.003573	0.003576	1	FALSE
2_0.00072_0.000728	smoking	-828.746	-830.121	0.0258701	8	2	0.000721	0.000728	7	FALSE
10_0.00497_0.004973	smoking	-829.071	-830.43	0.0264705	3	10	0.004971	0.004973	0	FALSE
6_0.002926_0.002932	smoking	-828.976	-830.275	0.0288294	6	6	0.002927	0.002932	1	FALSE
9_0.004462_0.004472	smoking	-829.149	-830.448	0.0288384	10	9	0.004463	0.004472	1	FALSE
4_0.001997_0.002008	smoking	-829.119	-830.397	0.0296847	11	4	0.001998	0.002008	1	FALSE
9_0.004453_0.004461	smoking	-829.153	-830.43	0.0297297	8	9	0.004454	0.004461	0	FALSE
11_0.005037_0.005041	smoking	-830.332	-831.609	0.029738	4	11	0.005038	0.005041	3	FALSE
18_0.007084_0.007086	smoking	-829.115	-830.387	0.0299252	2	18	0.007085	0.007086	1	FALSE
8_0.004128_0.00413	smoking	-829.173	-830.43	0.0305934	2	8	0.004129	0.00413	0	FALSE
14_0.006237_0.006239	smoking	-829.376	-830.616	0.031349	2	14	0.006238	0.006239	2	FALSE
10_0.004812_0.004816	smoking	-829.265	-830.49	0.03202	4	10	0.004813	0.004816	2	FALSE
7_0.003639_0.003644	smoking	-829.212	-830.43	0.0323703	5	7	0.00364	0.003644	0	FALSE
3_0.001428_0.001432	smoking	-830.054	-831.268	0.032551	4	3	0.001429	0.001432	3	FALSE
2_0.000597_0.000604	smoking	-829.369	-830.579	0.0327174	7	2	0.000598	0.000604	2	FALSE
8_0.003888_0.003892	smoking	-829.21	-830.417	0.03289	4	8	0.003889	0.003892	1	FALSE
2_0.000747_0.000758	smoking	-829.881	-831.073	0.0336026	11	2	0.000748	0.000758	2	FALSE
13_0.005796_0.005799	smoking	-829.263	-830.43	0.0348617	3	13	0.005797	0.005799	0	FALSE
9_0.004231_0.004234	smoking	-829.265	-830.43	0.0349288	3	9	0.004232	0.004234	0	FALSE
1_0.000397_0.000401	smoking	-829.49	-830.652	0.0350498	4	1	0.000398	0.000401	2	FALSE
15_0.006511_0.006518	smoking	-829.23	-830.369	0.0362763	7	15	0.006512	0.006518	1	FALSE
14_0.00631_0.006314	smoking	-829.244	-830.375	0.0367394	4	14	0.006311	0.006314	1	FALSE
10_0.004899_0.00491	smoking	-829.319	-830.43	0.0378133	11	10	0.0049	0.00491	0	FALSE
7_0.003672_0.003676	smoking	-829.381	-830.487	0.0380403	4	7	0.003673	0.003676	1	FALSE
18_0.006906_0.006922	smoking	-829.335	-830.43	0.0387121	16	18	0.006907	0.006922	0	FALSE
4_0.001866_0.001871	smoking	-829.292	-830.382	0.0390002	5	4	0.001867	0.001871	2	FALSE
16_0.006628_0.006631	smoking	-829.617	-830.693	0.0397892	3	16	0.006629	0.006631	3	FALSE
1_0.000296_0.0003	smoking	-830.914	-831.983	0.0401931	4	1	0.000297	0.0003	7	FALSE
6_0.003348_0.003355	smoking	-830.387	-831.454	0.0403505	7	6	0.003349	0.003355	4	FALSE
13_0.005965_0.005973	smoking	-830.205	-831.257	0.0412155	8	13	0.005966	0.005973	2	FALSE
14_0.006233_0.006242	smoking	-829.363	-830.413	0.0412947	9	14	0.006234	0.006242	1	FALSE
9_0.004327_0.00433	smoking	-830.348	-831.387	0.0420131	3	9	0.004328	0.00433	1	FALSE
9_0.004456_0.004459	smoking	-829.391	-830.43	0.0420156	3	9	0.004457	0.004459	0	FALSE
14_0.006211_0.006214	smoking	-830.06	-831.098	0.0421277	3	14	0.006212	0.006214	1	FALSE
15_0.006435_0.006437	smoking	-829.234	-830.268	0.0422888	2	15	0.006436	0.006437	2	FALSE
11_0.005039_0.005042	smoking	-830.578	-831.609	0.0424995	3	11	0.00504	0.005042	3	FALSE
7_0.003709_0.003715	smoking	-829.404	-830.43	0.0428129	6	7	0.00371	0.003715	0	FALSE
2_0.000602_0.000605	smoking	-829.601	-830.627	0.0428202	3	2	0.000603	0.000605	1	FALSE
3_0.001657_0.001668	smoking	-830.23	-831.25	0.0432336	11	3	0.001658	0.001668	2	FALSE
12_0.005725_0.005733	smoking	-829.034	-830.041	0.0440053	8	12	0.005726	0.005733	3	FALSE
11_0.005009_0.005012	smoking	-829.278	-830.284	0.0440978	3	11	0.00501	0.005012	2	FALSE
1_0.000301_0.000308	smoking	-831.167	-832.152	0.0455454	7	1	0.000302	0.000308	4	FALSE
12_0.005437_0.00544	smoking	-829.417	-830.398	0.0457562	3	12	0.005438	0.00544	1	FALSE
3_0.001382_0.001385	smoking	-829.321	-830.289	0.0467307	3	3	0.001383	0.001385	1	FALSE
8_0.003844_0.003849	smoking	-829.463	-830.43	0.0467371	5	8	0.003845	0.003849	0	FALSE
11_0.005177_0.005183	smoking	-829.33	-830.278	0.0481711	6	11	0.005178	0.005183	2	FALSE
6_0.002918_0.002921	smoking	-829.378	-830.321	0.0484958	3	6	0.002919	0.002921	1	FALSE
20_0.007227_0.007235	smoking	-829.495	-830.43	0.0490552	8	20	0.007228	0.007235	0	FALSE
20_0.007291_0.007296	smoking	-829.774	-830.695	0.0501337	5	20	0.007292	0.007296	3	FALSE
11_0.005404_0.005412	smoking	-829.875	-830.789	0.050688	8	11	0.005405	0.005412	2	FALSE
10_0.004788_0.004799	smoking	-829.517	-830.43	0.0507409	11	10	0.004789	0.004799	0	FALSE
18_0.00713_0.007134	smoking	-829.495	-830.397	0.0515653	4	18	0.007131	0.007134	2	FALSE
6_0.003034_0.003052	smoking	-829.462	-830.364	0.0515679	18	6	0.003035	0.003052	1	FALSE
2_0.001163_0.001165	smoking	-829.337	-830.236	0.0518003	2	2	0.001164	0.001165	2	FALSE
1_0.000391_0.000412	smoking	-829.623	-830.521	0.0518494	21	1	0.000392	0.000412	3	FALSE
14_0.006296_0.006299	smoking	-829.533	-830.43	0.0519842	3	14	0.006297	0.006299	0	FALSE
18_0.006938_0.00694	smoking	-829.584	-830.481	0.05199	2	18	0.006939	0.00694	1	FALSE
11_0.005165_0.005171	smoking	-829.7	-830.587	0.0527455	6	11	0.005166	0.005171	1	FALSE
10_0.004949_0.004951	smoking	-829.544	-830.43	0.0528492	2	10	0.00495	0.004951	0	FALSE
2_0.001076_0.001078	smoking	-829.547	-830.433	0.0528983	2	2	0.001077	0.001078	1	FALSE
4_0.001847_0.001852	smoking	-830.466	-831.35	0.0529519	5	4	0.001848	0.001852	1	FALSE
12_0.005732_0.005734	smoking	-829.553	-830.43	0.0535516	2	12	0.005733	0.005734	0	FALSE
16_0.006673_0.006683	smoking	-829.486	-830.359	0.053875	10	16	0.006674	0.006683	1	FALSE
22_0.007515_0.007539	smoking	-829.504	-830.37	0.05443	24	22	0.007516	0.007539	2	FALSE
12_0.005438_0.005442	smoking	-829.533	-830.398	0.0545368	4	12	0.005439	0.005442	1	FALSE
4_0.002001_0.002011	smoking	-829.479	-830.343	0.0546499	10	4	0.002002	0.002011	2	FALSE
5_0.002356_0.002361	smoking	-829.666	-830.529	0.05472	5	5	0.002357	0.002361	2	FALSE
9_0.004279_0.004292	smoking	-829.696	-830.559	0.054725	13	9	0.00428	0.004292	1	FALSE
7_0.003631_0.003638	smoking	-829.57	-830.43	0.0549412	7	7	0.003632	0.003638	0	FALSE
5_0.002795_0.002807	smoking	-829.632	-830.489	0.0552442	12	5	0.002796	0.002807	2	FALSE
1_0.00022_0.000227	smoking	-829.578	-830.43	0.0556883	7	1	0.000221	0.000227	0	FALSE
6_0.003045_0.003057	smoking	-829.303	-830.145	0.0565252	12	6	0.003046	0.003057	3	FALSE
6_0.002919_0.002922	smoking	-829.487	-830.321	0.0572153	3	6	0.00292	0.002922	1	FALSE
14_0.006301_0.006305	smoking	-829.597	-830.43	0.0572599	4	14	0.006302	0.006305	0	FALSE
20_0.007215_0.007217	smoking	-829.599	-830.43	0.0574343	2	20	0.007216	0.007217	0	FALSE
17_0.006862_0.006864	smoking	-829.752	-830.583	0.0574854	2	17	0.006863	0.006864	1	FALSE
4_0.001848_0.001853	smoking	-830.52	-831.35	0.0575545	5	4	0.001849	0.001853	1	FALSE
5_0.00242_0.002423	smoking	-830.06	-830.879	0.0585521	3	5	0.002421	0.002423	3	FALSE
21_0.007473_0.007475	smoking	-829.613	-830.43	0.0586932	2	21	0.007474	0.007475	0	FALSE
11_0.005401_0.005403	smoking	-829.981	-830.789	0.0595683	2	11	0.005402	0.005403	2	FALSE
11_0.00517_0.005172	smoking	-829.785	-830.587	0.0601049	2	11	0.005171	0.005172	1	FALSE
5_0.002571_0.002579	smoking	-829.629	-830.43	0.0602192	8	5	0.002572	0.002579	0	FALSE
5_0.002811_0.002816	smoking	-830.348	-831.147	0.0604019	5	5	0.002812	0.002816	3	FALSE
3_0.001716_0.001727	smoking	-829.963	-830.742	0.0622879	11	3	0.001717	0.001727	1	FALSE
12_0.005579_0.005581	smoking	-830.236	-831.015	0.0622893	2	12	0.00558	0.005581	2	FALSE
6_0.003356_0.003361	smoking	-830.676	-831.454	0.0624175	5	6	0.003357	0.003361	4	FALSE
4_0.002327_0.002329	smoking	-830.298	-831.071	0.062894	2	4	0.002328	0.002329	1	FALSE
3_0.001629_0.001633	smoking	-830.635	-831.398	0.063858	4	3	0.00163	0.001633	6	FALSE
5_0.002813_0.002821	smoking	-830.393	-831.147	0.0647838	8	5	0.002814	0.002821	3	FALSE
10_0.004815_0.00482	smoking	-829.887	-830.633	0.065527	5	10	0.004816	0.00482	1	FALSE
15_0.006434_0.006438	smoking	-829.529	-830.268	0.0662541	4	15	0.006435	0.006438	2	FALSE
10_0.00495_0.004952	smoking	-829.695	-830.43	0.0667527	2	10	0.004951	0.004952	0	FALSE
15_0.006419_0.006422	smoking	-829.811	-830.546	0.0667618	3	15	0.00642	0.006422	1	FALSE
16_0.006718_0.00672	smoking	-830.04	-830.77	0.0673092	2	16	0.006719	0.00672	3	FALSE
15_0.00648_0.006486	smoking	-829.553	-830.279	0.0677117	6	15	0.006481	0.006486	5	FALSE
16_0.006625_0.00663	smoking	-829.968	-830.693	0.067805	5	16	0.006626	0.00663	3	FALSE
5_0.002359_0.002364	smoking	-829.805	-830.529	0.067875	5	5	0.00236	0.002364	2	FALSE
7_0.003462_0.003466	smoking	-829.593	-830.316	0.0680258	4	7	0.003463	0.003466	1	FALSE
1_0.000321_0.000329	smoking	-829.562	-830.283	0.068259	8	1	0.000322	0.000329	1	FALSE
1_0.000402_0.000405	smoking	-829.808	-830.521	0.0691197	3	1	0.000403	0.000405	3	FALSE
20_0.007327_0.007331	smoking	-829.686	-830.398	0.0692283	4	20	0.007328	0.007331	1	FALSE
4_0.002198_0.0022	smoking	-829.718	-830.43	0.0692554	2	4	0.002199	0.0022	0	FALSE
10_0.004929_0.004933	smoking	-829.748	-830.458	0.0695138	4	10	0.00493	0.004933	1	FALSE
15_0.006498_0.006507	smoking	-829.728	-830.43	0.0702967	9	15	0.006499	0.006507	0	FALSE
19_0.007172_0.007174	smoking	-829.729	-830.43	0.0704291	2	19	0.007173	0.007174	0	FALSE
7_0.003614_0.003616	smoking	-829.585	-830.283	0.0707332	2	7	0.003615	0.003616	1	FALSE
11_0.005328_0.00533	smoking	-829.745	-830.43	0.0722505	2	11	0.005329	0.00533	0	FALSE
2_0.000715_0.000727	smoking	-829.441	-830.121	0.0728614	12	2	0.000716	0.000727	7	FALSE
3_0.001721_0.001734	smoking	-830.066	-830.742	0.0733471	13	3	0.001722	0.001734	1	FALSE
4_0.002312_0.002315	smoking	-829.756	-830.43	0.0735041	3	4	0.002313	0.002315	0	FALSE
9_0.004312_0.004329	smoking	-830.615	-831.285	0.0739972	17	9	0.004313	0.004329	2	FALSE
11_0.00516_0.005167	smoking	-829.76	-830.43	0.074016	7	11	0.005161	0.005167	0	FALSE
2_0.000971_0.000975	smoking	-830.32	-830.983	0.0747905	4	2	0.000972	0.000975	2	FALSE
9_0.004252_0.004258	smoking	-829.711	-830.373	0.0748924	6	9	0.004253	0.004258	2	FALSE
3_0.001736_0.00174	smoking	-829.768	-830.43	0.0749241	4	3	0.001737	0.00174	0	FALSE
1_0.000494_0.000498	smoking	-830.62	-831.277	0.0755315	4	1	0.000495	0.000498	2	FALSE
7_0.003659_0.003665	smoking	-829.766	-830.414	0.0766914	6	7	0.00366	0.003665	1	FALSE
7_0.00356_0.003564	smoking	-829.978	-830.623	0.0771061	4	7	0.003561	0.003564	1	FALSE
5_0.002569_0.002574	smoking	-829.789	-830.43	0.0775137	5	5	0.00257	0.002574	0	FALSE
6_0.003036_0.003044	smoking	-829.793	-830.43	0.0781036	8	6	0.003037	0.003044	0	FALSE
5_0.002477_0.002481	smoking	-829.922	-830.556	0.0784384	4	5	0.002478	0.002481	2	FALSE
6_0.003019_0.003022	smoking	-829.934	-830.567	0.0784542	3	6	0.00302	0.003022	1	FALSE
21_0.007447_0.007455	smoking	-829.445	-830.079	0.078462	8	21	0.007448	0.007455	3	FALSE
8_0.00389_0.003895	smoking	-829.787	-830.417	0.0789383	5	8	0.003891	0.003895	1	FALSE
2_0.000738_0.000744	smoking	-830.347	-830.968	0.080124	6	2	0.000739	0.000744	2	FALSE
10_0.004739_0.004746	smoking	-830.006	-830.625	0.0803649	7	10	0.00474	0.004746	3	FALSE
1_0.000336_0.000341	smoking	-830.03	-830.645	0.0809742	5	1	0.000337	0.000341	1	FALSE
1_0.000352_0.000354	smoking	-830.51	-831.125	0.0809869	2	1	0.000353	0.000354	2	FALSE
10_0.004592_0.004603	smoking	-829.804	-830.415	0.0814194	11	10	0.004593	0.004603	2	FALSE
13_0.006065_0.006071	smoking	-829.706	-830.316	0.0816089	6	13	0.006066	0.006071	2	FALSE
12_0.005483_0.00549	smoking	-829.823	-830.43	0.0819187	7	12	0.005484	0.00549	0	FALSE
10_0.004614_0.004616	smoking	-829.924	-830.53	0.0820843	2	10	0.004615	0.004616	1	FALSE
3_0.001453_0.001457	smoking	-829.765	-830.37	0.0822145	4	3	0.001454	0.001457	4	FALSE
14_0.006159_0.006163	smoking	-829.825	-830.43	0.0822199	4	14	0.00616	0.006163	0	FALSE
6_0.003161_0.003163	smoking	-829.733	-830.335	0.0825678	2	6	0.003162	0.003163	2	FALSE
5_0.002877_0.00288	smoking	-829.769	-830.369	0.082942	3	5	0.002878	0.00288	1	FALSE
17_0.00685_0.006853	smoking	-829.714	-830.313	0.0830161	3	17	0.006851	0.006853	1	FALSE
3_0.001739_0.001741	smoking	-829.831	-830.43	0.0830515	2	3	0.00174	0.001741	0	FALSE
6_0.003317_0.003327	smoking	-829.721	-830.317	0.0834795	10	6	0.003318	0.003327	1	FALSE
2_0.000943_0.000945	smoking	-829.547	-830.142	0.0835486	2	2	0.000944	0.000945	3	FALSE
10_0.004716_0.004719	smoking	-829.813	-830.403	0.0842543	3	10	0.004717	0.004719	2	FALSE
11_0.005347_0.005353	smoking	-829.848	-830.43	0.0854485	6	11	0.005348	0.005353	0	FALSE
2_0.001073_0.001079	smoking	-829.852	-830.433	0.0856635	6	2	0.001074	0.001079	1	FALSE
11_0.005062_0.005066	smoking	-829.733	-830.312	0.0858904	4	11	0.005063	0.005066	1	FALSE
1_0.000345_0.000351	smoking	-830.547	-831.125	0.0860659	6	1	0.000346	0.000351	2	FALSE
1_0.00045_0.000456	smoking	-829.872	-830.447	0.0864108	6	1	0.000451	0.000456	3	FALSE
1_0.000309_0.000327	smoking	-831.23	-831.801	0.0869753	18	1	0.00031	0.000327	3	FALSE
3_0.001573_0.001575	smoking	-829.863	-830.43	0.0875372	2	3	0.001574	0.001575	0	FALSE
11_0.005349_0.005355	smoking	-829.887	-830.449	0.0882849	6	11	0.00535	0.005355	2	FALSE
4_0.002112_0.002114	smoking	-829.871	-830.43	0.0888108	2	4	0.002113	0.002114	0	FALSE
13_0.00611_0.006116	smoking	-830.883	-831.438	0.0892629	6	13	0.006111	0.006116	2	FALSE
18_0.007087_0.007095	smoking	-829.881	-830.43	0.0902155	8	18	0.007088	0.007095	0	FALSE
2_0.000908_0.000912	smoking	-829.9	-830.43	0.0931332	4	2	0.000909	0.000912	0	FALSE
2_0.000973_0.000977	smoking	-830.316	-830.845	0.0933524	4	2	0.000974	0.000977	3	FALSE
4_0.001836_0.001839	smoking	-829.901	-830.43	0.0933659	3	4	0.001837	0.001839	0	FALSE
3_0.00163_0.001634	smoking	-830.871	-831.398	0.0936426	4	3	0.001631	0.001634	6	FALSE
14_0.006292_0.006295	smoking	-829.815	-830.339	0.0941431	3	14	0.006293	0.006295	1	FALSE
1_0.000177_0.000184	smoking	-829.857	-830.371	0.0956691	7	1	0.000178	0.000184	1	FALSE
6_0.003122_0.003126	smoking	-829.969	-830.483	0.0958265	4	6	0.003123	0.003126	3	FALSE
7_0.00351_0.003519	smoking	-830.906	-831.418	0.0959813	9	7	0.003511	0.003519	4	FALSE
7_0.003459_0.003461	smoking	-829.809	-830.316	0.0969203	2	7	0.00346	0.003461	1	FALSE
11_0.005011_0.005016	smoking	-829.784	-830.284	0.0980272	5	11	0.005012	0.005016	2	FALSE
4_0.002128_0.002136	smoking	-829.933	-830.43	0.0985274	8	4	0.002129	0.002136	0	FALSE
4_0.002193_0.002199	smoking	-829.828	-830.312	0.100793	6	4	0.002194	0.002199	3	FALSE
10_0.004835_0.004844	smoking	-829.843	-830.326	0.101023	9	10	0.004836	0.004844	1	FALSE
14_0.006249_0.006256	smoking	-830.082	-830.564	0.101202	7	14	0.00625	0.006256	1	FALSE
14_0.006331_0.006334	smoking	-830.006	-830.488	0.101204	3	14	0.006332	0.006334	2	FALSE
2_0.000913_0.000916	smoking	-830.003	-830.482	0.101683	3	2	0.000914	0.000916	1	FALSE
16_0.006733_0.00674	smoking	-829.894	-830.367	0.102777	7	16	0.006734	0.00674	1	FALSE
8_0.003993_0.003995	smoking	-829.562	-830.03	0.103573	2	8	0.003994	0.003995	4	FALSE
8_0.003821_0.003824	smoking	-829.963	-830.43	0.103785	3	8	0.003822	0.003824	0	FALSE
18_0.006923_0.006939	smoking	-829.964	-830.43	0.103989	16	18	0.006924	0.006939	0	FALSE
5_0.002841_0.002854	smoking	-830.934	-831.399	0.104092	13	5	0.002842	0.002854	4	FALSE
4_0.002213_0.002215	smoking	-830.319	-830.782	0.104498	2	4	0.002214	0.002215	2	FALSE
8_0.004178_0.00418	smoking	-830.021	-830.479	0.105487	2	8	0.004179	0.00418	1	FALSE
12_0.00552_0.00553	smoking	-831.067	-831.522	0.106113	10	12	0.005521	0.00553	7	FALSE
7_0.003781_0.003783	smoking	-829.978	-830.43	0.10668	2	7	0.003782	0.003783	0	FALSE
10_0.004646_0.004657	smoking	-829.798	-830.244	0.107863	11	10	0.004647	0.004657	2	FALSE
8_0.004094_0.004106	smoking	-831.127	-831.571	0.10807	12	8	0.004095	0.004106	5	FALSE
2_0.000698_0.0007	smoking	-829.967	-830.41	0.108257	2	2	0.000699	0.0007	1	FALSE
12_0.005512_0.005526	smoking	-831.083	-831.522	0.109058	14	12	0.005513	0.005526	7	FALSE
20_0.007323_0.007332	smoking	-829.96	-830.398	0.109294	9	20	0.007324	0.007332	1	FALSE
2_0.000739_0.000742	smoking	-829.995	-830.43	0.109813	3	2	0.00074	0.000742	0	FALSE
5_0.002537_0.002547	smoking	-829.863	-830.298	0.109823	10	5	0.002538	0.002547	1	FALSE
17_0.006841_0.006845	smoking	-829.995	-830.43	0.109827	4	17	0.006842	0.006845	0	FALSE
5_0.002482_0.002493	smoking	-830.208	-830.636	0.111249	11	5	0.002483	0.002493	1	FALSE
9_0.004228_0.004236	smoking	-830.004	-830.43	0.111687	8	9	0.004229	0.004236	0	FALSE
15_0.006459_0.006464	smoking	-829.671	-830.095	0.112061	5	15	0.00646	0.006464	7	FALSE
14_0.006193_0.006204	smoking	-830.674	-831.098	0.112156	11	14	0.006194	0.006204	1	FALSE
1_0.000187_0.000192	smoking	-829.95	-830.371	0.112636	5	1	0.000188	0.000192	1	FALSE
13_0.005983_0.005988	smoking	-829.9	-830.307	0.115531	5	13	0.005984	0.005988	1	FALSE
22_0.007521_0.007524	smoking	-830.025	-830.43	0.115873	3	21	0.007522	0.007524	0	FALSE
12_0.005582_0.005584	smoking	-830.613	-831.015	0.116598	2	12	0.005583	0.005584	2	FALSE
2_0.000671_0.000673	smoking	-830.03	-830.43	0.116883	2	2	0.000672	0.000673	0	FALSE
6_0.003322_0.003332	smoking	-829.918	-830.317	0.117065	10	6	0.003323	0.003332	1	FALSE
2_0.000799_0.000813	smoking	-830.031	-830.43	0.117076	14	2	0.0008	0.000813	0	FALSE
3_0.0013_0.001302	smoking	-829.992	-830.39	0.117314	2	3	0.001301	0.001302	2	FALSE
17_0.0068_0.006802	smoking	-830.356	-830.754	0.117316	2	17	0.006801	0.006802	2	FALSE
9_0.004521_0.004527	smoking	-830.409	-830.807	0.117408	6	9	0.004522	0.004527	3	FALSE
1_0.000126_0.000129	smoking	-830.032	-830.43	0.117482	3	1	0.000127	0.000129	0	FALSE
6_0.003074_0.003081	smoking	-830.036	-830.43	0.118321	7	6	0.003075	0.003081	0	FALSE
4_0.002104_0.002111	smoking	-830.041	-830.43	0.119248	7	4	0.002105	0.002111	0	FALSE
4_0.001947_0.001956	smoking	-830.045	-830.43	0.120103	9	4	0.001948	0.001956	0	FALSE
1_0.000496_0.000499	smoking	-830.892	-831.277	0.120213	3	1	0.000497	0.000499	2	FALSE
11_0.005403_0.005409	smoking	-830.407	-830.789	0.120835	6	11	0.005404	0.005409	2	FALSE
9_0.004268_0.004271	smoking	-830.142	-830.523	0.12109	3	9	0.004269	0.004271	1	FALSE
4_0.002084_0.002088	smoking	-830.394	-830.775	0.121147	4	4	0.002085	0.002088	2	FALSE
18_0.006991_0.007001	smoking	-830.175	-830.547	0.122879	10	18	0.006992	0.007001	4	FALSE
16_0.006683_0.006685	smoking	-829.899	-830.272	0.123045	2	16	0.006684	0.006685	1	FALSE
5_0.00248_0.002484	smoking	-830.264	-830.636	0.123147	4	5	0.002481	0.002484	1	FALSE
3_0.001394_0.0014	smoking	-829.924	-830.289	0.124772	6	3	0.001395	0.0014	1	FALSE
11_0.005154_0.005164	smoking	-830.067	-830.43	0.12527	10	11	0.005155	0.005164	0	FALSE
7_0.003597_0.003602	smoking	-829.845	-830.207	0.12534	5	7	0.003598	0.003602	2	FALSE
3_0.001311_0.001318	smoking	-830.722	-831.083	0.125528	7	3	0.001312	0.001318	1	FALSE
3_0.00139_0.001395	smoking	-829.928	-830.289	0.12573	5	3	0.001391	0.001395	1	FALSE
7_0.003662_0.003668	smoking	-830.055	-830.414	0.125933	6	7	0.003663	0.003668	1	FALSE
5_0.002603_0.002607	smoking	-830.17	-830.529	0.126133	4	5	0.002604	0.002607	6	FALSE
21_0.007501_0.007505	smoking	-830.072	-830.43	0.126377	4	21	0.007502	0.007505	0	FALSE
7_0.003448_0.003454	smoking	-830.077	-830.43	0.127403	6	7	0.003449	0.003454	0	FALSE
10_0.004959_0.004961	smoking	-830.071	-830.422	0.127907	2	10	0.00496	0.004961	1	FALSE
1_1.9E-05_2.1E-05	smoking	-830.274	-830.62	0.129112	2	1	2e-05	2.1e-05	1	FALSE
4_0.002203_0.002206	smoking	-829.937	-830.28	0.129912	3	4	0.002204	0.002206	1	FALSE
22_0.007561_0.007565	smoking	-830.375	-830.718	0.129923	4	22	0.007562	0.007565	3	FALSE
21_0.007488_0.007494	smoking	-830.269	-830.612	0.129935	6	21	0.007489	0.007494	1	FALSE
4_0.00198_0.001985	smoking	-830.038	-830.38	0.130185	5	4	0.001981	0.001985	1	FALSE
20_0.007257_0.00726	smoking	-830.091	-830.43	0.130894	3	20	0.007258	0.00726	0	FALSE
7_0.003624_0.00363	smoking	-830.094	-830.43	0.131621	6	7	0.003625	0.00363	0	FALSE
1_0.000145_0.000152	smoking	-830.566	-830.901	0.131739	7	1	0.000146	0.000152	4	FALSE
8_0.004179_0.004191	smoking	-830.145	-830.479	0.132064	12	8	0.00418	0.004191	1	FALSE
4_0.002318_0.002323	smoking	-829.946	-830.278	0.132584	5	4	0.002319	0.002323	2	FALSE
18_0.006987_0.006997	smoking	-830.196	-830.527	0.132772	10	18	0.006988	0.006997	5	FALSE
13_0.006057_0.006068	smoking	-830.086	-830.412	0.134106	11	13	0.006058	0.006068	1	FALSE
4_0.001925_0.001936	smoking	-830.077	-830.402	0.134654	11	4	0.001926	0.001936	1	FALSE
9_0.004397_0.004405	smoking	-830.983	-831.302	0.135903	8	9	0.004398	0.004405	5	FALSE
5_0.002872_0.002875	smoking	-830.051	-830.369	0.136372	3	5	0.002873	0.002875	1	FALSE
4_0.00196_0.001967	smoking	-830.385	-830.701	0.136855	7	4	0.001961	0.001967	1	FALSE
2_0.001132_0.001134	smoking	-830.121	-830.43	0.138758	2	2	0.001133	0.001134	0	FALSE
3_0.001401_0.001408	smoking	-830.123	-830.43	0.139069	7	3	0.001402	0.001408	0	FALSE
4_0.001907_0.001909	smoking	-829.995	-830.299	0.139917	2	4	0.001908	0.001909	1	FALSE
10_0.004652_0.00466	smoking	-830.027	-830.327	0.141043	8	10	0.004653	0.00466	1	FALSE
13_0.006115_0.006119	smoking	-830.133	-830.43	0.141955	4	13	0.006116	0.006119	0	FALSE
9_0.004348_0.004357	smoking	-830.617	-830.913	0.142335	9	9	0.004349	0.004357	1	FALSE
18_0.007124_0.007126	smoking	-830.433	-830.728	0.142672	2	18	0.007125	0.007126	1	FALSE
15_0.00642_0.006423	smoking	-830.253	-830.546	0.142915	3	15	0.006421	0.006423	1	FALSE
9_0.004484_0.004491	smoking	-829.916	-830.209	0.143213	7	9	0.004485	0.004491	2	FALSE
18_0.007028_0.007035	smoking	-830.028	-830.32	0.143379	7	18	0.007029	0.007035	1	FALSE
2_0.000598_0.0006	smoking	-830.291	-830.579	0.144306	2	1	0.000599	0.0006	2	FALSE
2_0.001245_0.001249	smoking	-830.143	-830.43	0.144702	4	2	0.001246	0.001249	0	FALSE
6_0.003021_0.003024	smoking	-830.281	-830.567	0.144758	3	6	0.003022	0.003024	1	FALSE
7_0.003604_0.003611	smoking	-830.143	-830.43	0.144889	7	7	0.003605	0.003611	0	FALSE
10_0.004911_0.004915	smoking	-830.144	-830.43	0.144974	4	10	0.004912	0.004915	0	FALSE
9_0.004398_0.004409	smoking	-831.017	-831.302	0.145232	11	9	0.004399	0.004409	5	FALSE
7_0.003577_0.00358	smoking	-830.001	-830.286	0.145317	3	7	0.003578	0.00358	1	FALSE
2_0.000755_0.000761	smoking	-830.789	-831.073	0.145519	6	2	0.000756	0.000761	2	FALSE
14_0.006241_0.006243	smoking	-830.147	-830.43	0.145898	2	14	0.006242	0.006243	0	FALSE
12_0.005502_0.005511	smoking	-831.145	-831.428	0.146066	9	12	0.005503	0.005511	9	FALSE
17_0.006801_0.006805	smoking	-830.472	-830.754	0.146212	4	17	0.006802	0.006805	2	FALSE
3_0.001801_0.001804	smoking	-829.759	-830.04	0.146645	3	3	0.001802	0.001804	3	FALSE
5_0.002817_0.002831	smoking	-830.867	-831.147	0.14676	14	5	0.002818	0.002831	3	FALSE
7_0.003489_0.003492	smoking	-830.026	-830.306	0.146847	3	7	0.00349	0.003492	1	FALSE
3_0.001541_0.001545	smoking	-830.215	-830.492	0.147664	4	3	0.001542	0.001545	5	FALSE
5_0.002791_0.002794	smoking	-830.213	-830.489	0.147916	3	5	0.002792	0.002794	2	FALSE
6_0.002913_0.002917	smoking	-830.155	-830.43	0.148197	4	6	0.002914	0.002917	0	FALSE
17_0.006873_0.006882	smoking	-830.62	-830.892	0.149223	9	17	0.006874	0.006882	4	FALSE
15_0.006601_0.006605	smoking	-830.159	-830.43	0.149302	4	15	0.006602	0.006605	0	FALSE
13_0.005794_0.005817	smoking	-830.807	-831.076	0.150128	23	13	0.005795	0.005817	2	FALSE
18_0.007076_0.007079	smoking	-830.489	-830.757	0.150565	3	18	0.007077	0.007079	3	FALSE
12_0.005646_0.005648	smoking	-830.168	-830.432	0.151574	2	12	0.005647	0.005648	1	FALSE
10_0.004898_0.004902	smoking	-830.166	-830.43	0.151717	4	10	0.004899	0.004902	0	FALSE
15_0.006522_0.006526	smoking	-830.08	-830.342	0.152073	4	15	0.006523	0.006526	2	FALSE
17_0.006863_0.006866	smoking	-830.321	-830.583	0.152134	3	17	0.006864	0.006866	1	FALSE
16_0.006672_0.006674	smoking	-830.099	-830.359	0.152783	2	16	0.006673	0.006674	1	FALSE
21_0.007449_0.00746	smoking	-830.171	-830.43	0.153221	11	21	0.00745	0.00746	0	FALSE
1_6E-06_1.1E-05	smoking	-830.172	-830.43	0.153313	5	1	7e-06	1.1e-05	0	FALSE
17_0.0069_0.006903	smoking	-830.172	-830.43	0.153427	3	17	0.006901	0.006903	0	FALSE
9_0.004382_0.004385	smoking	-830.386	-830.643	0.15391	3	9	0.004383	0.004385	1	FALSE
20_0.007314_0.007316	smoking	-830.174	-830.43	0.153911	2	20	0.007315	0.007316	0	FALSE
7_0.003754_0.003761	smoking	-830.221	-830.477	0.154134	7	7	0.003755	0.003761	1	FALSE
1_5.2E-05_5.8E-05	smoking	-829.958	-830.214	0.154136	6	1	5.3e-05	5.8e-05	2	FALSE
16_0.006638_0.006646	smoking	-830.161	-830.416	0.154477	8	16	0.006639	0.006646	1	FALSE
1_0.000238_0.00024	smoking	-830.177	-830.43	0.154992	2	1	0.000239	0.00024	0	FALSE
2_0.000697_0.000699	smoking	-830.158	-830.41	0.155218	2	2	0.000698	0.000699	1	FALSE
10_0.004952_0.004954	smoking	-830.179	-830.43	0.155648	2	10	0.004953	0.004954	0	FALSE
5_0.002822_0.002832	smoking	-830.897	-831.147	0.155937	10	5	0.002823	0.002832	3	FALSE
14_0.006164_0.006183	smoking	-830.181	-830.43	0.156224	19	14	0.006165	0.006183	0	FALSE
3_0.001396_0.001401	smoking	-830.041	-830.289	0.156583	5	3	0.001397	0.001401	1	FALSE
17_0.006849_0.006852	smoking	-830.068	-830.313	0.157486	3	17	0.00685	0.006852	1	FALSE
21_0.007471_0.007474	smoking	-830.186	-830.43	0.157752	3	21	0.007472	0.007474	0	FALSE
4_0.002336_0.002338	smoking	-830.403	-830.647	0.157856	2	4	0.002337	0.002338	1	FALSE
6_0.003305_0.003308	smoking	-829.809	-830.052	0.158018	3	6	0.003306	0.003308	3	FALSE
3_0.001676_0.001678	smoking	-829.937	-830.179	0.158576	2	3	0.001677	0.001678	2	FALSE
14_0.006167_0.006169	smoking	-830.188	-830.43	0.158719	2	14	0.006168	0.006169	0	FALSE
15_0.006554_0.006557	smoking	-830.067	-830.308	0.158792	3	15	0.006555	0.006557	1	FALSE
7_0.003686_0.00369	smoking	-830.424	-830.665	0.158932	4	7	0.003687	0.00369	4	FALSE
10_0.004699_0.004711	smoking	-830.924	-831.163	0.159735	12	10	0.0047	0.004711	6	FALSE
1_1.2E-05_2.5E-05	smoking	-830.383	-830.62	0.159973	13	1	1.3e-05	2.5e-05	1	FALSE
1_4.9E-05_5.6E-05	smoking	-829.98	-830.214	0.161172	7	1	5e-05	5.6e-05	2	FALSE
2_0.000959_0.000965	smoking	-829.915	-830.149	0.161322	6	2	0.00096	0.000965	3	FALSE
5_0.002369_0.002373	smoking	-830.197	-830.43	0.161443	4	5	0.00237	0.002373	0	FALSE
3_0.001351_0.001355	smoking	-830.181	-830.414	0.161593	4	3	0.001352	0.001355	3	FALSE
4_0.001884_0.001887	smoking	-830.396	-830.627	0.162166	3	4	0.001885	0.001887	2	FALSE
3_0.001649_0.001667	smoking	-831.018	-831.25	0.162208	18	3	0.00165	0.001667	2	FALSE
14_0.006295_0.006297	smoking	-830.201	-830.43	0.162866	2	14	0.006296	0.006297	0	FALSE
14_0.006338_0.006344	smoking	-830.261	-830.488	0.163653	6	14	0.006339	0.006344	2	FALSE
21_0.007431_0.007435	smoking	-829.92	-830.146	0.16401	4	21	0.007432	0.007435	3	FALSE
9_0.004541_0.004546	smoking	-830.634	-830.859	0.164386	5	9	0.004542	0.004546	4	FALSE
13_0.00584_0.005845	smoking	-830.595	-830.813	0.166679	5	13	0.005841	0.005845	2	FALSE
9_0.004489_0.004494	smoking	-829.865	-830.083	0.166827	5	9	0.00449	0.004494	3	FALSE
4_0.002207_0.00221	smoking	-830.064	-830.28	0.167786	3	4	0.002208	0.00221	1	FALSE
2_0.000878_0.000884	smoking	-831.62	-831.832	0.168915	6	2	0.000879	0.000884	3	FALSE
17_0.006868_0.006878	smoking	-830.681	-830.892	0.169452	10	17	0.006869	0.006878	4	FALSE
2_0.001048_0.001052	smoking	-830.03	-830.238	0.170613	4	2	0.001049	0.001052	3	FALSE
21_0.007465_0.007467	smoking	-830.225	-830.43	0.171515	2	21	0.007466	0.007467	0	FALSE
4_0.002313_0.002317	smoking	-830.073	-830.278	0.171536	4	4	0.002314	0.002317	2	FALSE
12_0.005583_0.005585	smoking	-830.81	-831.015	0.171648	2	12	0.005584	0.005585	2	FALSE
3_0.001552_0.001559	smoking	-830.926	-831.131	0.171692	7	3	0.001553	0.001559	3	FALSE
4_0.002107_0.002113	smoking	-830.228	-830.43	0.17257	6	4	0.002108	0.002113	0	FALSE
10_0.004838_0.004846	smoking	-830.228	-830.43	0.172682	8	10	0.004839	0.004846	0	FALSE
11_0.005067_0.005069	smoking	-830.112	-830.312	0.17347	2	11	0.005068	0.005069	1	FALSE
6_0.003114_0.003124	smoking	-830.285	-830.483	0.174312	10	6	0.003115	0.003124	3	FALSE
1_0.000231_0.000239	smoking	-830.234	-830.43	0.174798	8	1	0.000232	0.000239	0	FALSE
10_0.004694_0.004699	smoking	-830.994	-831.186	0.176406	5	10	0.004695	0.004699	4	FALSE
8_0.003937_0.003944	smoking	-830.382	-830.572	0.177642	7	8	0.003938	0.003944	1	FALSE
8_0.004124_0.004129	smoking	-830.242	-830.43	0.178225	5	8	0.004125	0.004129	0	FALSE
6_0.002931_0.002934	smoking	-830.09	-830.275	0.179515	3	6	0.002932	0.002934	1	FALSE
8_0.003851_0.003858	smoking	-830.094	-830.278	0.179876	7	8	0.003852	0.003858	1	FALSE
15_0.006487_0.006492	smoking	-830.273	-830.456	0.180098	5	15	0.006488	0.006492	3	FALSE
9_0.004225_0.004228	smoking	-830.251	-830.43	0.181698	3	9	0.004226	0.004228	0	FALSE
5_0.002745_0.002749	smoking	-830.201	-830.38	0.181719	4	5	0.002746	0.002749	1	FALSE
13_0.005986_0.005994	smoking	-830.128	-830.307	0.181807	8	13	0.005987	0.005994	1	FALSE
7_0.003797_0.003802	smoking	-830.117	-830.295	0.181812	5	7	0.003798	0.003802	1	FALSE
6_0.003266_0.00328	smoking	-829.904	-830.083	0.181974	14	6	0.003267	0.00328	3	FALSE
3_0.001748_0.001752	smoking	-830.252	-830.43	0.182305	4	3	0.001749	0.001752	0	FALSE
1_0.000514_0.00052	smoking	-830.252	-830.43	0.182341	6	1	0.000515	0.00052	0	FALSE
20_0.007288_0.007291	smoking	-830.337	-830.514	0.182624	3	20	0.007289	0.007291	4	FALSE
9_0.00446_0.004468	smoking	-830.253	-830.43	0.182769	8	9	0.004461	0.004468	0	FALSE
8_0.00385_0.003857	smoking	-830.101	-830.278	0.182877	7	8	0.003851	0.003857	1	FALSE
1_0.000185_0.000191	smoking	-830.197	-830.371	0.183805	6	1	0.000186	0.000191	1	FALSE
3_0.0015_0.001509	smoking	-831.072	-831.245	0.184254	9	3	0.001501	0.001509	1	FALSE
6_0.00339_0.003396	smoking	-830.284	-830.457	0.184285	6	6	0.003391	0.003396	2	FALSE
1_0.000379_0.000382	smoking	-830.258	-830.43	0.184608	3	1	0.00038	0.000382	0	FALSE
16_0.006711_0.006718	smoking	-830.599	-830.77	0.185059	7	16	0.006712	0.006718	3	FALSE
2_0.00098_0.000985	smoking	-830.119	-830.29	0.185247	5	2	0.000981	0.000985	1	FALSE
5_0.002588_0.002593	smoking	-830.366	-830.537	0.18541	5	5	0.002589	0.002593	1	FALSE
15_0.006607_0.006611	smoking	-830.109	-830.278	0.186033	4	15	0.006608	0.006611	1	FALSE
7_0.003578_0.003585	smoking	-830.12	-830.286	0.187	7	7	0.003579	0.003585	1	FALSE
3_0.001386_0.001393	smoking	-830.122	-830.289	0.187149	7	3	0.001387	0.001393	1	FALSE
14_0.006213_0.006219	smoking	-830.933	-831.098	0.187908	6	14	0.006214	0.006219	1	FALSE
5_0.002636_0.002641	smoking	-830.266	-830.43	0.188129	5	5	0.002637	0.002641	0	FALSE
3_0.001668_0.001677	smoking	-830.848	-831.011	0.188986	9	3	0.001669	0.001677	4	FALSE
12_0.005756_0.005759	smoking	-830.508	-830.668	0.189771	3	12	0.005757	0.005759	1	FALSE
14_0.006256_0.00626	smoking	-830.349	-830.509	0.19015	4	14	0.006257	0.00626	2	FALSE
14_0.006196_0.00621	smoking	-830.938	-831.098	0.190198	14	14	0.006197	0.00621	1	FALSE
1_0.000452_0.000462	smoking	-830.172	-830.33	0.19103	10	1	0.000453	0.000462	4	FALSE
8_0.003918_0.003925	smoking	-830.294	-830.451	0.191268	7	8	0.003919	0.003925	1	FALSE
7_0.003552_0.003555	smoking	-830.466	-830.623	0.191699	3	7	0.003553	0.003555	1	FALSE
11_0.005192_0.005199	smoking	-830.275	-830.43	0.192213	7	11	0.005193	0.005199	0	FALSE
12_0.005601_0.005607	smoking	-830.222	-830.376	0.192623	6	12	0.005602	0.005607	1	FALSE
14_0.006306_0.006312	smoking	-830.276	-830.43	0.192661	6	14	0.006307	0.006312	0	FALSE
6_0.003254_0.003257	smoking	-830.374	-830.526	0.193645	3	6	0.003255	0.003257	2	FALSE
10_0.004663_0.004668	smoking	-830.593	-830.744	0.194268	5	10	0.004664	0.004668	1	FALSE
12_0.005463_0.005465	smoking	-830.108	-830.259	0.194384	2	12	0.005464	0.005465	4	FALSE
2_0.000901_0.000904	smoking	-830.316	-830.465	0.195042	3	2	0.000902	0.000904	1	FALSE
6_0.003007_0.003009	smoking	-830.281	-830.43	0.195269	2	6	0.003008	0.003009	0	FALSE
1_0.000471_0.000476	smoking	-830.17	-830.315	0.196897	5	1	0.000472	0.000476	1	FALSE
9_0.004245_0.004251	smoking	-830.295	-830.439	0.197187	6	9	0.004246	0.004251	1	FALSE
9_0.004202_0.004208	smoking	-830.286	-830.43	0.197611	6	9	0.004203	0.004208	0	FALSE
12_0.005705_0.005708	smoking	-830.059	-830.202	0.197752	3	12	0.005706	0.005708	2	FALSE
7_0.003451_0.003455	smoking	-830.287	-830.43	0.197874	4	7	0.003452	0.003455	0	FALSE
16_0.006661_0.006663	smoking	-830.288	-830.43	0.198423	2	16	0.006662	0.006663	0	FALSE
17_0.006879_0.006883	smoking	-830.75	-830.892	0.198826	4	17	0.00688	0.006883	4	FALSE
7_0.003536_0.003553	smoking	-830.519	-830.659	0.19937	17	7	0.003537	0.003553	2	FALSE
4_0.002188_0.002194	smoking	-830.173	-830.312	0.199738	6	4	0.002189	0.002194	3	FALSE
11_0.005128_0.005153	smoking	-830.291	-830.43	0.199874	25	11	0.005129	0.005153	0	FALSE
14_0.006117_0.006127	smoking	-830.292	-830.43	0.200463	10	13	0.006118	0.006127	0	FALSE
9_0.004308_0.004312	smoking	-830.189	-830.326	0.200582	4	9	0.004309	0.004312	1	FALSE
14_0.006326_0.006331	smoking	-830.351	-830.488	0.200961	5	14	0.006327	0.006331	2	FALSE
5_0.002533_0.00254	smoking	-830.162	-830.298	0.201222	7	5	0.002534	0.00254	1	FALSE
6_0.003108_0.003113	smoking	-830.44	-830.576	0.201542	5	6	0.003109	0.003113	3	FALSE
12_0.00566_0.005662	smoking	-830.297	-830.432	0.20157	2	12	0.005661	0.005662	1	FALSE
5_0.002474_0.002479	smoking	-830.75	-830.885	0.201818	5	5	0.002475	0.002479	3	FALSE
7_0.00346_0.003465	smoking	-830.182	-830.316	0.202292	5	7	0.003461	0.003465	1	FALSE
18_0.006946_0.00697	smoking	-830.137	-830.271	0.202295	24	18	0.006947	0.00697	4	FALSE
9_0.004426_0.00443	smoking	-830.296	-830.43	0.202361	4	9	0.004427	0.00443	0	FALSE
6_0.003134_0.003141	smoking	-830.249	-830.382	0.202651	7	6	0.003135	0.003141	3	FALSE
14_0.006138_0.006145	smoking	-830.298	-830.43	0.203525	7	14	0.006139	0.006145	0	FALSE
12_0.005441_0.005445	smoking	-830.268	-830.398	0.204272	4	12	0.005442	0.005445	1	FALSE
4_0.001971_0.001973	smoking	-830.571	-830.701	0.204581	2	4	0.001972	0.001973	1	FALSE
10_0.00474_0.004749	smoking	-830.496	-830.625	0.205103	9	10	0.004741	0.004749	3	FALSE
1_0.00021_0.000212	smoking	-830.263	-830.39	0.205853	2	1	0.000211	0.000212	1	FALSE
6_0.003107_0.003109	smoking	-830.441	-830.567	0.206575	2	6	0.003108	0.003109	1	FALSE
15_0.00653_0.006533	smoking	-830.355	-830.48	0.206733	3	15	0.006531	0.006533	2	FALSE
5_0.002439_0.002441	smoking	-830.242	-830.365	0.207917	2	5	0.00244	0.002441	1	FALSE
4_0.001942_0.001953	smoking	-830.308	-830.43	0.208592	11	4	0.001943	0.001953	0	FALSE
3_0.001711_0.001715	smoking	-830.474	-830.596	0.208942	4	3	0.001712	0.001715	3	FALSE
7_0.003594_0.003601	smoking	-830.086	-830.207	0.209381	7	7	0.003595	0.003601	2	FALSE
7_0.003603_0.003608	smoking	-830.31	-830.43	0.209525	5	7	0.003604	0.003608	0	FALSE
3_0.00177_0.001773	smoking	-830.166	-830.286	0.209666	3	3	0.001771	0.001773	2	FALSE
4_0.002179_0.002184	smoking	-830.194	-830.312	0.210871	5	4	0.00218	0.002184	3	FALSE
8_0.003998_0.004	smoking	-830.181	-830.298	0.211291	2	8	0.003999	0.004	1	FALSE
5_0.00266_0.002667	smoking	-830.114	-830.231	0.211397	7	5	0.002661	0.002667	3	FALSE
16_0.006746_0.006753	smoking	-830.314	-830.43	0.211787	7	16	0.006747	0.006753	0	FALSE
18_0.007111_0.007114	smoking	-830.601	-830.717	0.212274	3	18	0.007112	0.007114	2	FALSE
1_0.00024_0.000242	smoking	-830.316	-830.43	0.213123	2	1	0.000241	0.000242	0	FALSE
9_0.004342_0.004347	smoking	-830.8	-830.913	0.213431	5	9	0.004343	0.004347	1	FALSE
15_0.006408_0.006413	smoking	-830.317	-830.43	0.21376	5	15	0.006409	0.006413	0	FALSE
7_0.003549_0.003551	smoking	-830.318	-830.43	0.214331	2	7	0.00355	0.003551	0	FALSE
2_0.001237_0.001239	smoking	-830.319	-830.43	0.214628	2	2	0.001238	0.001239	0	FALSE
8_0.004019_0.004021	smoking	-830.319	-830.43	0.214631	2	8	0.00402	0.004021	0	FALSE
6_0.003383_0.003386	smoking	-830.158	-830.269	0.214663	3	6	0.003384	0.003386	1	FALSE
2_0.001242_0.001246	smoking	-830.319	-830.43	0.214858	4	2	0.001243	0.001246	0	FALSE
4_0.001898_0.001901	smoking	-830.189	-830.299	0.21512	3	4	0.001899	0.001901	1	FALSE
2_0.001169_0.001175	smoking	-830.051	-830.16	0.216088	6	2	0.00117	0.001175	3	FALSE
12_0.005608_0.005619	smoking	-830.322	-830.43	0.216314	11	12	0.005609	0.005619	0	FALSE
1_0.000294_0.000297	smoking	-831.874	-831.983	0.216363	3	1	0.000295	0.000297	7	FALSE
16_0.006719_0.006724	smoking	-830.662	-830.77	0.216476	5	16	0.00672	0.006724	3	FALSE
19_0.007173_0.007175	smoking	-830.323	-830.43	0.217317	2	19	0.007174	0.007175	0	FALSE
4_0.002224_0.002236	smoking	-830.677	-830.782	0.217968	12	4	0.002225	0.002236	2	FALSE
3_0.001402_0.00141	smoking	-830.042	-830.146	0.218871	8	3	0.001403	0.00141	3	FALSE
14_0.00634_0.006343	smoking	-830.439	-830.543	0.218919	3	14	0.006341	0.006343	1	FALSE
10_0.004664_0.004669	smoking	-830.641	-830.744	0.219285	5	10	0.004665	0.004669	1	FALSE
1_0.000156_0.000159	smoking	-830.337	-830.44	0.219849	3	1	0.000157	0.000159	2	FALSE
12_0.005555_0.005558	smoking	-830.179	-830.281	0.219908	3	12	0.005556	0.005558	1	FALSE
3_0.001417_0.001422	smoking	-830.415	-830.517	0.220103	5	3	0.001418	0.001422	1	FALSE
1_0.000545_0.000547	smoking	-830.45	-830.551	0.220304	2	1	0.000546	0.000547	1	FALSE
8_0.003999_0.004005	smoking	-830.197	-830.298	0.220368	6	8	0.004	0.004005	1	FALSE
5_0.002598_0.002606	smoking	-830.427	-830.529	0.220414	8	5	0.002599	0.002606	6	FALSE
2_0.001188_0.001208	smoking	-830.081	-830.181	0.220759	20	2	0.001189	0.001208	3	FALSE
15_0.006555_0.006559	smoking	-830.208	-830.308	0.220976	4	15	0.006556	0.006559	1	FALSE
7_0.003684_0.003689	smoking	-830.566	-830.665	0.221913	5	7	0.003685	0.003689	4	FALSE
1_0.000243_0.000245	smoking	-830.332	-830.43	0.222464	2	1	0.000244	0.000245	0	FALSE
4_0.002096_0.002098	smoking	-830.152	-830.249	0.222984	2	4	0.002097	0.002098	2	FALSE
16_0.006608_0.006624	smoking	-830.333	-830.43	0.223371	16	15	0.006609	0.006624	0	FALSE
21_0.007499_0.007503	smoking	-830.334	-830.43	0.223806	4	21	0.0075	0.007503	0	FALSE
2_0.00096_0.000966	smoking	-830.053	-830.149	0.22394	6	2	0.000961	0.000966	3	FALSE
18_0.006978_0.00698	smoking	-830.336	-830.43	0.224815	2	18	0.006979	0.00698	0	FALSE
2_0.000903_0.000907	smoking	-830.372	-830.465	0.225582	4	2	0.000904	0.000907	1	FALSE
12_0.005752_0.005754	smoking	-830.338	-830.43	0.226408	2	12	0.005753	0.005754	0	FALSE
18_0.006941_0.006946	smoking	-830.389	-830.481	0.226489	5	18	0.006942	0.006946	1	FALSE
12_0.005615_0.005624	smoking	-830.339	-830.43	0.226755	9	12	0.005616	0.005624	0	FALSE
8_0.004084_0.004089	smoking	-831.206	-831.297	0.227006	5	8	0.004085	0.004089	2	FALSE
12_0.005639_0.005642	smoking	-830.339	-830.43	0.227134	3	12	0.00564	0.005642	0	FALSE
7_0.003438_0.003442	smoking	-830.34	-830.43	0.227659	4	7	0.003439	0.003442	0	FALSE
5_0.002609_0.002611	smoking	-831.755	-831.844	0.228	2	5	0.00261	0.002611	3	FALSE
14_0.006128_0.006137	smoking	-830.341	-830.43	0.22801	9	14	0.006129	0.006137	0	FALSE
4_0.002257_0.002265	smoking	-830.174	-830.261	0.22967	8	4	0.002258	0.002265	2	FALSE
9_0.004524_0.004533	smoking	-830.721	-830.807	0.230107	9	9	0.004525	0.004533	3	FALSE
10_0.004702_0.004715	smoking	-830.318	-830.403	0.230572	13	10	0.004703	0.004715	2	FALSE
6_0.003273_0.003281	smoking	-830.122	-830.207	0.231062	8	6	0.003274	0.003281	2	FALSE
8_0.004017_0.004019	smoking	-830.345	-830.43	0.2312	2	8	0.004018	0.004019	0	FALSE
15_0.006504_0.006506	smoking	-830.346	-830.43	0.231966	2	15	0.006505	0.006506	0	FALSE
11_0.004996_0.004999	smoking	-830.347	-830.43	0.232115	3	11	0.004997	0.004999	0	FALSE
13_0.00606_0.006063	smoking	-830.347	-830.43	0.23248	3	13	0.006061	0.006063	0	FALSE
6_0.003243_0.003253	smoking	-830.444	-830.526	0.232772	10	6	0.003244	0.003253	2	FALSE
11_0.005026_0.005038	smoking	-831.391	-831.473	0.232785	12	11	0.005027	0.005038	5	FALSE
8_0.00383_0.003832	smoking	-830.077	-830.157	0.233913	2	8	0.003831	0.003832	2	FALSE
1_1.3E-05_1.5E-05	smoking	-830.35	-830.43	0.23445	2	1	1.4e-05	1.5e-05	0	FALSE
6_0.003082_0.003095	smoking	-830.749	-830.828	0.234523	13	6	0.003083	0.003095	3	FALSE
16_0.006739_0.006741	smoking	-830.288	-830.367	0.234863	2	16	0.00674	0.006741	1	FALSE
3_0.001598_0.001602	smoking	-830.3	-830.378	0.235977	4	3	0.001599	0.001602	1	FALSE
12_0.005643_0.005645	smoking	-830.353	-830.43	0.236408	2	12	0.005644	0.005645	0	FALSE
1_3E-05_3.2E-05	smoking	-830.544	-830.62	0.23662	2	1	3.1e-05	3.2e-05	1	FALSE
16_0.006647_0.00665	smoking	-830.339	-830.416	0.236664	3	16	0.006648	0.00665	1	FALSE
3_0.001345_0.001347	smoking	-830.567	-830.643	0.237428	2	3	0.001346	0.001347	1	FALSE
13_0.005901_0.005903	smoking	-830.277	-830.353	0.237599	2	13	0.005902	0.005903	2	FALSE
13_0.005907_0.00591	smoking	-830.269	-830.343	0.238712	3	13	0.005908	0.00591	1	FALSE
3_0.001373_0.001381	smoking	-830.356	-830.43	0.23905	8	3	0.001374	0.001381	0	FALSE
4_0.002094_0.002097	smoking	-830.176	-830.249	0.239561	3	4	0.002095	0.002097	2	FALSE
13_0.006088_0.006091	smoking	-830.358	-830.43	0.239858	3	13	0.006089	0.006091	0	FALSE
12_0.005577_0.005579	smoking	-830.892	-830.963	0.240434	2	12	0.005578	0.005579	3	FALSE
5_0.002727_0.002729	smoking	-830.422	-830.494	0.240519	2	5	0.002728	0.002729	2	FALSE
8_0.00409_0.004101	smoking	-831.501	-831.571	0.241315	11	8	0.004091	0.004101	5	FALSE
11_0.005122_0.005142	smoking	-830.361	-830.43	0.2422	20	11	0.005123	0.005142	0	FALSE
4_0.002231_0.002235	smoking	-830.361	-830.43	0.24258	4	4	0.002232	0.002235	0	FALSE
5_0.002884_0.002893	smoking	-830.362	-830.43	0.243013	9	5	0.002885	0.002893	0	FALSE
2_0.001099_0.001108	smoking	-830.239	-830.307	0.243723	9	2	0.0011	0.001108	1	FALSE
5_0.002437_0.00244	smoking	-830.298	-830.365	0.244033	3	5	0.002438	0.00244	1	FALSE
20_0.007361_0.007364	smoking	-830.219	-830.286	0.244125	3	20	0.007362	0.007364	2	FALSE
10_0.004824_0.004828	smoking	-830.26	-830.326	0.244916	4	10	0.004825	0.004828	1	FALSE
3_0.001634_0.001638	smoking	-831.333	-831.398	0.245103	4	3	0.001635	0.001638	6	FALSE
2_0.00123_0.001244	smoking	-830.108	-830.173	0.245202	14	2	0.001231	0.001244	2	FALSE
9_0.004263_0.00427	smoking	-830.405	-830.471	0.245288	7	9	0.004264	0.00427	3	FALSE
5_0.002876_0.002883	smoking	-830.304	-830.369	0.245596	7	5	0.002877	0.002883	1	FALSE
7_0.003469_0.003472	smoking	-830.237	-830.302	0.245678	3	7	0.00347	0.003472	1	FALSE
6_0.003333_0.003335	smoking	-830.365	-830.43	0.245884	2	6	0.003334	0.003335	0	FALSE
11_0.005399_0.005402	smoking	-830.679	-830.741	0.248453	3	11	0.0054	0.005402	1	FALSE
2_0.001181_0.001185	smoking	-830.181	-830.242	0.248556	4	2	0.001182	0.001185	2	FALSE
11_0.005411_0.005413	smoking	-830.42	-830.481	0.248965	2	11	0.005412	0.005413	1	FALSE
8_0.003902_0.003909	smoking	-830.431	-830.492	0.249049	7	8	0.003903	0.003909	2	FALSE
6_0.003009_0.003012	smoking	-830.369	-830.43	0.249275	3	6	0.00301	0.003012	0	FALSE
1_0.000509_0.000518	smoking	-830.37	-830.43	0.249483	9	1	0.00051	0.000518	0	FALSE
8_0.004001_0.004006	smoking	-830.239	-830.298	0.250156	5	8	0.004002	0.004006	1	FALSE
9_0.004554_0.004557	smoking	-830.371	-830.43	0.250308	3	9	0.004555	0.004557	0	FALSE
5_0.002498_0.002503	smoking	-830.47	-830.529	0.250325	5	5	0.002499	0.002503	1	FALSE
11_0.005208_0.005237	smoking	-830.399	-830.458	0.250844	29	11	0.005209	0.005237	1	FALSE
10_0.004645_0.004651	smoking	-830.185	-830.244	0.251076	6	10	0.004646	0.004651	2	FALSE
5_0.002367_0.002377	smoking	-830.268	-830.325	0.251861	10	5	0.002368	0.002377	1	FALSE
1_0.000139_0.000143	smoking	-830.296	-830.353	0.252743	4	1	0.00014	0.000143	3	FALSE
6_0.002963_0.002967	smoking	-830.354	-830.411	0.252841	4	6	0.002964	0.002967	1	FALSE
7_0.003691_0.003698	smoking	-830.536	-830.592	0.25294	7	7	0.003692	0.003698	3	FALSE
4_0.002242_0.002246	smoking	-830.413	-830.469	0.253454	4	4	0.002243	0.002246	1	FALSE
2_0.000804_0.000815	smoking	-830.375	-830.43	0.254129	11	2	0.000805	0.000815	0	FALSE
10_0.004724_0.004727	smoking	-830.162	-830.216	0.255099	3	10	0.004725	0.004727	2	FALSE
12_0.00563_0.005633	smoking	-830.283	-830.336	0.255798	3	12	0.005631	0.005633	2	FALSE
9_0.00432_0.004323	smoking	-830.377	-830.43	0.25625	3	9	0.004321	0.004323	0	FALSE
6_0.003247_0.003255	smoking	-830.474	-830.526	0.256771	8	6	0.003248	0.003255	2	FALSE
10_0.004624_0.004627	smoking	-830.379	-830.43	0.257562	3	10	0.004625	0.004627	0	FALSE
11_0.005024_0.005027	smoking	-830.247	-830.298	0.258003	3	11	0.005025	0.005027	2	FALSE
11_0.005271_0.005281	smoking	-830.649	-830.699	0.258651	10	11	0.005272	0.005281	1	FALSE
1_0.000581_0.000587	smoking	-830.553	-830.603	0.259062	6	1	0.000582	0.000587	1	FALSE
3_0.00152_0.001527	smoking	-830.442	-830.492	0.259139	7	3	0.001521	0.001527	5	FALSE
3_0.001474_0.001476	smoking	-830.381	-830.43	0.259218	2	3	0.001475	0.001476	0	FALSE
4_0.002214_0.002223	smoking	-830.734	-830.782	0.259802	9	4	0.002215	0.002223	2	FALSE
13_0.006072_0.006076	smoking	-830.285	-830.333	0.259893	4	13	0.006073	0.006076	1	FALSE
10_0.004593_0.004601	smoking	-830.248	-830.296	0.259987	8	10	0.004594	0.004601	1	FALSE
4_0.001965_0.00197	smoking	-830.653	-830.701	0.260039	5	4	0.001966	0.00197	1	FALSE
13_0.006019_0.006027	smoking	-830.181	-830.229	0.260211	8	13	0.00602	0.006027	2	FALSE
1_0.000556_0.000559	smoking	-830.382	-830.43	0.260425	3	1	0.000557	0.000559	0	FALSE
4_0.001991_0.002	smoking	-830.299	-830.347	0.260778	9	4	0.001992	0.002	2	FALSE
1_0.000424_0.000426	smoking	-830.166	-830.213	0.260902	2	1	0.000425	0.000426	2	FALSE
16_0.00667_0.006672	smoking	-830.312	-830.359	0.26134	2	16	0.006671	0.006672	1	FALSE
7_0.003495_0.003498	smoking	-830.384	-830.43	0.26224	3	7	0.003496	0.003498	0	FALSE
2_0.000867_0.000872	smoking	-831.884	-831.93	0.262348	5	2	0.000868	0.000872	4	FALSE
7_0.003766_0.003768	smoking	-830.384	-830.43	0.262579	2	7	0.003767	0.003768	0	FALSE
7_0.003538_0.003542	smoking	-830.269	-830.314	0.262985	4	7	0.003539	0.003542	2	FALSE
6_0.00301_0.003013	smoking	-830.387	-830.43	0.264925	3	6	0.003011	0.003013	0	FALSE
11_0.005104_0.005111	smoking	-830.559	-830.603	0.264966	7	11	0.005105	0.005111	2	FALSE
6_0.003338_0.003346	smoking	-830.262	-830.306	0.265001	8	6	0.003339	0.003346	1	FALSE
2_0.000981_0.000986	smoking	-830.171	-830.213	0.265815	5	2	0.000982	0.000986	2	FALSE
6_0.003113_0.003116	smoking	-830.402	-830.444	0.266614	3	6	0.003114	0.003116	2	FALSE
17_0.006806_0.006809	smoking	-830.713	-830.754	0.267571	3	17	0.006807	0.006809	2	FALSE
6_0.003385_0.003389	smoking	-830.389	-830.43	0.267697	4	6	0.003386	0.003389	0	FALSE
19_0.007196_0.007198	smoking	-830.39	-830.43	0.267996	2	19	0.007197	0.007198	0	FALSE
12_0.005506_0.005519	smoking	-831.482	-831.522	0.268585	13	12	0.005507	0.005519	7	FALSE
5_0.002859_0.002861	smoking	-830.391	-830.43	0.269857	2	5	0.00286	0.002861	0	FALSE
15_0.006538_0.006546	smoking	-830.375	-830.413	0.269867	8	15	0.006539	0.006546	1	FALSE
6_0.003397_0.003402	smoking	-830.418	-830.457	0.270088	5	6	0.003398	0.003402	2	FALSE
5_0.00251_0.002517	smoking	-830.492	-830.529	0.271348	7	5	0.002511	0.002517	1	FALSE
6_0.00303_0.003033	smoking	-830.393	-830.43	0.271734	3	6	0.003031	0.003033	0	FALSE
5_0.002747_0.00275	smoking	-830.343	-830.38	0.271891	3	5	0.002748	0.00275	1	FALSE
4_0.001988_0.001996	smoking	-830.31	-830.347	0.272045	8	4	0.001989	0.001996	2	FALSE
3_0.001435_0.00144	smoking	-830.394	-830.43	0.272364	5	3	0.001436	0.00144	0	FALSE
3_0.001454_0.001464	smoking	-830.334	-830.37	0.272484	10	3	0.001455	0.001464	4	FALSE
12_0.005679_0.005684	smoking	-830.295	-830.331	0.27255	5	12	0.00568	0.005684	1	FALSE
10_0.004545_0.004564	smoking	-830.762	-830.798	0.272647	19	9	0.004546	0.004564	1	FALSE
3_0.001347_0.00135	smoking	-830.607	-830.643	0.273114	3	3	0.001348	0.00135	1	FALSE
4_0.001921_0.001934	smoking	-830.461	-830.496	0.273433	13	4	0.001922	0.001934	4	FALSE
14_0.006244_0.006255	smoking	-830.395	-830.43	0.273611	11	14	0.006245	0.006255	0	FALSE
15_0.00654_0.006549	smoking	-830.545	-830.58	0.273661	9	15	0.006541	0.006549	2	FALSE
3_0.001348_0.001351	smoking	-830.609	-830.643	0.275068	3	3	0.001349	0.001351	1	FALSE
14_0.00616_0.006162	smoking	-830.396	-830.43	0.275544	2	14	0.006161	0.006162	0	FALSE
3_0.001285_0.001292	smoking	-830.233	-830.267	0.275577	7	3	0.001286	0.001292	3	FALSE
20_0.007254_0.007256	smoking	-830.397	-830.43	0.27634	2	20	0.007255	0.007256	0	FALSE
2_0.001221_0.001229	smoking	-830.141	-830.173	0.276853	8	2	0.001222	0.001229	2	FALSE
1_0.000175_0.000179	smoking	-830.34	-830.371	0.277781	4	1	0.000176	0.000179	1	FALSE
4_0.002101_0.002106	smoking	-830.399	-830.43	0.278585	5	4	0.002102	0.002106	0	FALSE
16_0.006658_0.00666	smoking	-830.399	-830.43	0.278673	2	16	0.006659	0.00666	0	FALSE
9_0.00434_0.004345	smoking	-830.882	-830.913	0.279086	5	9	0.004341	0.004345	1	FALSE
2_0.001233_0.001236	smoking	-830.268	-830.298	0.279773	3	2	0.001234	0.001236	1	FALSE
3_0.001569_0.001571	smoking	-830.4	-830.43	0.280349	2	3	0.00157	0.001571	0	FALSE
7_0.003589_0.003596	smoking	-830.08	-830.109	0.280657	7	7	0.00359	0.003596	3	FALSE
7_0.003703_0.003713	smoking	-830.401	-830.43	0.281158	10	7	0.003704	0.003713	0	FALSE
7_0.003675_0.003679	smoking	-830.327	-830.356	0.281176	4	7	0.003676	0.003679	2	FALSE
7_0.003556_0.003561	smoking	-830.594	-830.623	0.281276	5	7	0.003557	0.003561	1	FALSE
12_0.005428_0.005436	smoking	-830.37	-830.398	0.282072	8	12	0.005429	0.005436	1	FALSE
6_0.003139_0.003145	smoking	-830.354	-830.382	0.282201	6	6	0.00314	0.003145	3	FALSE
1_0.000485_0.000489	smoking	-830.402	-830.43	0.282749	4	1	0.000486	0.000489	0	FALSE
3_0.001595_0.0016	smoking	-830.35	-830.378	0.282806	5	3	0.001596	0.0016	1	FALSE
2_0.001106_0.00111	smoking	-830.279	-830.307	0.282927	4	2	0.001107	0.00111	1	FALSE
1_0.000587_0.00059	smoking	-830.403	-830.43	0.283103	3	1	0.000588	0.00059	0	FALSE
5_0.002551_0.002553	smoking	-830.403	-830.43	0.284117	2	5	0.002552	0.002553	0	FALSE
6_0.003062_0.003092	smoking	-830.525	-830.551	0.284212	30	6	0.003063	0.003092	6	FALSE
10_0.004631_0.004637	smoking	-830.32	-830.346	0.284683	6	10	0.004632	0.004637	1	FALSE
5_0.002554_0.002557	smoking	-830.404	-830.43	0.285285	3	5	0.002555	0.002557	0	FALSE
8_0.003816_0.00383	smoking	-830.132	-830.157	0.28533	14	8	0.003817	0.00383	2	FALSE
12_0.005548_0.00555	smoking	-830.457	-830.482	0.286138	2	12	0.005549	0.00555	1	FALSE
21_0.007508_0.00751	smoking	-830.406	-830.43	0.287296	2	21	0.007509	0.00751	0	FALSE
15_0.006614_0.006616	smoking	-830.406	-830.43	0.287334	2	15	0.006615	0.006616	0	FALSE
12_0.005563_0.005566	smoking	-830.14	-830.164	0.287366	3	12	0.005564	0.005566	3	FALSE
1_0.000592_0.000596	smoking	-830.406	-830.43	0.287622	4	1	0.000593	0.000596	0	FALSE
3_0.00156_0.001564	smoking	-831.234	-831.258	0.287873	4	3	0.001561	0.001564	2	FALSE
7_0.003481_0.003484	smoking	-830.406	-830.43	0.288089	3	7	0.003482	0.003484	0	FALSE
9_0.004259_0.004262	smoking	-830.35	-830.373	0.289455	3	9	0.00426	0.004262	2	FALSE
2_0.000875_0.000891	smoking	-831.854	-831.877	0.289824	16	2	0.000876	0.000891	5	FALSE
2_0.001247_0.00125	smoking	-830.408	-830.43	0.29111	3	2	0.001248	0.00125	0	FALSE
14_0.006135_0.00614	smoking	-830.408	-830.43	0.291114	5	14	0.006136	0.00614	0	FALSE
9_0.004431_0.004441	smoking	-830.637	-830.659	0.291232	10	9	0.004432	0.004441	2	FALSE
8_0.004102_0.004111	smoking	-831.55	-831.571	0.291746	9	8	0.004103	0.004111	5	FALSE
11_0.005143_0.005155	smoking	-830.409	-830.43	0.291778	12	11	0.005144	0.005155	0	FALSE
20_0.007272_0.007275	smoking	-831.553	-831.574	0.292379	3	20	0.007273	0.007275	1	FALSE
9_0.004537_0.00454	smoking	-830.964	-830.984	0.292606	3	9	0.004538	0.00454	4	FALSE
1_0.00051_0.000513	smoking	-830.409	-830.43	0.292633	3	1	0.000511	0.000513	0	FALSE
7_0.003628_0.003634	smoking	-830.41	-830.43	0.293373	6	7	0.003629	0.003634	0	FALSE
4_0.002228_0.00223	smoking	-830.41	-830.43	0.293746	2	4	0.002229	0.00223	0	FALSE
3_0.001344_0.001346	smoking	-830.623	-830.643	0.293944	2	3	0.001345	0.001346	1	FALSE
1_0.000138_0.000141	smoking	-830.443	-830.463	0.293964	3	1	0.000139	0.000141	1	FALSE
15_0.00655_0.006553	smoking	-830.56	-830.58	0.294044	3	15	0.006551	0.006553	2	FALSE
8_0.004112_0.004123	smoking	-831.471	-831.491	0.294503	11	8	0.004113	0.004123	4	FALSE
16_0.00676_0.006768	smoking	-830.411	-830.43	0.296114	8	16	0.006761	0.006768	0	FALSE
6_0.003096_0.0031	smoking	-830.81	-830.828	0.296234	4	6	0.003097	0.0031	3	FALSE
11_0.005377_0.005384	smoking	-830.412	-830.43	0.296283	7	11	0.005378	0.005384	0	FALSE
13_0.00603_0.006043	smoking	-830.078	-830.095	0.297147	13	13	0.006031	0.006043	3	FALSE
1_0.000406_0.000415	smoking	-830.654	-830.672	0.297497	9	1	0.000407	0.000415	2	FALSE
14_0.006224_0.006228	smoking	-830.396	-830.413	0.298067	4	14	0.006225	0.006228	1	FALSE
11_0.0052_0.005204	smoking	-830.413	-830.43	0.298086	4	11	0.005201	0.005204	0	FALSE
15_0.006547_0.006551	smoking	-830.563	-830.58	0.29909	4	15	0.006548	0.006551	2	FALSE
13_0.005853_0.005855	smoking	-830.333	-830.349	0.299251	2	13	0.005854	0.005855	1	FALSE
14_0.006376_0.006379	smoking	-830.262	-830.278	0.299575	3	14	0.006377	0.006379	1	FALSE
9_0.004503_0.004505	smoking	-830.414	-830.43	0.30094	2	9	0.004504	0.004505	0	FALSE
12_0.005627_0.005629	smoking	-830.28	-830.296	0.301269	2	12	0.005628	0.005629	1	FALSE
9_0.004336_0.004341	smoking	-831.881	-831.897	0.301692	5	9	0.004337	0.004341	2	FALSE
14_0.006282_0.006284	smoking	-830.323	-830.339	0.301972	2	14	0.006283	0.006284	1	FALSE
15_0.00647_0.006479	smoking	-830.08	-830.095	0.302074	9	15	0.006471	0.006479	7	FALSE
9_0.004372_0.004384	smoking	-830.483	-830.498	0.30278	12	9	0.004373	0.004384	2	FALSE
21_0.007433_0.007436	smoking	-830.131	-830.146	0.303003	3	21	0.007434	0.007436	3	FALSE
7_0.003491_0.003501	smoking	-830.292	-830.306	0.303156	10	7	0.003492	0.003501	1	FALSE
1_0.000202_0.000207	smoking	-830.416	-830.43	0.303294	5	1	0.000203	0.000207	0	FALSE
21_0.007484_0.007491	smoking	-830.416	-830.43	0.303724	7	21	0.007485	0.007491	0	FALSE
2_0.000862_0.00087	smoking	-832.05	-832.064	0.303926	8	2	0.000863	0.00087	3	FALSE
1_2.6E-05_3.1E-05	smoking	-830.607	-830.62	0.303984	5	1	2.7e-05	3.1e-05	1	FALSE
18_0.007081_0.007083	smoking	-830.841	-830.854	0.304098	2	18	0.007082	0.007083	2	FALSE
4_0.00218_0.002187	smoking	-830.299	-830.312	0.304895	7	4	0.002181	0.002187	3	FALSE
3_0.001266_0.001268	smoking	-830.418	-830.43	0.306932	2	3	0.001267	0.001268	0	FALSE
12_0.005743_0.005748	smoking	-830.575	-830.587	0.307324	5	12	0.005744	0.005748	2	FALSE
5_0.002693_0.002698	smoking	-831.053	-831.065	0.30736	5	5	0.002694	0.002698	2	FALSE
12_0.00567_0.005675	smoking	-830.418	-830.43	0.308559	5	12	0.005671	0.005675	0	FALSE
13_0.005831_0.005839	smoking	-830.795	-830.806	0.308874	8	13	0.005832	0.005839	6	FALSE
7_0.00368_0.003683	smoking	-830.345	-830.356	0.308927	3	7	0.003681	0.003683	2	FALSE
1_0.000522_0.000525	smoking	-830.327	-830.339	0.309126	3	1	0.000523	0.000525	1	FALSE
7_0.00369_0.003695	smoking	-830.581	-830.592	0.30921	5	7	0.003691	0.003695	3	FALSE
7_0.003414_0.00342	smoking	-830.131	-830.142	0.310036	6	7	0.003415	0.00342	2	FALSE
20_0.007303_0.007317	smoking	-830.412	-830.422	0.310065	14	20	0.007304	0.007317	2	FALSE
14_0.006284_0.006287	smoking	-830.328	-830.339	0.310222	3	14	0.006285	0.006287	1	FALSE
6_0.003023_0.003029	smoking	-830.557	-830.567	0.310266	6	6	0.003024	0.003029	1	FALSE
3_0.001374_0.001377	smoking	-830.42	-830.43	0.311151	3	3	0.001375	0.001377	0	FALSE
5_0.002741_0.002744	smoking	-830.37	-830.38	0.311471	3	5	0.002742	0.002744	1	FALSE
2_0.000672_0.000674	smoking	-830.42	-830.43	0.311974	2	2	0.000673	0.000674	0	FALSE
12_0.005449_0.005454	smoking	-830.296	-830.306	0.312175	5	12	0.00545	0.005454	1	FALSE
9_0.004271_0.004277	smoking	-830.655	-830.665	0.312914	6	9	0.004272	0.004277	2	FALSE
7_0.003456_0.003458	smoking	-830.307	-830.316	0.313585	2	7	0.003457	0.003458	1	FALSE
13_0.006009_0.006017	smoking	-830.421	-830.43	0.314175	8	13	0.00601	0.006017	0	FALSE
1_0.00018_0.000186	smoking	-830.362	-830.371	0.314179	6	1	0.000181	0.000186	1	FALSE
5_0.002487_0.002495	smoking	-830.626	-830.636	0.3142	8	5	0.002488	0.002495	1	FALSE
10_0.004895_0.004897	smoking	-830.421	-830.43	0.314219	2	10	0.004896	0.004897	0	FALSE
15_0.006558_0.006562	smoking	-830.299	-830.308	0.314518	4	15	0.006559	0.006562	1	FALSE
7_0.003696_0.003699	smoking	-830.72	-830.729	0.315227	3	7	0.003697	0.003699	2	FALSE
13_0.006018_0.00604	smoking	-830.087	-830.095	0.315373	22	13	0.006019	0.00604	3	FALSE
14_0.006264_0.00627	smoking	-830.501	-830.509	0.316285	6	14	0.006265	0.00627	2	FALSE
11_0.005172_0.005184	smoking	-830.27	-830.278	0.317015	12	11	0.005173	0.005184	2	FALSE
3_0.001791_0.001797	smoking	-829.854	-829.862	0.317294	6	3	0.001792	0.001797	5	FALSE
12_0.005574_0.005578	smoking	-830.892	-830.899	0.317392	4	12	0.005575	0.005578	4	FALSE
19_0.007164_0.007167	smoking	-830.44	-830.448	0.317487	3	19	0.007165	0.007167	1	FALSE
7_0.003677_0.00368	smoking	-830.348	-830.356	0.317596	3	7	0.003678	0.00368	2	FALSE
21_0.007386_0.007389	smoking	-830.422	-830.43	0.317957	3	21	0.007387	0.007389	0	FALSE
14_0.006313_0.00632	smoking	-830.367	-830.375	0.318075	7	14	0.006314	0.00632	1	FALSE
11_0.005185_0.005195	smoking	-830.27	-830.278	0.318355	10	11	0.005186	0.005195	2	FALSE
4_0.002098_0.002103	smoking	-830.242	-830.249	0.319238	5	4	0.002099	0.002103	2	FALSE
8_0.003973_0.003975	smoking	-830.423	-830.43	0.319578	2	8	0.003974	0.003975	0	FALSE
15_0.00651_0.006512	smoking	-830.362	-830.369	0.320023	2	15	0.006511	0.006512	1	FALSE
13_0.005979_0.005985	smoking	-830.206	-830.213	0.320029	6	13	0.00598	0.005985	2	FALSE
20_0.007265_0.007269	smoking	-831.567	-831.574	0.320113	4	20	0.007266	0.007269	1	FALSE
11_0.005087_0.005091	smoking	-830.423	-830.43	0.32016	4	11	0.005088	0.005091	0	FALSE
15_0.006521_0.006528	smoking	-830.417	-830.423	0.320251	7	15	0.006522	0.006528	3	FALSE
5_0.002494_0.002501	smoking	-830.629	-830.636	0.320477	7	5	0.002495	0.002501	1	FALSE
2_0.000905_0.00091	smoking	-830.459	-830.465	0.320613	5	2	0.000906	0.00091	1	FALSE
14_0.006261_0.006268	smoking	-830.502	-830.509	0.320642	7	14	0.006262	0.006268	2	FALSE
1_0.000328_0.000344	smoking	-830.276	-830.283	0.321083	16	1	0.000329	0.000344	1	FALSE
12_0.005466_0.005473	smoking	-830.671	-830.677	0.32211	7	12	0.005467	0.005473	5	FALSE
5_0.002882_0.002884	smoking	-830.424	-830.43	0.322545	2	5	0.002883	0.002884	0	FALSE
6_0.003223_0.003225	smoking	-830.351	-830.357	0.322927	2	6	0.003224	0.003225	2	FALSE
2_0.001032_0.001037	smoking	-830.502	-830.507	0.323323	5	2	0.001033	0.001037	3	FALSE
5_0.00271_0.00272	smoking	-830.644	-830.649	0.324769	10	5	0.002711	0.00272	1	FALSE
5_0.002626_0.002635	smoking	-830.425	-830.43	0.326064	9	5	0.002627	0.002635	0	FALSE
5_0.002639_0.002648	smoking	-830.199	-830.204	0.32684	9	5	0.00264	0.002648	2	FALSE
14_0.006176_0.006179	smoking	-830.426	-830.43	0.327325	3	14	0.006177	0.006179	0	FALSE
5_0.002353_0.002358	smoking	-830.525	-830.529	0.327436	5	5	0.002354	0.002358	2	FALSE
10_0.004866_0.00487	smoking	-830.436	-830.44	0.327513	4	10	0.004867	0.00487	1	FALSE
9_0.004352_0.004359	smoking	-830.909	-830.913	0.327737	7	9	0.004353	0.004359	1	FALSE
14_0.00622_0.006225	smoking	-831.093	-831.098	0.327837	5	14	0.006221	0.006225	1	FALSE
14_0.006269_0.006271	smoking	-830.385	-830.39	0.328068	2	14	0.00627	0.006271	1	FALSE
3_0.001379_0.001384	smoking	-830.426	-830.43	0.328128	5	3	0.00138	0.001384	0	FALSE
8_0.004107_0.004117	smoking	-831.487	-831.491	0.329189	10	8	0.004108	0.004117	4	FALSE
15_0.006563_0.006569	smoking	-830.315	-830.319	0.329624	6	15	0.006564	0.006569	1	FALSE
12_0.005723_0.005729	smoking	-830.038	-830.041	0.330099	6	12	0.005724	0.005729	3	FALSE
8_0.003831_0.003838	smoking	-830.154	-830.157	0.330272	7	8	0.003832	0.003838	2	FALSE
10_0.004604_0.004606	smoking	-830.426	-830.43	0.330543	2	10	0.004605	0.004606	0	FALSE
20_0.00727_0.007274	smoking	-831.571	-831.574	0.330663	4	20	0.007271	0.007274	1	FALSE
5_0.002855_0.002857	smoking	-830.427	-830.43	0.331235	2	5	0.002856	0.002857	0	FALSE
8_0.004022_0.004025	smoking	-830.427	-830.43	0.331249	3	8	0.004023	0.004025	0	FALSE
14_0.006152_0.006154	smoking	-830.427	-830.43	0.331809	2	14	0.006153	0.006154	0	FALSE
3_0.001528_0.001544	smoking	-830.488	-830.492	0.331823	16	3	0.001529	0.001544	5	FALSE
2_0.000945_0.000958	smoking	-830.188	-830.191	0.332069	13	2	0.000946	0.000958	3	FALSE
13_0.005906_0.005908	smoking	-830.427	-830.43	0.332312	2	13	0.005907	0.005908	0	FALSE
16_0.006736_0.006738	smoking	-830.364	-830.367	0.332651	2	16	0.006737	0.006738	1	FALSE
1_0.000192_0.000195	smoking	-830.368	-830.371	0.332741	3	1	0.000193	0.000195	1	FALSE
5_0.00267_0.002679	smoking	-830.945	-830.948	0.332956	9	5	0.002671	0.002679	3	FALSE
4_0.002131_0.002139	smoking	-830.427	-830.43	0.333119	8	4	0.002132	0.002139	0	FALSE
12_0.005599_0.005603	smoking	-830.374	-830.376	0.333365	4	12	0.0056	0.005603	1	FALSE
7_0.003568_0.003574	smoking	-830.532	-830.535	0.333376	6	7	0.003569	0.003574	1	FALSE
13_0.006056_0.006059	smoking	-830.427	-830.43	0.333767	3	13	0.006057	0.006059	0	FALSE
15_0.006443_0.006447	smoking	-830.548	-830.551	0.334059	4	15	0.006444	0.006447	1	FALSE
2_0.000617_0.000619	smoking	-830.646	-830.649	0.334101	2	2	0.000618	0.000619	1	FALSE
16_0.006754_0.006757	smoking	-830.427	-830.43	0.334231	3	16	0.006755	0.006757	0	FALSE
18_0.007113_0.007115	smoking	-830.714	-830.717	0.334248	2	18	0.007114	0.007115	2	FALSE
4_0.002185_0.002192	smoking	-830.31	-830.312	0.334455	7	4	0.002186	0.002192	3	FALSE
1_9.7E-05_9.9E-05	smoking	-830.596	-830.598	0.336187	2	1	9.8e-05	9.9e-05	1	FALSE
14_0.006377_0.00638	smoking	-830.276	-830.278	0.336879	3	14	0.006378	0.00638	1	FALSE
11_0.005379_0.005391	smoking	-830.428	-830.43	0.337095	12	11	0.00538	0.005391	0	FALSE
1_0.000483_0.000495	smoking	-831.275	-831.277	0.337842	12	1	0.000484	0.000495	2	FALSE
11_0.005296_0.005303	smoking	-830.576	-830.578	0.338469	7	11	0.005297	0.005303	2	FALSE
19_0.007183_0.007186	smoking	-830.428	-830.43	0.339074	3	19	0.007184	0.007186	0	FALSE
2_0.001184_0.001186	smoking	-830.142	-830.144	0.33965	2	2	0.001185	0.001186	3	FALSE
1_0.000588_0.000591	smoking	-830.348	-830.35	0.339691	3	1	0.000589	0.000591	1	FALSE
1_0.000392_0.000396	smoking	-830.277	-830.279	0.340347	4	1	0.000393	0.000396	1	FALSE
21_0.007385_0.007388	smoking	-830.428	-830.43	0.340464	3	21	0.007386	0.007388	0	FALSE
8_0.004174_0.004177	smoking	-830.478	-830.479	0.340847	3	8	0.004175	0.004177	1	FALSE
13_0.005904_0.005906	smoking	-830.378	-830.38	0.340889	2	13	0.005905	0.005906	1	FALSE
13_0.005989_0.005995	smoking	-830.306	-830.307	0.342313	6	13	0.00599	0.005995	1	FALSE
9_0.004394_0.004397	smoking	-831.301	-831.302	0.343659	3	9	0.004395	0.004397	5	FALSE
9_0.004255_0.004259	smoking	-830.372	-830.373	0.344487	4	9	0.004256	0.004259	2	FALSE
1_0.000158_0.000164	smoking	-830.439	-830.44	0.344624	6	1	0.000159	0.000164	2	FALSE
13_0.005909_0.005912	smoking	-830.343	-830.343	0.345119	3	13	0.00591	0.005912	1	FALSE
1_0.000142_0.000144	smoking	-830.352	-830.353	0.345687	2	1	0.000143	0.000144	3	FALSE
3_0.001652_0.001656	smoking	-831.249	-831.25	0.34654	4	3	0.001653	0.001656	2	FALSE
15_0.006424_0.006427	smoking	-830.546	-830.546	0.346656	3	15	0.006425	0.006427	1	FALSE
5_0.002677_0.002686	smoking	-831.064	-831.065	0.347016	9	5	0.002678	0.002686	2	FALSE
4_0.002081_0.002085	smoking	-830.775	-830.775	0.347261	4	4	0.002082	0.002085	2	FALSE
8_0.004118_0.004127	smoking	-830.429	-830.43	0.3483	9	8	0.004119	0.004127	0	FALSE
6_0.003237_0.003246	smoking	-830.356	-830.357	0.348427	9	6	0.003238	0.003246	2	FALSE
11_0.005096_0.005103	smoking	-830.457	-830.458	0.348511	7	11	0.005097	0.005103	3	FALSE
1_0.00056_0.000562	smoking	-830.43	-830.43	0.348581	2	1	0.000561	0.000562	0	FALSE
17_0.006901_0.006905	smoking	-830.43	-830.43	0.349022	4	17	0.006902	0.006905	0	FALSE
4_0.002051_0.002061	smoking	-830.415	-830.415	0.352041	10	4	0.002052	0.002061	2	FALSE
3_0.001796_0.0018	smoking	-830.04	-830.04	0.352097	4	3	0.001797	0.0018	3	FALSE
12_0.005474_0.005488	smoking	-830.836	-830.836	0.352494	14	12	0.005475	0.005488	1	FALSE
4_0.002253_0.002256	smoking	-830.298	-830.298	0.352545	3	4	0.002254	0.002256	3	FALSE
9_0.004432_0.004434	smoking	-830.65	-830.651	0.35263	2	9	0.004433	0.004434	1	FALSE
2_0.001166_0.001174	smoking	-830.16	-830.16	0.35298	8	2	0.001167	0.001174	3	FALSE
4_0.001909_0.001911	smoking	-830.299	-830.299	0.353358	2	4	0.00191	0.001911	1	FALSE
10_0.004896_0.004898	smoking	-830.43	-830.43	0.35404	2	10	0.004897	0.004898	0	FALSE
3_0.001486_0.001494	smoking	-830.39	-830.39	0.354387	8	3	0.001487	0.001494	2	FALSE
12_0.005665_0.005667	smoking	-830.43	-830.43	0.355859	2	12	0.005666	0.005667	0	FALSE
9_0.004498_0.004502	smoking	-830.305	-830.305	0.35636	4	9	0.004499	0.004502	1	FALSE
17_0.006787_0.00679	smoking	-830.538	-830.538	0.357178	3	17	0.006788	0.00679	1	FALSE
6_0.003127_0.003138	smoking	-830.486	-830.486	0.357636	11	6	0.003128	0.003138	2	FALSE
12_0.005634_0.005637	smoking	-830.469	-830.469	0.358385	3	12	0.005635	0.005637	1	FALSE
14_0.006304_0.006309	smoking	-830.43	-830.43	0.358771	5	14	0.006305	0.006309	0	FALSE
14_0.006205_0.006212	smoking	-831.098	-831.098	0.358805	7	14	0.006206	0.006212	1	FALSE
1_0.000153_0.000157	smoking	-830.99	-830.99	0.358842	4	1	0.000154	0.000157	3	FALSE
5_0.002888_0.00289	smoking	-830.43	-830.43	1	2	5	0.002889	0.00289	0	FALSE
6_0.002894_0.002902	smoking	-830.344	-830.344	1	8	6	0.002895	0.002902	1	FALSE
1_0.000269_0.000279	smoking	-830.43	-830.43	1	10	1	0.00027	0.000279	0	FALSE
5_0.002862_0.002866	smoking	-830.43	-830.43	1	4	5	0.002863	0.002866	0	FALSE
1_0.000274_0.00028	smoking	-830.43	-830.43	1	6	1	0.000275	0.00028	0	FALSE
6_0.002892_0.002894	smoking	-830.43	-830.43	1	2	5	0.002893	0.002894	0	FALSE
6_0.002902_0.002905	smoking	-830.344	-830.344	1	3	6	0.002903	0.002905	1	FALSE
6_0.002895_0.002898	smoking	-830.43	-830.43	1	3	6	0.002896	0.002898	0	FALSE
6_0.00295_0.002952	smoking	-830.43	-830.43	1	2	6	0.002951	0.002952	0	FALSE
6_0.002933_0.002949	smoking	-830.275	-830.275	1	16	6	0.002934	0.002949	1	FALSE
6_0.002952_0.002955	smoking	-830.358	-830.358	1	3	6	0.002953	0.002955	2	FALSE
6_0.002959_0.002962	smoking	-830.411	-830.411	1	3	6	0.00296	0.002962	1	FALSE
5_0.002874_0.002876	smoking	-830.369	-830.369	1	2	5	0.002875	0.002876	1	FALSE
5_0.002858_0.002871	smoking	-830.43	-830.43	1	13	5	0.002859	0.002871	0	FALSE
6_0.002947_0.002951	smoking	-830.43	-830.43	1	4	6	0.002948	0.002951	0	FALSE
5_0.002868_0.002872	smoking	-830.43	-830.43	1	4	5	0.002869	0.002872	0	FALSE
6_0.003013_0.003015	smoking	-830.43	-830.43	1	2	6	0.003014	0.003015	0	FALSE
6_0.00297_0.002978	smoking	-830.224	-830.224	1	8	6	0.002971	0.002978	2	FALSE
6_0.003014_0.003016	smoking	-830.567	-830.567	1	2	6	0.003015	0.003016	1	FALSE
1_0.000293_0.000295	smoking	-830.439	-830.439	1	2	1	0.000294	0.000295	5	FALSE
1_0.00028_0.000292	smoking	-830.439	-830.439	1	12	1	0.000281	0.000292	5	FALSE
6_0.002953_0.002963	smoking	-830.328	-830.328	1	10	6	0.002954	0.002963	3	FALSE
6_0.002974_0.00298	smoking	-830.224	-830.224	1	6	6	0.002975	0.00298	2	FALSE
6_0.002969_0.002973	smoking	-830.224	-830.224	1	4	6	0.00297	0.002973	2	FALSE
6_0.002994_0.002996	smoking	-830.529	-830.529	1	2	6	0.002995	0.002996	1	FALSE
6_0.002989_0.002992	smoking	-830.43	-830.43	1	3	6	0.00299	0.002992	0	FALSE
6_0.002993_0.002999	smoking	-830.447	-830.447	1	6	6	0.002994	0.002999	2	FALSE
6_0.002997_0.003004	smoking	-830.447	-830.447	1	7	6	0.002998	0.003004	2	FALSE
6_0.003016_0.003018	smoking	-830.567	-830.567	1	2	6	0.003017	0.003018	1	FALSE
6_0.003017_0.00302	smoking	-830.567	-830.567	1	3	6	0.003018	0.00302	1	FALSE
6_0.00299_0.002993	smoking	-830.43	-830.43	1	3	6	0.002991	0.002993	0	FALSE
6_0.003_0.003008	smoking	-830.447	-830.447	1	8	6	0.003001	0.003008	2	FALSE
6_0.002935_0.002943	smoking	-830.275	-830.275	1	8	6	0.002936	0.002943	1	FALSE
2_0.00103_0.001033	smoking	-830.648	-830.648	1	3	2	0.001031	0.001033	1	FALSE
2_0.001034_0.001038	smoking	-830.507	-830.507	1	4	2	0.001035	0.001038	3	FALSE
2_0.001152_0.001154	smoking	-830.43	-830.43	1	2	2	0.001153	0.001154	0	FALSE
2_0.001119_0.001157	smoking	-830.146	-830.146	1	38	2	0.00112	0.001157	2	FALSE
2_0.001141_0.001151	smoking	-830.43	-830.43	1	10	2	0.001142	0.001151	0	FALSE
1_0.000135_0.000137	smoking	-830.43	-830.43	1	2	1	0.000136	0.000137	0	FALSE
3_0.001465_0.001467	smoking	-830.37	-830.37	1	2	3	0.001466	0.001467	4	FALSE
2_0.001135_0.00114	smoking	-830.43	-830.43	1	5	2	0.001136	0.00114	0	FALSE
2_0.001081_0.001083	smoking	-830.329	-830.329	1	2	2	0.001082	0.001083	1	FALSE
3_0.001423_0.001425	smoking	-830.426	-830.426	1	2	3	0.001424	0.001425	2	FALSE
3_0.001562_0.001567	smoking	-831.258	-831.258	1	5	3	0.001563	0.001567	2	FALSE
3_0.001419_0.00143	smoking	-831.268	-831.268	1	11	3	0.00142	0.00143	3	FALSE
3_0.001448_0.001453	smoking	-830.37	-830.37	1	5	3	0.001449	0.001453	4	FALSE
3_0.001458_0.001465	smoking	-830.37	-830.37	1	7	3	0.001459	0.001465	4	FALSE
2_0.000986_0.00099	smoking	-830.204	-830.204	1	4	2	0.000987	0.00099	2	FALSE
2_0.001189_0.001194	smoking	-830.181	-830.181	1	5	2	0.00119	0.001194	3	FALSE
2_0.001016_0.001023	smoking	-830.43	-830.43	1	7	2	0.001017	0.001023	0	FALSE
6_0.002916_0.002918	smoking	-830.43	-830.43	1	2	6	0.002917	0.002918	0	FALSE
2_0.001155_0.001158	smoking	-830.269	-830.269	1	3	2	0.001156	0.001158	1	FALSE
2_0.001158_0.001162	smoking	-830.269	-830.269	1	4	2	0.001159	0.001162	1	FALSE
6_0.002908_0.00291	smoking	-830.43	-830.43	1	2	6	0.002909	0.00291	0	FALSE
6_0.002903_0.002912	smoking	-830.344	-830.344	1	9	6	0.002904	0.002912	1	FALSE
1_0.000283_0.000286	smoking	-830.261	-830.261	1	3	1	0.000284	0.000286	3	FALSE
6_0.002911_0.002915	smoking	-830.43	-830.43	1	4	6	0.002912	0.002915	0	FALSE
2_0.001159_0.001163	smoking	-830.269	-830.269	1	4	2	0.00116	0.001163	1	FALSE
3_0.001554_0.001561	smoking	-831.258	-831.258	1	7	3	0.001555	0.001561	2	FALSE
2_0.001028_0.001031	smoking	-830.648	-830.648	1	3	2	0.001029	0.001031	1	FALSE
2_0.001014_0.001019	smoking	-830.43	-830.43	1	5	2	0.001015	0.001019	0	FALSE
2_0.00102_0.001027	smoking	-830.43	-830.43	1	7	2	0.001021	0.001027	0	FALSE
2_0.001024_0.001029	smoking	-830.43	-830.43	1	5	2	0.001025	0.001029	0	FALSE
2_0.001164_0.001168	smoking	-830.236	-830.236	1	4	2	0.001165	0.001168	2	FALSE
3_0.001431_0.001452	smoking	-831.187	-831.187	1	21	3	0.001432	0.001452	7	FALSE
6_0.002979_0.002983	smoking	-830.224	-830.224	1	4	6	0.00298	0.002983	2	FALSE
5_0.002729_0.002732	smoking	-830.494	-830.494	1	3	5	0.00273	0.002732	2	FALSE
5_0.002744_0.002746	smoking	-830.38	-830.38	1	2	5	0.002745	0.002746	1	FALSE
5_0.002733_0.00274	smoking	-830.494	-830.494	1	7	5	0.002734	0.00274	2	FALSE
5_0.002721_0.002728	smoking	-830.494	-830.494	1	7	5	0.002722	0.002728	2	FALSE
5_0.002755_0.002762	smoking	-830.43	-830.43	1	7	5	0.002756	0.002762	0	FALSE
5_0.00275_0.002754	smoking	-830.38	-830.38	1	4	5	0.002751	0.002754	1	FALSE
5_0.00276_0.002774	smoking	-830.788	-830.788	1	14	5	0.002761	0.002774	5	FALSE
5_0.002767_0.002777	smoking	-830.788	-830.788	1	10	5	0.002768	0.002777	5	FALSE
5_0.002847_0.002853	smoking	-830.315	-830.315	1	6	5	0.002848	0.002853	3	FALSE
5_0.002835_0.00284	smoking	-831.399	-831.399	1	5	5	0.002836	0.00284	4	FALSE
5_0.002802_0.00281	smoking	-830.626	-830.626	1	8	5	0.002803	0.00281	3	FALSE
5_0.002836_0.002846	smoking	-831.399	-831.399	1	10	5	0.002837	0.002846	4	FALSE
1_0.000255_0.000263	smoking	-830.43	-830.43	1	8	1	0.000256	0.000263	0	FALSE
5_0.00273_0.002743	smoking	-830.441	-830.441	1	13	5	0.002731	0.002743	3	FALSE
5_0.002808_0.002812	smoking	-831.147	-831.147	1	4	5	0.002809	0.002812	3	FALSE
1_0.000264_0.000268	smoking	-830.43	-830.43	1	4	1	0.000265	0.000268	0	FALSE
6_0.003372_0.00338	smoking	-830.172	-830.172	1	8	6	0.003373	0.00338	2	FALSE
6_0.003374_0.003381	smoking	-830.172	-830.172	1	7	6	0.003375	0.003381	2	FALSE
6_0.003387_0.003392	smoking	-830.43	-830.43	1	5	6	0.003388	0.003392	0	FALSE
1_0.000333_0.000335	smoking	-830.645	-830.645	1	2	1	0.000334	0.000335	1	FALSE
6_0.003294_0.0033	smoking	-830.293	-830.293	1	6	6	0.003295	0.0033	1	FALSE
6_0.003284_0.003293	smoking	-830.293	-830.293	1	9	6	0.003285	0.003293	1	FALSE
6_0.003299_0.003304	smoking	-830.154	-830.154	1	5	6	0.0033	0.003304	2	FALSE
6_0.003307_0.003309	smoking	-830.193	-830.193	1	2	6	0.003308	0.003309	2	FALSE
6_0.00336_0.00337	smoking	-831.691	-831.691	1	10	6	0.003361	0.00337	2	FALSE
6_0.003363_0.003365	smoking	-830.43	-830.43	1	2	6	0.003364	0.003365	0	FALSE
5_0.002751_0.002759	smoking	-830.38	-830.38	1	8	5	0.002752	0.002759	1	FALSE
6_0.003366_0.003369	smoking	-830.43	-830.43	1	3	6	0.003367	0.003369	0	FALSE
6_0.003371_0.003373	smoking	-830.334	-830.334	1	2	6	0.003372	0.003373	1	FALSE
6_0.003382_0.003384	smoking	-830.172	-830.172	1	2	6	0.003383	0.003384	2	FALSE
1_0.00033_0.000332	smoking	-830.283	-830.283	1	2	1	0.000331	0.000332	1	FALSE
6_0.003341_0.003353	smoking	-831.332	-831.332	1	12	6	0.003342	0.003353	5	FALSE
5_0.002778_0.002782	smoking	-830.788	-830.788	1	4	5	0.002779	0.002782	5	FALSE
5_0.002654_0.002659	smoking	-830.231	-830.231	1	5	5	0.002655	0.002659	3	FALSE
5_0.00268_0.002692	smoking	-831.065	-831.065	1	12	5	0.002681	0.002692	2	FALSE
5_0.002658_0.002664	smoking	-830.231	-830.231	1	6	5	0.002659	0.002664	3	FALSE
5_0.002649_0.002657	smoking	-830.231	-830.231	1	8	5	0.00265	0.002657	3	FALSE
5_0.002696_0.002707	smoking	-831.065	-831.065	1	11	5	0.002697	0.002707	2	FALSE
1_0.000257_0.000259	smoking	-830.43	-830.43	1	2	1	0.000258	0.000259	0	FALSE
5_0.002699_0.002715	smoking	-830.957	-830.957	1	16	5	0.0027	0.002715	2	FALSE
5_0.002716_0.002726	smoking	-830.494	-830.494	1	10	5	0.002717	0.002726	2	FALSE
6_0.002985_0.002988	smoking	-830.224	-830.224	1	3	6	0.002986	0.002988	2	FALSE
6_0.002981_0.002984	smoking	-830.224	-830.224	1	3	6	0.002982	0.002984	2	FALSE
1_0.000287_0.000293	smoking	-830.439	-830.439	1	6	1	0.000288	0.000293	5	FALSE
6_0.002987_0.002989	smoking	-830.353	-830.353	1	2	6	0.002988	0.002989	1	FALSE
5_0.002668_0.00267	smoking	-830.455	-830.455	1	2	5	0.002669	0.00267	1	FALSE
5_0.002673_0.002675	smoking	-830.311	-830.311	1	2	5	0.002674	0.002675	1	FALSE
6_0.002984_0.002986	smoking	-830.224	-830.224	1	2	6	0.002985	0.002986	2	FALSE
5_0.002856_0.002858	smoking	-830.43	-830.43	1	2	5	0.002857	0.002858	0	FALSE
5_0.002619_0.002625	smoking	-831.744	-831.744	1	6	5	0.00262	0.002625	1	FALSE
5_0.002623_0.00263	smoking	-831.744	-831.744	1	7	5	0.002624	0.00263	1	FALSE
1_0.000252_0.000256	smoking	-830.43	-830.43	1	4	1	0.000253	0.000256	0	FALSE
5_0.002631_0.002638	smoking	-830.43	-830.43	1	7	5	0.002632	0.002638	0	FALSE
5_0.002775_0.002783	smoking	-830.788	-830.788	1	8	5	0.002776	0.002783	5	FALSE
1_0.00026_0.000267	smoking	-830.43	-830.43	1	7	1	0.000261	0.000267	0	FALSE
5_0.002784_0.00279	smoking	-830.489	-830.489	1	6	5	0.002785	0.00279	2	FALSE
5_0.002788_0.002791	smoking	-830.489	-830.489	1	3	5	0.002789	0.002791	2	FALSE
1_0.000246_0.000254	smoking	-830.43	-830.43	1	8	1	0.000247	0.000254	0	FALSE
5_0.002594_0.002597	smoking	-830.401	-830.401	1	3	5	0.002595	0.002597	3	FALSE
5_0.002687_0.002695	smoking	-831.065	-831.065	1	8	5	0.002688	0.002695	2	FALSE
5_0.002595_0.002602	smoking	-830.635	-830.635	1	7	5	0.002596	0.002602	7	FALSE
5_0.002617_0.002622	smoking	-831.744	-831.744	1	5	5	0.002618	0.002622	1	FALSE
5_0.002642_0.002653	smoking	-830.204	-830.204	1	11	5	0.002643	0.002653	2	FALSE
5_0.002575_0.002588	smoking	-830.537	-830.537	1	13	5	0.002576	0.002588	1	FALSE
5_0.002589_0.002594	smoking	-830.537	-830.537	1	5	5	0.00259	0.002594	1	FALSE
3_0.001565_0.001568	smoking	-830.43	-830.43	1	3	3	0.001566	0.001568	0	FALSE
3_0.00133_0.001334	smoking	-830.291	-830.291	1	4	3	0.001331	0.001334	1	FALSE
3_0.00134_0.001344	smoking	-830.43	-830.43	1	4	3	0.001341	0.001344	0	FALSE
1_0.000148_0.000151	smoking	-830.901	-830.901	1	3	1	0.000149	0.000151	4	FALSE
3_0.001334_0.001343	smoking	-830.291	-830.291	1	9	3	0.001335	0.001343	1	FALSE
3_0.001614_0.00162	smoking	-830.378	-830.378	1	6	3	0.001615	0.00162	1	FALSE
3_0.001606_0.001613	smoking	-830.378	-830.378	1	7	3	0.001607	0.001613	1	FALSE
2_0.000858_0.000861	smoking	-830.43	-830.43	1	3	2	0.000859	0.000861	0	FALSE
3_0.001612_0.001623	smoking	-830.448	-830.448	1	11	3	0.001613	0.001623	2	FALSE
1_0.0001_0.000109	smoking	-830.691	-830.691	1	9	1	0.000101	0.000109	1	FALSE
3_0.001304_0.00131	smoking	-831.083	-831.083	1	6	3	0.001305	0.00131	1	FALSE
3_0.001353_0.001359	smoking	-830.202	-830.202	1	6	3	0.001354	0.001359	2	FALSE
3_0.001323_0.001325	smoking	-830.43	-830.43	1	2	3	0.001324	0.001325	0	FALSE
2_0.000873_0.000877	smoking	-831.93	-831.93	1	4	2	0.000874	0.000877	4	FALSE
3_0.001356_0.00136	smoking	-830.202	-830.202	1	4	3	0.001357	0.00136	2	FALSE
3_0.001364_0.001367	smoking	-830.43	-830.43	1	3	3	0.001365	0.001367	0	FALSE
3_0.001361_0.001366	smoking	-830.202	-830.202	1	5	3	0.001362	0.001366	2	FALSE
2_0.001254_0.001264	smoking	-830.412	-830.412	1	10	2	0.001255	0.001264	1	FALSE
3_0.001269_0.001276	smoking	-830.43	-830.43	1	7	3	0.00127	0.001276	0	FALSE
2_0.000897_0.000902	smoking	-830.465	-830.465	1	5	2	0.000898	0.000902	1	FALSE
3_0.001267_0.001273	smoking	-830.43	-830.43	1	6	3	0.001268	0.001273	0	FALSE
2_0.000893_0.000896	smoking	-830.381	-830.381	1	3	2	0.000894	0.000896	1	FALSE
3_0.001601_0.001605	smoking	-830.378	-830.378	1	4	3	0.001602	0.001605	1	FALSE
3_0.001278_0.001284	smoking	-830.305	-830.305	1	6	3	0.001279	0.001284	1	FALSE
3_0.001274_0.001277	smoking	-830.43	-830.43	1	3	3	0.001275	0.001277	0	FALSE
3_0.001321_0.001333	smoking	-830.945	-830.945	1	12	3	0.001322	0.001333	2	FALSE
3_0.001303_0.001306	smoking	-831.083	-831.083	1	3	3	0.001304	0.001306	1	FALSE
3_0.001327_0.001329	smoking	-830.291	-830.291	1	2	3	0.001328	0.001329	1	FALSE
2_0.00086_0.000864	smoking	-830.539	-830.539	1	4	2	0.000861	0.000864	1	FALSE
3_0.001291_0.001295	smoking	-830.39	-830.39	1	4	3	0.001292	0.001295	2	FALSE
2_0.000896_0.0009	smoking	-830.465	-830.465	1	4	2	0.000897	0.0009	1	FALSE
1_9.1E-05_0.000117	smoking	-830.145	-830.145	1	26	1	9.2e-05	0.000117	5	FALSE
3_0.001282_0.001288	smoking	-830.305	-830.305	1	6	3	0.001283	0.001288	1	FALSE
3_0.001307_0.001315	smoking	-831.083	-831.083	1	8	3	0.001308	0.001315	1	FALSE
3_0.001582_0.00159	smoking	-830.43	-830.43	1	8	3	0.001583	0.00159	0	FALSE
3_0.001409_0.001411	smoking	-830.146	-830.146	1	2	3	0.00141	0.001411	3	FALSE
3_0.001578_0.001584	smoking	-830.43	-830.43	1	6	3	0.001579	0.001584	0	FALSE
2_0.000947_0.000959	smoking	-830.236	-830.236	1	12	2	0.000948	0.000959	2	FALSE
3_0.001412_0.001418	smoking	-830.228	-830.228	1	6	3	0.001413	0.001418	4	FALSE
1_0.000118_0.000123	smoking	-830.269	-830.269	1	5	1	0.000119	0.000123	4	FALSE
3_0.001413_0.001416	smoking	-830.146	-830.146	1	3	3	0.001414	0.001416	3	FALSE
2_0.000966_0.000969	smoking	-830.365	-830.365	1	3	2	0.000967	0.000969	2	FALSE
2_0.00125_0.001253	smoking	-830.43	-830.43	1	3	2	0.001251	0.001253	0	FALSE
1_0.000166_0.00017	smoking	-830.43	-830.43	1	4	1	0.000167	0.00017	0	FALSE
15_0.006441_0.006444	smoking	-830.551	-830.551	1	3	15	0.006442	0.006444	1	FALSE
2_0.001259_0.001261	smoking	-830.43	-830.43	1	2	2	0.00126	0.001261	0	FALSE
2_0.001225_0.001232	smoking	-830.173	-830.173	1	7	2	0.001226	0.001232	2	FALSE
2_0.001215_0.001224	smoking	-830.173	-830.173	1	9	2	0.001216	0.001224	2	FALSE
3_0.001591_0.001597	smoking	-830.43	-830.43	1	6	3	0.001592	0.001597	0	FALSE
2_0.001252_0.001257	smoking	-830.43	-830.43	1	5	2	0.001253	0.001257	0	FALSE
2_0.001214_0.00122	smoking	-830.173	-830.173	1	6	2	0.001215	0.00122	2	FALSE
2_0.001212_0.001214	smoking	-830.173	-830.173	1	2	2	0.001213	0.001214	2	FALSE
2_0.000916_0.000925	smoking	-829.884	-829.884	1	9	2	0.000917	0.000925	7	FALSE
2_0.00093_0.000939	smoking	-829.833	-829.833	1	9	2	0.000931	0.000939	6	FALSE
2_0.00094_0.000942	smoking	-829.937	-829.937	1	2	2	0.000941	0.000942	6	FALSE
1_0.000144_0.000147	smoking	-830.901	-830.901	1	3	1	0.000145	0.000147	4	FALSE
2_0.000937_0.000944	smoking	-829.937	-829.937	1	7	2	0.000938	0.000944	6	FALSE
1_0.000113_0.00012	smoking	-830.269	-830.269	1	7	1	0.000114	0.00012	4	FALSE
2_0.00097_0.000972	smoking	-830.983	-830.983	1	2	2	0.000971	0.000972	2	FALSE
2_0.001209_0.001213	smoking	-830.173	-830.173	1	4	2	0.00121	0.001213	2	FALSE
2_0.001202_0.001204	smoking	-830.43	-830.43	1	2	2	0.001203	0.001204	0	FALSE
3_0.001572_0.001581	smoking	-830.43	-830.43	1	9	3	0.001573	0.001581	0	FALSE
3_0.001585_0.001593	smoking	-830.43	-830.43	1	8	3	0.001586	0.001593	0	FALSE
2_0.000917_0.000921	smoking	-830.284	-830.284	1	4	2	0.000918	0.000921	3	FALSE
2_0.000922_0.000929	smoking	-829.884	-829.884	1	7	2	0.000923	0.000929	7	FALSE
2_0.000926_0.000936	smoking	-829.884	-829.884	1	10	2	0.000927	0.000936	7	FALSE
3_0.00137_0.001372	smoking	-830.312	-830.312	1	2	3	0.001371	0.001372	1	FALSE
2_0.001091_0.001098	smoking	-830.307	-830.307	1	7	2	0.001092	0.001098	1	FALSE
3_0.001479_0.001484	smoking	-830.43	-830.43	1	5	3	0.00148	0.001484	0	FALSE
3_0.001487_0.001492	smoking	-830.515	-830.515	1	5	3	0.001488	0.001492	1	FALSE
2_0.001089_0.001093	smoking	-830.329	-830.329	1	4	2	0.00109	0.001093	1	FALSE
2_0.001067_0.001069	smoking	-830.463	-830.463	1	2	2	0.001068	0.001069	1	FALSE
2_0.001062_0.001066	smoking	-830.43	-830.43	1	4	2	0.001063	0.001066	0	FALSE
2_0.001061_0.001065	smoking	-830.43	-830.43	1	4	2	0.001062	0.001065	0	FALSE
3_0.001493_0.001498	smoking	-830.39	-830.39	1	5	3	0.001494	0.001498	2	FALSE
3_0.001506_0.001511	smoking	-831.245	-831.245	1	5	3	0.001507	0.001511	1	FALSE
3_0.00151_0.001513	smoking	-831.245	-831.245	1	3	3	0.001511	0.001513	1	FALSE
1_0.00013_0.000134	smoking	-830.43	-830.43	1	4	1	0.000131	0.000134	0	FALSE
2_0.001068_0.00107	smoking	-830.463	-830.463	1	2	2	0.001069	0.00107	1	FALSE
3_0.001512_0.001516	smoking	-831.17	-831.17	1	4	3	0.001513	0.001516	2	FALSE
2_0.001084_0.001088	smoking	-830.329	-830.329	1	4	2	0.001085	0.001088	1	FALSE
3_0.001495_0.001505	smoking	-831.193	-831.193	1	10	3	0.001496	0.001505	3	FALSE
3_0.001519_0.001526	smoking	-830.621	-830.621	1	7	3	0.00152	0.001526	4	FALSE
1_0.000136_0.000138	smoking	-830.43	-830.43	1	2	1	0.000137	0.000138	0	FALSE
2_0.000998_0.001013	smoking	-830.234	-830.234	1	15	2	0.000999	0.001013	3	FALSE
3_0.001441_0.001447	smoking	-830.43	-830.43	1	6	3	0.001442	0.001447	0	FALSE
1_0.000122_0.000124	smoking	-830.43	-830.43	1	2	1	0.000123	0.000124	0	FALSE
2_0.001195_0.001197	smoking	-830.292	-830.292	1	2	2	0.001196	0.001197	2	FALSE
1_0.000165_0.000167	smoking	-830.43	-830.43	1	2	1	0.000166	0.000167	0	FALSE
2_0.000989_0.000995	smoking	-830.204	-830.204	1	6	2	0.00099	0.000995	2	FALSE
2_0.000976_0.000978	smoking	-830.29	-830.29	1	2	2	0.000977	0.000978	1	FALSE
2_0.001175_0.00118	smoking	-830.16	-830.16	1	5	2	0.001176	0.00118	3	FALSE
2_0.001002_0.001009	smoking	-830.464	-830.464	1	7	2	0.001003	0.001009	1	FALSE
3_0.001527_0.00154	smoking	-830.492	-830.492	1	13	3	0.001528	0.00154	5	FALSE
2_0.001088_0.00109	smoking	-830.329	-830.329	1	2	2	0.001089	0.00109	1	FALSE
2_0.000991_0.000997	smoking	-830.204	-830.204	1	6	2	0.000992	0.000997	2	FALSE
2_0.00101_0.001014	smoking	-830.464	-830.464	1	4	2	0.001011	0.001014	1	FALSE
2_0.000996_0.001	smoking	-830.204	-830.204	1	4	2	0.000997	0.001	2	FALSE
2_0.001176_0.001183	smoking	-830.05	-830.05	1	7	2	0.001177	0.001183	4	FALSE
2_0.001072_0.001075	smoking	-830.433	-830.433	1	3	2	0.001073	0.001075	1	FALSE
3_0.001475_0.001478	smoking	-830.43	-830.43	1	3	3	0.001476	0.001478	0	FALSE
2_0.001051_0.001055	smoking	-830.315	-830.315	1	4	2	0.001052	0.001055	2	FALSE
3_0.001568_0.00157	smoking	-830.43	-830.43	1	2	3	0.001569	0.00157	0	FALSE
2_0.001094_0.001105	smoking	-830.307	-830.307	1	11	2	0.001095	0.001105	1	FALSE
2_0.001053_0.00106	smoking	-830.315	-830.315	1	7	2	0.001054	0.00106	2	FALSE
2_0.001056_0.001061	smoking	-830.448	-830.448	1	5	2	0.001057	0.001061	1	FALSE
3_0.001546_0.001551	smoking	-831.292	-831.292	1	5	3	0.001547	0.001551	5	FALSE
3_0.001468_0.001474	smoking	-830.191	-830.191	1	6	3	0.001469	0.001474	3	FALSE
3_0.001367_0.001369	smoking	-830.312	-830.312	1	2	3	0.001368	0.001369	1	FALSE
3_0.001385_0.001389	smoking	-830.289	-830.289	1	4	3	0.001386	0.001389	1	FALSE
3_0.001369_0.001371	smoking	-830.312	-830.312	1	2	3	0.00137	0.001371	1	FALSE
3_0.001603_0.001611	smoking	-830.378	-830.378	1	8	3	0.001604	0.001611	1	FALSE
2_0.000887_0.000889	smoking	-830.43	-830.43	1	2	2	0.000888	0.000889	0	FALSE
3_0.001296_0.001301	smoking	-830.39	-830.39	1	5	3	0.001297	0.001301	2	FALSE
2_0.000892_0.000895	smoking	-830.381	-830.381	1	3	2	0.000893	0.000895	1	FALSE
3_0.001293_0.001299	smoking	-830.39	-830.39	1	6	3	0.001294	0.001299	2	FALSE
2_0.001111_0.001115	smoking	-830.307	-830.307	1	4	2	0.001112	0.001115	1	FALSE
2_0.001044_0.001047	smoking	-830.176	-830.176	1	3	2	0.001045	0.001047	4	FALSE
3_0.001466_0.001473	smoking	-830.37	-830.37	1	7	3	0.001467	0.001473	4	FALSE
2_0.001045_0.00105	smoking	-830.176	-830.176	1	5	2	0.001046	0.00105	4	FALSE
2_0.001082_0.001087	smoking	-830.329	-830.329	1	5	2	0.001083	0.001087	1	FALSE
1_0.00016_0.000165	smoking	-830.44	-830.44	1	5	1	0.000161	0.000165	2	FALSE
2_0.001114_0.001118	smoking	-830.307	-830.307	1	4	2	0.001115	0.001118	1	FALSE
2_0.001039_0.001044	smoking	-830.404	-830.404	1	5	2	0.00104	0.001044	5	FALSE
3_0.001545_0.00155	smoking	-831.292	-831.292	1	5	3	0.001546	0.00155	5	FALSE
2_0.001109_0.001113	smoking	-830.307	-830.307	1	4	2	0.00111	0.001113	1	FALSE
3_0.001477_0.001483	smoking	-830.43	-830.43	1	6	3	0.001478	0.001483	0	FALSE
1_0.000131_0.000135	smoking	-830.43	-830.43	1	4	1	0.000132	0.000135	0	FALSE
2_0.001038_0.001043	smoking	-830.379	-830.379	1	5	2	0.001039	0.001043	4	FALSE
3_0.001551_0.001553	smoking	-831.026	-831.026	1	2	3	0.001552	0.001553	4	FALSE
2_0.001129_0.001131	smoking	-830.43	-830.43	1	2	2	0.00113	0.001131	0	FALSE
2_0.001116_0.001128	smoking	-830.307	-830.307	1	12	2	0.001117	0.001128	1	FALSE
18_0.007074_0.007077	smoking	-830.8	-830.8	1	3	18	0.007075	0.007077	2	FALSE
18_0.006948_0.00695	smoking	-830.43	-830.43	1	2	18	0.006949	0.00695	0	FALSE
19_0.007201_0.007203	smoking	-830.43	-830.43	1	2	19	0.007202	0.007203	0	FALSE
19_0.007199_0.007206	smoking	-830.43	-830.43	1	7	19	0.0072	0.007206	0	FALSE
2_0.000667_0.00067	smoking	-830.43	-830.43	1	3	2	0.000668	0.00067	0	FALSE
18_0.006917_0.006923	smoking	-830.43	-830.43	1	6	18	0.006918	0.006923	0	FALSE
18_0.006958_0.00696	smoking	-830.43	-830.43	1	2	18	0.006959	0.00696	0	FALSE
18_0.006965_0.006967	smoking	-830.235	-830.235	1	2	18	0.006966	0.006967	3	FALSE
2_0.000689_0.000693	smoking	-830.428	-830.428	1	4	2	0.00069	0.000693	1	FALSE
19_0.007176_0.007184	smoking	-830.43	-830.43	1	8	19	0.007177	0.007184	0	FALSE
19_0.007191_0.007193	smoking	-830.43	-830.43	1	2	19	0.007192	0.007193	0	FALSE
19_0.007177_0.007179	smoking	-830.43	-830.43	1	2	19	0.007178	0.007179	0	FALSE
20_0.007212_0.007226	smoking	-830.43	-830.43	1	14	20	0.007213	0.007226	0	FALSE
19_0.007193_0.007195	smoking	-830.43	-830.43	1	2	19	0.007194	0.007195	0	FALSE
19_0.007207_0.007211	smoking	-830.43	-830.43	1	4	19	0.007208	0.007211	0	FALSE
2_0.000694_0.000696	smoking	-830.43	-830.43	1	2	2	0.000695	0.000696	0	FALSE
18_0.006934_0.006936	smoking	-830.43	-830.43	1	2	18	0.006935	0.006936	0	FALSE
17_0.00683_0.006835	smoking	-830.43	-830.43	1	5	17	0.006831	0.006835	0	FALSE
17_0.006838_0.00684	smoking	-830.43	-830.43	1	2	17	0.006839	0.00684	0	FALSE
17_0.006844_0.006848	smoking	-830.313	-830.313	1	4	17	0.006845	0.006848	1	FALSE
17_0.006847_0.006849	smoking	-830.313	-830.313	1	2	17	0.006848	0.006849	1	FALSE
17_0.00689_0.006893	smoking	-830.43	-830.43	1	3	17	0.006891	0.006893	0	FALSE
17_0.006893_0.0069	smoking	-830.43	-830.43	1	7	17	0.006894	0.0069	0	FALSE
17_0.006833_0.006843	smoking	-830.43	-830.43	1	10	17	0.006834	0.006843	0	FALSE
17_0.006886_0.006892	smoking	-830.43	-830.43	1	6	17	0.006887	0.006892	0	FALSE
18_0.006983_0.006986	smoking	-830.593	-830.593	1	3	18	0.006984	0.006986	4	FALSE
2_0.000669_0.000671	smoking	-830.43	-830.43	1	2	2	0.00067	0.000671	0	FALSE
18_0.006973_0.006977	smoking	-830.224	-830.224	1	4	18	0.006974	0.006977	3	FALSE
18_0.006977_0.006982	smoking	-830.413	-830.413	1	5	18	0.006978	0.006982	1	FALSE
18_0.006912_0.006916	smoking	-830.352	-830.352	1	4	18	0.006913	0.006916	1	FALSE
2_0.000657_0.000666	smoking	-830.43	-830.43	1	9	2	0.000658	0.000666	0	FALSE
18_0.006968_0.006972	smoking	-830.205	-830.205	1	4	18	0.006969	0.006972	4	FALSE
18_0.006971_0.006976	smoking	-830.224	-830.224	1	5	18	0.006972	0.006976	3	FALSE
19_0.00719_0.007192	smoking	-830.43	-830.43	1	2	19	0.007191	0.007192	0	FALSE
2_0.000676_0.000682	smoking	-830.428	-830.428	1	6	2	0.000677	0.000682	1	FALSE
18_0.007096_0.007098	smoking	-830.43	-830.43	1	2	18	0.007097	0.007098	0	FALSE
18_0.007103_0.007105	smoking	-830.43	-830.43	1	2	18	0.007104	0.007105	0	FALSE
18_0.007078_0.00708	smoking	-830.854	-830.854	1	2	18	0.007079	0.00708	2	FALSE
18_0.007116_0.00712	smoking	-830.617	-830.617	1	4	18	0.007117	0.00712	1	FALSE
18_0.007104_0.007107	smoking	-830.43	-830.43	1	3	18	0.007105	0.007107	0	FALSE
18_0.007115_0.007118	smoking	-830.717	-830.717	1	3	18	0.007116	0.007118	2	FALSE
2_0.000683_0.000688	smoking	-830.428	-830.428	1	5	2	0.000684	0.000688	1	FALSE
2_0.000684_0.000692	smoking	-830.428	-830.428	1	8	2	0.000685	0.000692	1	FALSE
19_0.007155_0.007158	smoking	-830.198	-830.198	1	3	19	0.007156	0.007158	3	FALSE
19_0.007161_0.007169	smoking	-830.317	-830.317	1	8	19	0.007162	0.007169	2	FALSE
19_0.007169_0.007171	smoking	-830.43	-830.43	1	2	19	0.00717	0.007171	0	FALSE
18_0.007099_0.007101	smoking	-830.43	-830.43	1	2	18	0.0071	0.007101	0	FALSE
18_0.007091_0.007102	smoking	-830.43	-830.43	1	11	18	0.007092	0.007102	0	FALSE
19_0.007158_0.00716	smoking	-830.198	-830.198	1	2	19	0.007159	0.00716	3	FALSE
18_0.007119_0.007122	smoking	-830.926	-830.926	1	3	18	0.00712	0.007122	2	FALSE
18_0.007106_0.00711	smoking	-830.43	-830.43	1	4	18	0.007107	0.00711	0	FALSE
20_0.007264_0.007268	smoking	-831.574	-831.574	1	4	20	0.007265	0.007268	1	FALSE
2_0.000695_0.000697	smoking	-830.43	-830.43	1	2	2	0.000696	0.000697	0	FALSE
20_0.00726_0.007262	smoking	-830.43	-830.43	1	2	20	0.007261	0.007262	0	FALSE
20_0.007261_0.007263	smoking	-830.43	-830.43	1	2	20	0.007262	0.007263	0	FALSE
20_0.007225_0.007228	smoking	-830.43	-830.43	1	3	20	0.007226	0.007228	0	FALSE
19_0.007185_0.007189	smoking	-830.43	-830.43	1	4	19	0.007186	0.007189	0	FALSE
20_0.00725_0.007253	smoking	-830.43	-830.43	1	3	20	0.007251	0.007253	0	FALSE
20_0.007251_0.007259	smoking	-830.43	-830.43	1	8	20	0.007252	0.007259	0	FALSE
20_0.007236_0.007245	smoking	-830.43	-830.43	1	9	20	0.007237	0.007245	0	FALSE
20_0.007245_0.007248	smoking	-830.43	-830.43	1	3	20	0.007246	0.007248	0	FALSE
18_0.007108_0.007112	smoking	-830.543	-830.543	1	4	18	0.007109	0.007112	1	FALSE
19_0.00717_0.007172	smoking	-830.43	-830.43	1	2	19	0.007171	0.007172	0	FALSE
20_0.007234_0.007239	smoking	-830.43	-830.43	1	5	20	0.007235	0.007239	0	FALSE
20_0.00724_0.007242	smoking	-830.43	-830.43	1	2	20	0.007241	0.007242	0	FALSE
20_0.007246_0.00725	smoking	-830.43	-830.43	1	4	20	0.007247	0.00725	0	FALSE
20_0.007231_0.007233	smoking	-830.43	-830.43	1	2	20	0.007232	0.007233	0	FALSE
21_0.007516_0.007519	smoking	-830.43	-830.43	1	3	21	0.007517	0.007519	0	FALSE
21_0.007495_0.007498	smoking	-830.612	-830.612	1	3	21	0.007496	0.007498	1	FALSE
2_0.000712_0.000714	smoking	-830.177	-830.177	1	2	2	0.000713	0.000714	2	FALSE
21_0.007507_0.007514	smoking	-830.43	-830.43	1	7	21	0.007508	0.007514	0	FALSE
22_0.00754_0.007543	smoking	-830.297	-830.297	1	3	22	0.007541	0.007543	1	FALSE
22_0.007542_0.007544	smoking	-830.297	-830.297	1	2	22	0.007543	0.007544	1	FALSE
21_0.007497_0.0075	smoking	-830.43	-830.43	1	3	21	0.007498	0.0075	0	FALSE
21_0.007504_0.007506	smoking	-830.43	-830.43	1	2	21	0.007505	0.007506	0	FALSE
2_0.000762_0.000769	smoking	-831.073	-831.073	1	7	2	0.000763	0.000769	2	FALSE
2_0.000767_0.000771	smoking	-830.287	-830.287	1	4	2	0.000768	0.000771	1	FALSE
22_0.007549_0.007557	smoking	-830.36	-830.36	1	8	22	0.00755	0.007557	2	FALSE
2_0.000759_0.000765	smoking	-831.073	-831.073	1	6	2	0.00076	0.000765	2	FALSE
2_0.000743_0.000746	smoking	-831.073	-831.073	1	3	2	0.000744	0.000746	2	FALSE
22_0.007544_0.007546	smoking	-830.297	-830.297	1	2	22	0.007545	0.007546	1	FALSE
2_0.000729_0.000738	smoking	-830.367	-830.367	1	9	2	0.00073	0.000738	5	FALSE
1_8.5E-05_8.7E-05	smoking	-830.43	-830.43	1	2	1	8.6e-05	8.7e-05	0	FALSE
2_0.000714_0.000719	smoking	-830.121	-830.121	1	5	2	0.000715	0.000719	7	FALSE
2_0.00085_0.000852	smoking	-830.43	-830.43	1	2	2	0.000851	0.000852	0	FALSE
2_0.000849_0.000853	smoking	-830.43	-830.43	1	4	2	0.00085	0.000853	0	FALSE
2_0.00083_0.000834	smoking	-830.438	-830.438	1	4	2	0.000831	0.000834	1	FALSE
2_0.000829_0.000836	smoking	-830.203	-830.203	1	7	2	0.00083	0.000836	4	FALSE
2_0.000842_0.000846	smoking	-830.43	-830.43	1	4	2	0.000843	0.000846	0	FALSE
2_0.000844_0.000848	smoking	-830.43	-830.43	1	4	2	0.000845	0.000848	0	FALSE
2_0.000854_0.000857	smoking	-830.43	-830.43	1	3	2	0.000855	0.000857	0	FALSE
2_0.000841_0.000843	smoking	-830.335	-830.335	1	2	2	0.000842	0.000843	2	FALSE
22_0.007539_0.007541	smoking	-830.43	-830.43	1	2	22	0.00754	0.007541	0	FALSE
2_0.00077_0.000775	smoking	-830.287	-830.287	1	5	2	0.000771	0.000775	1	FALSE
22_0.007532_0.007534	smoking	-830.43	-830.43	1	2	22	0.007533	0.007534	0	FALSE
22_0.007535_0.007538	smoking	-830.181	-830.181	1	3	22	0.007536	0.007538	2	FALSE
2_0.000839_0.000841	smoking	-830.194	-830.194	1	2	2	0.00084	0.000841	3	FALSE
2_0.000825_0.000827	smoking	-830.438	-830.438	1	2	2	0.000826	0.000827	1	FALSE
2_0.000836_0.000838	smoking	-830.194	-830.194	1	2	2	0.000837	0.000838	3	FALSE
2_0.000837_0.00084	smoking	-830.194	-830.194	1	3	2	0.000838	0.00084	3	FALSE
22_0.007553_0.007555	smoking	-830.36	-830.36	1	2	22	0.007554	0.007555	2	FALSE
18_0.007064_0.007071	smoking	-830.336	-830.336	1	7	18	0.007065	0.007071	1	FALSE
18_0.007069_0.007073	smoking	-830.336	-830.336	1	4	18	0.00707	0.007073	1	FALSE
18_0.007042_0.007047	smoking	-830.43	-830.43	1	5	18	0.007043	0.007047	0	FALSE
18_0.007044_0.00705	smoking	-830.43	-830.43	1	6	18	0.007045	0.00705	0	FALSE
1_6.6E-05_7.4E-05	smoking	-830.504	-830.504	1	8	1	6.7e-05	7.4e-05	2	FALSE
2_0.000677_0.000681	smoking	-830.43	-830.43	1	4	2	0.000678	0.000681	0	FALSE
18_0.007072_0.007075	smoking	-830.336	-830.336	1	3	18	0.007073	0.007075	1	FALSE
1_9E-06_1.2E-05	smoking	-830.43	-830.43	1	3	1	1e-05	1.2e-05	0	FALSE
17_0.006883_0.006885	smoking	-830.331	-830.331	1	2	17	0.006884	0.006885	1	FALSE
18_0.006985_0.00699	smoking	-830.593	-830.593	1	5	18	0.006986	0.00699	4	FALSE
17_0.006865_0.006872	smoking	-830.892	-830.892	1	7	17	0.006866	0.006872	4	FALSE
2_0.000659_0.000668	smoking	-830.43	-830.43	1	9	2	0.00066	0.000668	0	FALSE
18_0.007057_0.007063	smoking	-830.308	-830.308	1	6	18	0.007058	0.007063	1	FALSE
18_0.00704_0.007042	smoking	-830.381	-830.381	1	2	18	0.007041	0.007042	1	FALSE
18_0.007048_0.007056	smoking	-830.308	-830.308	1	8	18	0.007049	0.007056	1	FALSE
18_0.007053_0.007062	smoking	-830.308	-830.308	1	9	18	0.007054	0.007062	1	FALSE
18_0.007038_0.007041	smoking	-830.381	-830.381	1	3	18	0.007039	0.007041	1	FALSE
18_0.007021_0.007025	smoking	-830.224	-830.224	1	4	18	0.007022	0.007025	2	FALSE
18_0.007025_0.007027	smoking	-830.32	-830.32	1	2	18	0.007026	0.007027	1	FALSE
18_0.007037_0.007039	smoking	-830.381	-830.381	1	2	18	0.007038	0.007039	1	FALSE
18_0.007015_0.007024	smoking	-830.224	-830.224	1	9	18	0.007016	0.007024	2	FALSE
2_0.000728_0.000737	smoking	-830.367	-830.367	1	9	2	0.000729	0.000737	5	FALSE
22_0.007545_0.007547	smoking	-830.297	-830.297	1	2	22	0.007546	0.007547	1	FALSE
22_0.007556_0.00756	smoking	-830.718	-830.718	1	4	22	0.007557	0.00756	3	FALSE
22_0.007558_0.007563	smoking	-830.718	-830.718	1	5	22	0.007559	0.007563	3	FALSE
18_0.007013_0.00702	smoking	-830.224	-830.224	1	7	18	0.007014	0.00702	2	FALSE
18_0.006998_0.007002	smoking	-830.547	-830.547	1	4	18	0.006999	0.007002	4	FALSE
18_0.007006_0.007011	smoking	-830.27	-830.27	1	5	18	0.007007	0.007011	2	FALSE
18_0.007007_0.007014	smoking	-830.159	-830.159	1	7	18	0.007008	0.007014	3	FALSE
18_0.007026_0.007031	smoking	-830.32	-830.32	1	5	18	0.007027	0.007031	1	FALSE
18_0.007032_0.007036	smoking	-830.43	-830.43	1	4	18	0.007033	0.007036	0	FALSE
18_0.007002_0.007005	smoking	-830.69	-830.69	1	3	18	0.007003	0.007005	3	FALSE
18_0.007003_0.007006	smoking	-830.69	-830.69	1	3	18	0.007004	0.007006	3	FALSE
19_0.007159_0.007163	smoking	-830.198	-830.198	1	4	19	0.00716	0.007163	3	FALSE
9_0.00436_0.004365	smoking	-830.43	-830.43	1	5	9	0.004361	0.004365	0	FALSE
9_0.004361_0.004366	smoking	-830.43	-830.43	1	5	9	0.004362	0.004366	0	FALSE
9_0.004298_0.004307	smoking	-830.326	-830.326	1	9	9	0.004299	0.004307	1	FALSE
9_0.004358_0.00436	smoking	-830.43	-830.43	1	2	9	0.004359	0.00436	0	FALSE
9_0.004346_0.004351	smoking	-830.913	-830.913	1	5	9	0.004347	0.004351	1	FALSE
9_0.004437_0.00444	smoking	-830.423	-830.423	1	3	9	0.004438	0.00444	1	FALSE
9_0.004332_0.004339	smoking	-831.897	-831.897	1	7	9	0.004333	0.004339	2	FALSE
1_0.000426_0.000428	smoking	-830.331	-830.331	1	2	1	0.000427	0.000428	1	FALSE
9_0.004366_0.004371	smoking	-830.498	-830.498	1	5	9	0.004367	0.004371	2	FALSE
9_0.004303_0.004311	smoking	-830.326	-830.326	1	8	9	0.004304	0.004311	1	FALSE
9_0.004406_0.004411	smoking	-831.302	-831.302	1	5	9	0.004407	0.004411	5	FALSE
9_0.004411_0.004413	smoking	-830.43	-830.43	1	2	9	0.004412	0.004413	0	FALSE
9_0.004295_0.004297	smoking	-830.43	-830.43	1	2	9	0.004296	0.004297	0	FALSE
9_0.004283_0.004302	smoking	-830.455	-830.455	1	19	9	0.004284	0.004302	2	FALSE
9_0.004324_0.004326	smoking	-830.43	-830.43	1	2	9	0.004325	0.004326	0	FALSE
9_0.004331_0.004335	smoking	-831.897	-831.897	1	4	9	0.004332	0.004335	2	FALSE
9_0.00452_0.004523	smoking	-830.807	-830.807	1	3	9	0.004521	0.004523	3	FALSE
1_0.000445_0.000451	smoking	-830.516	-830.516	1	6	1	0.000446	0.000451	2	FALSE
9_0.004496_0.004503	smoking	-830.305	-830.305	1	7	9	0.004497	0.004503	1	FALSE
9_0.00454_0.004544	smoking	-830.859	-830.859	1	4	9	0.004541	0.004544	4	FALSE
1_4.2E-05_5.1E-05	smoking	-830.214	-830.214	1	9	1	4.3e-05	5.1e-05	2	FALSE
9_0.004449_0.004455	smoking	-830.43	-830.43	1	6	9	0.00445	0.004455	0	FALSE
9_0.004443_0.004445	smoking	-830.423	-830.423	1	2	9	0.004444	0.004445	1	FALSE
9_0.004446_0.004448	smoking	-830.43	-830.43	1	2	9	0.004447	0.004448	0	FALSE
9_0.004447_0.004452	smoking	-830.43	-830.43	1	5	9	0.004448	0.004452	0	FALSE
9_0.004504_0.004519	smoking	-830.877	-830.877	1	15	9	0.004505	0.004519	1	FALSE
1_0.000442_0.000449	smoking	-830.358	-830.358	1	7	1	0.000443	0.000449	1	FALSE
9_0.004528_0.004534	smoking	-830.807	-830.807	1	6	9	0.004529	0.004534	3	FALSE
9_0.004534_0.004539	smoking	-831.348	-831.348	1	5	9	0.004535	0.004539	6	FALSE
10_0.004567_0.004569	smoking	-830.43	-830.43	1	2	10	0.004568	0.004569	0	FALSE
10_0.004565_0.004571	smoking	-830.33	-830.33	1	6	10	0.004566	0.004571	1	FALSE
9_0.004506_0.00452	smoking	-830.877	-830.877	1	14	9	0.004507	0.00452	1	FALSE
10_0.004564_0.004566	smoking	-830.33	-830.33	1	2	10	0.004565	0.004566	1	FALSE
1_0.000429_0.000438	smoking	-830.331	-830.331	1	9	1	0.00043	0.000438	1	FALSE
7_0.003778_0.003782	smoking	-830.43	-830.43	1	4	7	0.003779	0.003782	0	FALSE
7_0.003731_0.003735	smoking	-830.255	-830.255	1	4	7	0.003732	0.003735	2	FALSE
7_0.003772_0.003777	smoking	-830.43	-830.43	1	5	7	0.003773	0.003777	0	FALSE
7_0.003774_0.00378	smoking	-830.43	-830.43	1	6	7	0.003775	0.00378	0	FALSE
1_0.000372_0.000376	smoking	-830.43	-830.43	1	4	1	0.000373	0.000376	0	FALSE
7_0.003656_0.003658	smoking	-830.399	-830.399	1	2	7	0.003657	0.003658	1	FALSE
1_0.000361_0.000371	smoking	-830.43	-830.43	1	10	1	0.000362	0.000371	0	FALSE
7_0.003681_0.003685	smoking	-830.356	-830.356	1	4	7	0.003682	0.003685	2	FALSE
7_0.003734_0.003737	smoking	-830.255	-830.255	1	3	7	0.003735	0.003737	2	FALSE
1_0.000365_0.000378	smoking	-830.43	-830.43	1	13	1	0.000366	0.000378	0	FALSE
7_0.003763_0.003771	smoking	-830.332	-830.332	1	8	7	0.003764	0.003771	1	FALSE
7_0.00377_0.003773	smoking	-830.43	-830.43	1	3	7	0.003771	0.003773	0	FALSE
7_0.003783_0.003786	smoking	-830.43	-830.43	1	3	7	0.003784	0.003786	0	FALSE
7_0.003784_0.003788	smoking	-830.43	-830.43	1	4	7	0.003785	0.003788	0	FALSE
7_0.003738_0.003752	smoking	-830.255	-830.255	1	14	7	0.003739	0.003752	2	FALSE
1_0.000377_0.00038	smoking	-830.43	-830.43	1	3	1	0.000378	0.00038	0	FALSE
7_0.003651_0.003661	smoking	-830.381	-830.381	1	10	7	0.003652	0.003661	2	FALSE
1_0.000427_0.000432	smoking	-830.331	-830.331	1	5	1	0.000428	0.000432	1	FALSE
9_0.004369_0.004373	smoking	-830.498	-830.498	1	4	9	0.00437	0.004373	2	FALSE
9_0.004391_0.004393	smoking	-830.43	-830.43	1	2	9	0.004392	0.004393	0	FALSE
9_0.004385_0.004396	smoking	-831.302	-831.302	1	11	9	0.004386	0.004396	5	FALSE
9_0.004417_0.004423	smoking	-830.43	-830.43	1	6	9	0.004418	0.004423	0	FALSE
9_0.004412_0.004425	smoking	-830.43	-830.43	1	13	9	0.004413	0.004425	0	FALSE
9_0.004374_0.004381	smoking	-830.498	-830.498	1	7	9	0.004375	0.004381	2	FALSE
9_0.004414_0.004416	smoking	-830.43	-830.43	1	2	9	0.004415	0.004416	0	FALSE
7_0.003714_0.00373	smoking	-830.255	-830.255	1	16	7	0.003715	0.00373	2	FALSE
7_0.00373_0.003733	smoking	-830.255	-830.255	1	3	7	0.003731	0.003733	2	FALSE
7_0.003666_0.003669	smoking	-830.414	-830.414	1	3	7	0.003667	0.003669	1	FALSE
7_0.003727_0.003729	smoking	-830.43	-830.43	1	2	7	0.003728	0.003729	0	FALSE
7_0.003716_0.003726	smoking	-830.43	-830.43	1	10	7	0.003717	0.003726	0	FALSE
9_0.004388_0.00439	smoking	-830.43	-830.43	1	2	9	0.004389	0.00439	0	FALSE
7_0.0037_0.003702	smoking	-830.729	-830.729	1	2	7	0.003701	0.003702	2	FALSE
7_0.003701_0.003708	smoking	-830.729	-830.729	1	7	7	0.003702	0.003708	2	FALSE
9_0.004237_0.004241	smoking	-830.328	-830.328	1	4	9	0.004238	0.004241	1	FALSE
9_0.004239_0.004243	smoking	-830.328	-830.328	1	4	9	0.00424	0.004243	1	FALSE
9_0.00426_0.004263	smoking	-830.373	-830.373	1	3	9	0.004261	0.004263	2	FALSE
9_0.004265_0.004267	smoking	-830.458	-830.458	1	2	9	0.004266	0.004267	2	FALSE
8_0.004167_0.00417	smoking	-830.43	-830.43	1	3	8	0.004168	0.00417	0	FALSE
8_0.004169_0.004176	smoking	-830.43	-830.43	1	7	8	0.00417	0.004176	0	FALSE
9_0.004242_0.004244	smoking	-830.328	-830.328	1	2	9	0.004243	0.004244	1	FALSE
9_0.00421_0.004216	smoking	-830.43	-830.43	1	6	9	0.004211	0.004216	0	FALSE
1_0.000417_0.000422	smoking	-830.183	-830.183	1	5	1	0.000418	0.000422	2	FALSE
9_0.004235_0.004238	smoking	-830.328	-830.328	1	3	9	0.004236	0.004238	1	FALSE
8_0.004159_0.004163	smoking	-830.43	-830.43	1	4	8	0.00416	0.004163	0	FALSE
9_0.00422_0.004227	smoking	-830.43	-830.43	1	7	9	0.004221	0.004227	0	FALSE
9_0.004222_0.004224	smoking	-830.43	-830.43	1	2	9	0.004223	0.004224	0	FALSE
1_0.000423_0.000425	smoking	-830.313	-830.313	1	2	1	0.000424	0.000425	1	FALSE
9_0.004214_0.004219	smoking	-830.43	-830.43	1	5	9	0.004215	0.004219	0	FALSE
9_0.004218_0.004221	smoking	-830.43	-830.43	1	3	9	0.004219	0.004221	0	FALSE
8_0.004181_0.004186	smoking	-830.479	-830.479	1	5	8	0.004182	0.004186	1	FALSE
19_0.007146_0.007148	smoking	-830.43	-830.43	1	2	19	0.007147	0.007148	0	FALSE
19_0.007151_0.007154	smoking	-830.43	-830.43	1	3	19	0.007152	0.007154	0	FALSE
1_3.8E-05_4.8E-05	smoking	-830.214	-830.214	1	10	1	3.9e-05	4.8e-05	2	FALSE
12_0.005734_0.005736	smoking	-830.587	-830.587	1	2	12	0.005735	0.005736	2	FALSE
18_0.007123_0.007125	smoking	-830.728	-830.728	1	2	18	0.007124	0.007125	1	FALSE
18_0.007134_0.007136	smoking	-830.377	-830.377	1	2	18	0.007135	0.007136	1	FALSE
19_0.007135_0.007157	smoking	-830.518	-830.518	1	22	19	0.007136	0.007157	1	FALSE
18_0.007121_0.007123	smoking	-830.926	-830.926	1	2	18	0.007122	0.007123	2	FALSE
8_0.004164_0.004168	smoking	-830.43	-830.43	1	4	8	0.004165	0.004168	0	FALSE
1_0.000416_0.000419	smoking	-830.183	-830.183	1	3	1	0.000417	0.000419	2	FALSE
8_0.004161_0.004166	smoking	-830.43	-830.43	1	5	8	0.004162	0.004166	0	FALSE
1_0.000413_0.000416	smoking	-830.672	-830.672	1	3	1	0.000414	0.000416	2	FALSE
8_0.004191_0.004194	smoking	-830.43	-830.43	1	3	8	0.004192	0.004194	0	FALSE
9_0.004197_0.004199	smoking	-830.798	-830.798	1	2	9	0.004198	0.004199	1	FALSE
9_0.004192_0.004203	smoking	-830.43	-830.43	1	11	9	0.004193	0.004203	0	FALSE
9_0.004204_0.004213	smoking	-830.43	-830.43	1	9	9	0.004205	0.004213	0	FALSE
8_0.004065_0.004068	smoking	-830.43	-830.43	1	3	8	0.004066	0.004068	0	FALSE
8_0.004131_0.004135	smoking	-830.43	-830.43	1	4	8	0.004132	0.004135	0	FALSE
8_0.00413_0.004137	smoking	-830.43	-830.43	1	7	8	0.004131	0.004137	0	FALSE
9_0.004274_0.004278	smoking	-830.559	-830.559	1	4	9	0.004275	0.004278	1	FALSE
8_0.004088_0.004092	smoking	-831.323	-831.323	1	4	8	0.004089	0.004092	4	FALSE
8_0.004081_0.004087	smoking	-830.522	-830.522	1	6	8	0.004082	0.004087	1	FALSE
8_0.004149_0.004156	smoking	-830.43	-830.43	1	7	8	0.00415	0.004156	0	FALSE
8_0.004075_0.004077	smoking	-830.43	-830.43	1	2	8	0.004076	0.004077	0	FALSE
8_0.004077_0.004083	smoking	-830.522	-830.522	1	6	8	0.004078	0.004083	1	FALSE
9_0.004478_0.004488	smoking	-830.209	-830.209	1	10	9	0.004479	0.004488	2	FALSE
9_0.004492_0.004495	smoking	-830.083	-830.083	1	3	9	0.004493	0.004495	3	FALSE
1_0.000433_0.000441	smoking	-830.331	-830.331	1	8	1	0.000434	0.000441	1	FALSE
9_0.004442_0.004446	smoking	-830.423	-830.423	1	4	9	0.004443	0.004446	1	FALSE
1_0.000439_0.000444	smoking	-830.331	-830.331	1	5	1	0.00044	0.000444	1	FALSE
9_0.004473_0.004483	smoking	-830.226	-830.226	1	10	9	0.004474	0.004483	3	FALSE
9_0.004495_0.004497	smoking	-830.305	-830.305	1	2	9	0.004496	0.004497	1	FALSE
9_0.004475_0.004477	smoking	-830.226	-830.226	1	2	9	0.004476	0.004477	3	FALSE
8_0.004155_0.004158	smoking	-830.43	-830.43	1	3	8	0.004156	0.004158	0	FALSE
8_0.004048_0.004052	smoking	-830.273	-830.273	1	4	8	0.004049	0.004052	1	FALSE
8_0.004066_0.004069	smoking	-830.43	-830.43	1	3	8	0.004067	0.004069	0	FALSE
8_0.004039_0.004047	smoking	-830.273	-830.273	1	8	8	0.00404	0.004047	1	FALSE
8_0.004042_0.004049	smoking	-830.273	-830.273	1	7	8	0.004043	0.004049	1	FALSE
8_0.004062_0.004064	smoking	-830.328	-830.328	1	2	8	0.004063	0.004064	1	FALSE
8_0.004057_0.004065	smoking	-830.328	-830.328	1	8	8	0.004058	0.004065	1	FALSE
8_0.00407_0.004072	smoking	-830.43	-830.43	1	2	8	0.004071	0.004072	0	FALSE
8_0.004071_0.004074	smoking	-830.43	-830.43	1	3	8	0.004072	0.004074	0	FALSE
8_0.004146_0.004148	smoking	-830.43	-830.43	1	2	8	0.004147	0.004148	0	FALSE
8_0.004138_0.004154	smoking	-830.43	-830.43	1	16	8	0.004139	0.004154	0	FALSE
8_0.004158_0.00416	smoking	-830.43	-830.43	1	2	8	0.004159	0.00416	0	FALSE
8_0.004136_0.004141	smoking	-830.43	-830.43	1	5	8	0.004137	0.004141	0	FALSE
8_0.004053_0.004056	smoking	-830.17	-830.17	1	3	8	0.004054	0.004056	2	FALSE
8_0.004055_0.004061	smoking	-830.17	-830.17	1	6	8	0.004056	0.004061	2	FALSE
8_0.004073_0.004076	smoking	-830.43	-830.43	1	3	8	0.004074	0.004076	0	FALSE
8_0.00405_0.004054	smoking	-830.17	-830.17	1	4	8	0.004051	0.004054	2	FALSE
2_0.000822_0.000826	smoking	-830.438	-830.438	1	4	2	0.000823	0.000826	1	FALSE
15_0.006604_0.006606	smoking	-830.43	-830.43	1	2	15	0.006605	0.006606	0	FALSE
15_0.006577_0.006581	smoking	-830.298	-830.298	1	4	15	0.006578	0.006581	1	FALSE
16_0.006664_0.006669	smoking	-830.43	-830.43	1	5	16	0.006665	0.006669	0	FALSE
16_0.006675_0.006677	smoking	-830.359	-830.359	1	2	16	0.006676	0.006677	1	FALSE
15_0.00656_0.006563	smoking	-830.308	-830.308	1	3	15	0.006561	0.006563	1	FALSE
15_0.006567_0.006572	smoking	-830.319	-830.319	1	5	15	0.006568	0.006572	1	FALSE
15_0.00657_0.006584	smoking	-830.185	-830.185	1	14	15	0.006571	0.006584	2	FALSE
15_0.006582_0.006586	smoking	-830.298	-830.298	1	4	15	0.006583	0.006586	1	FALSE
2_0.000635_0.000637	smoking	-830.31	-830.31	1	2	2	0.000636	0.000637	1	FALSE
16_0.006634_0.006636	smoking	-830.43	-830.43	1	2	16	0.006635	0.006636	0	FALSE
2_0.000637_0.000644	smoking	-830.151	-830.151	1	7	2	0.000638	0.000644	2	FALSE
16_0.006621_0.006627	smoking	-830.693	-830.693	1	6	16	0.006622	0.006627	3	FALSE
16_0.006684_0.006689	smoking	-830.421	-830.421	1	5	16	0.006685	0.006689	2	FALSE
16_0.006662_0.006664	smoking	-830.43	-830.43	1	2	16	0.006663	0.006664	0	FALSE
1_6.3E-05_6.6E-05	smoking	-830.416	-830.416	1	3	1	6.4e-05	6.6e-05	1	FALSE
2_0.000643_0.000646	smoking	-830.272	-830.272	1	3	2	0.000644	0.000646	1	FALSE
15_0.006573_0.006576	smoking	-830.319	-830.319	1	3	15	0.006574	0.006576	1	FALSE
16_0.006769_0.006778	smoking	-830.43	-830.43	1	9	16	0.00677	0.006778	0	FALSE
17_0.006779_0.006789	smoking	-830.43	-830.43	1	10	16	0.00678	0.006789	0	FALSE
17_0.006796_0.006798	smoking	-830.43	-830.43	1	2	17	0.006797	0.006798	0	FALSE
2_0.000653_0.000657	smoking	-830.43	-830.43	1	4	2	0.000654	0.000657	0	FALSE
17_0.006824_0.006827	smoking	-830.43	-830.43	1	3	17	0.006825	0.006827	0	FALSE
17_0.006825_0.006832	smoking	-830.43	-830.43	1	7	17	0.006826	0.006832	0	FALSE
17_0.006792_0.006795	smoking	-830.336	-830.336	1	3	17	0.006793	0.006795	1	FALSE
17_0.006822_0.006824	smoking	-830.43	-830.43	1	2	17	0.006823	0.006824	0	FALSE
15_0.006599_0.006601	smoking	-830.43	-830.43	1	2	15	0.0066	0.006601	0	FALSE
15_0.00659_0.006592	smoking	-830.43	-830.43	1	2	15	0.006591	0.006592	0	FALSE
15_0.006595_0.006597	smoking	-830.214	-830.214	1	2	15	0.006596	0.006597	2	FALSE
15_0.006597_0.0066	smoking	-830.214	-830.214	1	3	15	0.006598	0.0066	2	FALSE
16_0.006688_0.00669	smoking	-830.421	-830.421	1	2	16	0.006689	0.00669	2	FALSE
17_0.00679_0.006797	smoking	-830.538	-830.538	1	7	17	0.006791	0.006797	1	FALSE
2_0.000629_0.000636	smoking	-830.53	-830.53	1	7	2	0.00063	0.000636	2	FALSE
15_0.006585_0.006596	smoking	-830.08	-830.08	1	11	15	0.006586	0.006596	3	FALSE
16_0.006656_0.006658	smoking	-830.43	-830.43	1	2	16	0.006657	0.006658	0	FALSE
13_0.005894_0.005902	smoking	-830.163	-830.163	1	8	13	0.005895	0.005902	4	FALSE
13_0.005903_0.005905	smoking	-830.38	-830.38	1	2	13	0.005904	0.005905	1	FALSE
13_0.005913_0.005931	smoking	-830.343	-830.343	1	18	13	0.005914	0.005931	1	FALSE
13_0.005925_0.005934	smoking	-830.343	-830.343	1	9	13	0.005926	0.005934	1	FALSE
13_0.005946_0.005948	smoking	-830.43	-830.43	1	2	13	0.005947	0.005948	0	FALSE
1_0.00057_0.000572	smoking	-830.43	-830.43	1	2	1	0.000571	0.000572	0	FALSE
1_0.000567_0.00057	smoking	-830.43	-830.43	1	3	1	0.000568	0.00057	0	FALSE
13_0.005942_0.005945	smoking	-830.43	-830.43	1	3	13	0.005943	0.005945	0	FALSE
13_0.005784_0.005788	smoking	-830.362	-830.362	1	4	13	0.005785	0.005788	1	FALSE
12_0.005769_0.005771	smoking	-830.383	-830.383	1	2	12	0.00577	0.005771	1	FALSE
13_0.00578_0.005783	smoking	-830.43	-830.43	1	3	12	0.005781	0.005783	0	FALSE
13_0.005774_0.005787	smoking	-830.43	-830.43	1	13	12	0.005775	0.005787	0	FALSE
13_0.005857_0.005861	smoking	-830.43	-830.43	1	4	13	0.005858	0.005861	0	FALSE
13_0.005911_0.005924	smoking	-830.343	-830.343	1	13	13	0.005912	0.005924	1	FALSE
12_0.005771_0.005773	smoking	-830.43	-830.43	1	2	12	0.005772	0.005773	0	FALSE
12_0.005777_0.005779	smoking	-830.43	-830.43	1	2	12	0.005778	0.005779	0	FALSE
13_0.005932_0.005939	smoking	-830.343	-830.343	1	7	13	0.005933	0.005939	1	FALSE
13_0.005883_0.005888	smoking	-830.163	-830.163	1	5	13	0.005884	0.005888	4	FALSE
13_0.005884_0.005893	smoking	-830.163	-830.163	1	9	13	0.005885	0.005893	4	FALSE
13_0.00587_0.005872	smoking	-830.189	-830.189	1	2	13	0.005871	0.005872	2	FALSE
13_0.005881_0.005883	smoking	-829.992	-829.992	1	2	13	0.005882	0.005883	5	FALSE
13_0.005879_0.005882	smoking	-829.747	-829.747	1	3	13	0.00588	0.005882	7	FALSE
16_0.006631_0.006637	smoking	-830.822	-830.822	1	6	16	0.006632	0.006637	2	FALSE
13_0.005878_0.00588	smoking	-829.969	-829.969	1	2	13	0.005879	0.00588	4	FALSE
1_0.000565_0.000567	smoking	-830.43	-830.43	1	2	1	0.000566	0.000567	0	FALSE
13_0.005889_0.0059	smoking	-830.163	-830.163	1	11	13	0.00589	0.0059	4	FALSE
13_0.005866_0.005874	smoking	-829.969	-829.969	1	8	13	0.005867	0.005874	4	FALSE
13_0.005935_0.00594	smoking	-830.343	-830.343	1	5	13	0.005936	0.00594	1	FALSE
13_0.005941_0.005944	smoking	-830.43	-830.43	1	3	13	0.005942	0.005944	0	FALSE
13_0.005859_0.005865	smoking	-830.312	-830.312	1	6	13	0.00586	0.005865	1	FALSE
13_0.005863_0.005869	smoking	-830.312	-830.312	1	6	13	0.005864	0.005869	1	FALSE
13_0.005873_0.005877	smoking	-829.969	-829.969	1	4	13	0.005874	0.005877	4	FALSE
13_0.005875_0.005878	smoking	-829.969	-829.969	1	3	13	0.005876	0.005878	4	FALSE
15_0.006494_0.006498	smoking	-830.43	-830.43	1	4	15	0.006495	0.006498	0	FALSE
15_0.006499_0.006501	smoking	-830.43	-830.43	1	2	15	0.0065	0.006501	0	FALSE
15_0.006389_0.006407	smoking	-830.264	-830.264	1	18	15	0.00639	0.006407	1	FALSE
15_0.006493_0.006497	smoking	-830.43	-830.43	1	4	15	0.006494	0.006497	0	FALSE
15_0.006471_0.006482	smoking	-830.279	-830.279	1	11	15	0.006472	0.006482	5	FALSE
15_0.006535_0.006537	smoking	-830.43	-830.43	1	2	15	0.006536	0.006537	0	FALSE
15_0.006464_0.006469	smoking	-830.095	-830.095	1	5	15	0.006465	0.006469	7	FALSE
15_0.006465_0.00647	smoking	-830.095	-830.095	1	5	15	0.006466	0.00647	7	FALSE
14_0.006344_0.006347	smoking	-830.43	-830.43	1	3	14	0.006345	0.006347	0	FALSE
14_0.006345_0.006348	smoking	-830.43	-830.43	1	3	14	0.006346	0.006348	0	FALSE
14_0.006285_0.00629	smoking	-830.339	-830.339	1	5	14	0.006286	0.00629	1	FALSE
14_0.006288_0.006291	smoking	-830.339	-830.339	1	3	14	0.006289	0.006291	1	FALSE
14_0.006332_0.006337	smoking	-830.488	-830.488	1	5	14	0.006333	0.006337	2	FALSE
14_0.006335_0.006339	smoking	-830.488	-830.488	1	4	14	0.006336	0.006339	2	FALSE
14_0.006348_0.00635	smoking	-830.43	-830.43	1	2	14	0.006349	0.00635	0	FALSE
2_0.000606_0.000608	smoking	-830.627	-830.627	1	2	2	0.000607	0.000608	1	FALSE
15_0.006531_0.006539	smoking	-830.48	-830.48	1	8	15	0.006532	0.006539	2	FALSE
15_0.006423_0.006426	smoking	-830.546	-830.546	1	3	15	0.006424	0.006426	1	FALSE
15_0.006445_0.006452	smoking	-830.551	-830.551	1	7	15	0.006446	0.006452	1	FALSE
15_0.006412_0.006417	smoking	-830.43	-830.43	1	5	15	0.006413	0.006417	0	FALSE
15_0.006414_0.006418	smoking	-830.43	-830.43	1	4	15	0.006415	0.006418	0	FALSE
15_0.006438_0.00644	smoking	-830.551	-830.551	1	2	15	0.006439	0.00644	1	FALSE
15_0.006439_0.006442	smoking	-830.551	-830.551	1	3	15	0.00644	0.006442	1	FALSE
15_0.006454_0.006456	smoking	-830.43	-830.43	1	2	15	0.006455	0.006456	0	FALSE
2_0.000613_0.000617	smoking	-830.43	-830.43	1	4	2	0.000614	0.000617	0	FALSE
2_0.000622_0.000628	smoking	-830.649	-830.649	1	6	2	0.000623	0.000628	1	FALSE
15_0.006527_0.006529	smoking	-830.423	-830.423	1	2	15	0.006528	0.006529	3	FALSE
15_0.006552_0.006554	smoking	-830.58	-830.58	1	2	15	0.006553	0.006554	2	FALSE
15_0.006508_0.00651	smoking	-830.369	-830.369	1	2	15	0.006509	0.00651	1	FALSE
15_0.006427_0.006433	smoking	-830.382	-830.382	1	6	15	0.006428	0.006433	3	FALSE
15_0.00643_0.006434	smoking	-830.268	-830.268	1	4	15	0.006431	0.006434	2	FALSE
15_0.006448_0.006463	smoking	-830.214	-830.214	1	15	15	0.006449	0.006463	5	FALSE
2_0.000611_0.000616	smoking	-830.43	-830.43	1	5	2	0.000612	0.000616	0	FALSE
14_0.00628_0.006283	smoking	-830.43	-830.43	1	3	14	0.006281	0.006283	0	FALSE
16_0.00675_0.006759	smoking	-830.43	-830.43	1	9	16	0.006751	0.006759	0	FALSE
16_0.006758_0.006761	smoking	-830.43	-830.43	1	3	16	0.006759	0.006761	0	FALSE
16_0.006691_0.006697	smoking	-830.421	-830.421	1	6	16	0.006692	0.006697	2	FALSE
16_0.006697_0.006701	smoking	-830.578	-830.578	1	4	16	0.006698	0.006701	1	FALSE
16_0.006727_0.006735	smoking	-830.367	-830.367	1	8	16	0.006728	0.006735	1	FALSE
16_0.006741_0.006749	smoking	-830.43	-830.43	1	8	16	0.006742	0.006749	0	FALSE
2_0.000645_0.000656	smoking	-830.272	-830.272	1	11	2	0.000646	0.000656	1	FALSE
16_0.006721_0.006732	smoking	-830.699	-830.699	1	11	16	0.006722	0.006732	4	FALSE
17_0.006821_0.006823	smoking	-830.43	-830.43	1	2	17	0.006822	0.006823	0	FALSE
16_0.006766_0.006769	smoking	-830.43	-830.43	1	3	16	0.006767	0.006769	0	FALSE
17_0.006811_0.006816	smoking	-830.43	-830.43	1	5	17	0.006812	0.006816	0	FALSE
17_0.006803_0.006819	smoking	-830.754	-830.754	1	16	17	0.006804	0.006819	2	FALSE
2_0.000647_0.000652	smoking	-830.43	-830.43	1	5	2	0.000648	0.000652	0	FALSE
16_0.00669_0.006696	smoking	-830.421	-830.421	1	6	16	0.006691	0.006696	2	FALSE
16_0.006698_0.006705	smoking	-830.578	-830.578	1	7	16	0.006699	0.006705	1	FALSE
16_0.006702_0.006717	smoking	-830.898	-830.898	1	15	16	0.006703	0.006717	4	FALSE
2_0.000623_0.000631	smoking	-830.649	-830.649	1	8	2	0.000624	0.000631	1	FALSE
14_0.00637_0.006374	smoking	-830.278	-830.278	1	4	14	0.006371	0.006374	1	FALSE
14_0.00638_0.006388	smoking	-830.43	-830.43	1	8	14	0.006381	0.006388	0	FALSE
15_0.006392_0.0064	smoking	-830.43	-830.43	1	8	15	0.006393	0.0064	0	FALSE
14_0.006369_0.006373	smoking	-830.278	-830.278	1	4	14	0.00637	0.006373	1	FALSE
14_0.006315_0.006325	smoking	-830.375	-830.375	1	10	14	0.006316	0.006325	1	FALSE
14_0.006321_0.00633	smoking	-830.488	-830.488	1	9	14	0.006322	0.00633	2	FALSE
14_0.006349_0.006351	smoking	-830.43	-830.43	1	2	14	0.00635	0.006351	0	FALSE
14_0.0063_0.006303	smoking	-830.43	-830.43	1	3	14	0.006301	0.006303	0	FALSE
14_0.006367_0.006369	smoking	-830.278	-830.278	1	2	14	0.006368	0.006369	1	FALSE
1_6.1E-05_6.5E-05	smoking	-830.332	-830.332	1	4	1	6.2e-05	6.5e-05	1	FALSE
14_0.006356_0.006359	smoking	-830.43	-830.43	1	3	14	0.006357	0.006359	0	FALSE
14_0.006357_0.006362	smoking	-830.43	-830.43	1	5	14	0.006358	0.006362	0	FALSE
2_0.000609_0.000611	smoking	-830.43	-830.43	1	2	2	0.00061	0.000611	0	FALSE
14_0.006384_0.006389	smoking	-830.43	-830.43	1	5	14	0.006385	0.006389	0	FALSE
2_0.000605_0.00061	smoking	-830.627	-830.627	1	5	2	0.000606	0.00061	1	FALSE
14_0.006352_0.006355	smoking	-830.43	-830.43	1	3	14	0.006353	0.006355	0	FALSE
12_0.005737_0.005746	smoking	-830.587	-830.587	1	9	12	0.005738	0.005746	2	FALSE
21_0.007443_0.007448	smoking	-830.079	-830.079	1	5	21	0.007444	0.007448	3	FALSE
2_0.000708_0.000713	smoking	-830.177	-830.177	1	5	2	0.000709	0.000713	2	FALSE
21_0.00744_0.007442	smoking	-830.079	-830.079	1	2	21	0.007441	0.007442	3	FALSE
21_0.007441_0.007446	smoking	-830.079	-830.079	1	5	21	0.007442	0.007446	3	FALSE
21_0.007468_0.00747	smoking	-830.43	-830.43	1	2	21	0.007469	0.00747	0	FALSE
21_0.00747_0.007472	smoking	-830.43	-830.43	1	2	21	0.007471	0.007472	0	FALSE
21_0.007476_0.007482	smoking	-830.43	-830.43	1	6	21	0.007477	0.007482	0	FALSE
21_0.007483_0.007487	smoking	-830.43	-830.43	1	4	21	0.007484	0.007487	0	FALSE
20_0.007307_0.007311	smoking	-830.216	-830.216	1	4	20	0.007308	0.007311	4	FALSE
20_0.007317_0.007319	smoking	-830.43	-830.43	1	2	20	0.007318	0.007319	0	FALSE
20_0.007332_0.007334	smoking	-830.398	-830.398	1	2	20	0.007333	0.007334	1	FALSE
20_0.007301_0.007304	smoking	-830.422	-830.422	1	3	20	0.007302	0.007304	2	FALSE
21_0.007456_0.007461	smoking	-830.43	-830.43	1	5	21	0.007457	0.007461	0	FALSE
21_0.007463_0.007469	smoking	-830.43	-830.43	1	6	21	0.007464	0.007469	0	FALSE
21_0.007365_0.007384	smoking	-830.43	-830.43	1	19	20	0.007366	0.007384	0	FALSE
2_0.000706_0.000711	smoking	-830.156	-830.156	1	5	2	0.000707	0.000711	3	FALSE
21_0.007475_0.007481	smoking	-830.43	-830.43	1	6	21	0.007476	0.007481	0	FALSE
21_0.007413_0.007421	smoking	-830.269	-830.269	1	8	21	0.007414	0.007421	1	FALSE
2_0.000705_0.000707	smoking	-830.156	-830.156	1	2	2	0.000706	0.000707	3	FALSE
21_0.007425_0.007432	smoking	-829.984	-829.984	1	7	21	0.007426	0.007432	4	FALSE
21_0.007436_0.007439	smoking	-830.079	-830.079	1	3	21	0.007437	0.007439	3	FALSE
13_0.006041_0.006045	smoking	-830.095	-830.095	1	4	13	0.006042	0.006045	3	FALSE
13_0.006044_0.006046	smoking	-830.095	-830.095	1	2	13	0.006045	0.006046	3	FALSE
21_0.007422_0.007424	smoking	-830.269	-830.269	1	2	21	0.007423	0.007424	1	FALSE
13_0.00601_0.006018	smoking	-830.43	-830.43	1	8	13	0.006011	0.006018	0	FALSE
21_0.007409_0.007412	smoking	-830.43	-830.43	1	3	21	0.00741	0.007412	0	FALSE
21_0.007394_0.007416	smoking	-830.269	-830.269	1	22	21	0.007395	0.007416	1	FALSE
21_0.007437_0.00744	smoking	-830.079	-830.079	1	3	21	0.007438	0.00744	3	FALSE
21_0.007404_0.007406	smoking	-830.43	-830.43	1	2	21	0.007405	0.007406	0	FALSE
21_0.007399_0.007403	smoking	-830.43	-830.43	1	4	21	0.0074	0.007403	0	FALSE
21_0.007417_0.00743	smoking	-829.984	-829.984	1	13	21	0.007418	0.00743	4	FALSE
21_0.007389_0.007393	smoking	-830.43	-830.43	1	4	21	0.00739	0.007393	0	FALSE
21_0.00739_0.007395	smoking	-830.43	-830.43	1	5	21	0.007391	0.007395	0	FALSE
20_0.007322_0.007325	smoking	-830.43	-830.43	1	3	20	0.007323	0.007325	0	FALSE
2_0.000814_0.000818	smoking	-830.43	-830.43	1	4	2	0.000815	0.000818	0	FALSE
2_0.000816_0.000819	smoking	-830.43	-830.43	1	3	2	0.000817	0.000819	0	FALSE
2_0.00082_0.000824	smoking	-830.438	-830.438	1	4	2	0.000821	0.000824	1	FALSE
2_0.000795_0.000803	smoking	-830.43	-830.43	1	8	2	0.000796	0.000803	0	FALSE
20_0.007347_0.007354	smoking	-830.488	-830.488	1	7	20	0.007348	0.007354	1	FALSE
20_0.00735_0.007355	smoking	-830.43	-830.43	1	5	20	0.007351	0.007355	0	FALSE
21_0.007492_0.007495	smoking	-830.612	-830.612	1	3	21	0.007493	0.007495	1	FALSE
20_0.007343_0.007347	smoking	-830.488	-830.488	1	4	20	0.007344	0.007347	1	FALSE
2_0.000785_0.000798	smoking	-830.43	-830.43	1	13	2	0.000786	0.000798	0	FALSE
1_7.5E-05_9E-05	smoking	-830.383	-830.383	1	15	1	7.6e-05	9e-05	3	FALSE
2_0.00078_0.000787	smoking	-830.43	-830.43	1	7	2	0.000781	0.000787	0	FALSE
2_0.000788_0.000794	smoking	-830.43	-830.43	1	6	2	0.000789	0.000794	0	FALSE
1_9E-05_9.6E-05	smoking	-830.306	-830.306	1	6	1	9.1e-05	9.6e-05	1	FALSE
2_0.000819_0.000821	smoking	-830.438	-830.438	1	2	2	0.00082	0.000821	1	FALSE
2_0.000772_0.000776	smoking	-830.287	-830.287	1	4	2	0.000773	0.000776	1	FALSE
2_0.000778_0.000784	smoking	-830.287	-830.287	1	6	2	0.000779	0.000784	1	FALSE
2_0.0007_0.000703	smoking	-830.41	-830.41	1	3	2	0.000701	0.000703	1	FALSE
20_0.007294_0.0073	smoking	-830.422	-830.422	1	6	20	0.007295	0.0073	2	FALSE
20_0.007297_0.007302	smoking	-830.422	-830.422	1	5	20	0.007298	0.007302	2	FALSE
20_0.007333_0.007338	smoking	-830.398	-830.398	1	5	20	0.007334	0.007338	1	FALSE
20_0.00728_0.00729	smoking	-830.514	-830.514	1	10	20	0.007281	0.00729	4	FALSE
20_0.007285_0.007287	smoking	-830.514	-830.514	1	2	20	0.007286	0.007287	4	FALSE
20_0.007318_0.00732	smoking	-830.43	-830.43	1	2	20	0.007319	0.00732	0	FALSE
20_0.007275_0.007279	smoking	-831.408	-831.408	1	4	20	0.007276	0.007279	4	FALSE
20_0.007278_0.007284	smoking	-830.514	-830.514	1	6	20	0.007279	0.007284	4	FALSE
21_0.007367_0.007379	smoking	-830.43	-830.43	1	12	20	0.007368	0.007379	0	FALSE
1_6.9E-05_8.1E-05	smoking	-830.504	-830.504	1	12	1	7e-05	8.1e-05	2	FALSE
20_0.007338_0.00734	smoking	-830.43	-830.43	1	2	20	0.007339	0.00734	0	FALSE
20_0.007339_0.007346	smoking	-830.488	-830.488	1	7	20	0.00734	0.007346	1	FALSE
20_0.007358_0.007361	smoking	-830.286	-830.286	1	3	20	0.007359	0.007361	2	FALSE
20_0.007362_0.007365	smoking	-830.286	-830.286	1	3	20	0.007363	0.007365	2	FALSE
2_0.000701_0.000704	smoking	-830.156	-830.156	1	3	2	0.000702	0.000704	3	FALSE
20_0.007355_0.00736	smoking	-830.286	-830.286	1	5	20	0.007356	0.00736	2	FALSE
14_0.006146_0.006151	smoking	-830.43	-830.43	1	5	14	0.006147	0.006151	0	FALSE
13_0.006107_0.006109	smoking	-830.43	-830.43	1	2	13	0.006108	0.006109	0	FALSE
14_0.006129_0.006134	smoking	-830.43	-830.43	1	5	14	0.00613	0.006134	0	FALSE
14_0.006142_0.006148	smoking	-830.43	-830.43	1	6	14	0.006143	0.006148	0	FALSE
13_0.005945_0.005949	smoking	-830.43	-830.43	1	4	13	0.005946	0.005949	0	FALSE
13_0.005818_0.005823	smoking	-831.076	-831.076	1	5	13	0.005819	0.005823	2	FALSE
13_0.006108_0.00611	smoking	-830.43	-830.43	1	2	13	0.006109	0.00611	0	FALSE
14_0.006126_0.006128	smoking	-830.43	-830.43	1	2	14	0.006127	0.006128	0	FALSE
13_0.006094_0.006099	smoking	-830.366	-830.366	1	5	13	0.006095	0.006099	1	FALSE
13_0.006096_0.006106	smoking	-830.366	-830.366	1	10	13	0.006097	0.006106	1	FALSE
14_0.006226_0.006232	smoking	-830.413	-830.413	1	6	14	0.006227	0.006232	1	FALSE
14_0.006149_0.006152	smoking	-830.43	-830.43	1	3	14	0.00615	0.006152	0	FALSE
13_0.006082_0.006085	smoking	-830.31	-830.31	1	3	13	0.006083	0.006085	1	FALSE
13_0.006092_0.006095	smoking	-830.366	-830.366	1	3	13	0.006093	0.006095	1	FALSE
13_0.006103_0.006107	smoking	-830.43	-830.43	1	4	13	0.006104	0.006107	0	FALSE
13_0.006077_0.006084	smoking	-830.212	-830.212	1	7	13	0.006078	0.006084	2	FALSE
13_0.005824_0.00583	smoking	-830.429	-830.429	1	6	13	0.005825	0.00583	4	FALSE
13_0.005788_0.005793	smoking	-830.43	-830.43	1	5	13	0.005789	0.005793	0	FALSE
12_0.005762_0.005765	smoking	-830.43	-830.43	1	3	12	0.005763	0.005765	0	FALSE
13_0.005845_0.005848	smoking	-830.462	-830.462	1	3	13	0.005846	0.005848	1	FALSE
13_0.005846_0.005852	smoking	-830.381	-830.381	1	6	13	0.005847	0.005852	2	FALSE
12_0.005735_0.005742	smoking	-830.587	-830.587	1	7	12	0.005736	0.005742	2	FALSE
1_0.000551_0.000555	smoking	-830.43	-830.43	1	4	1	0.000552	0.000555	0	FALSE
12_0.00576_0.005767	smoking	-830.383	-830.383	1	7	12	0.005761	0.005767	1	FALSE
12_0.005768_0.00577	smoking	-830.383	-830.383	1	2	12	0.005769	0.00577	1	FALSE
13_0.005813_0.005818	smoking	-831.076	-831.076	1	5	13	0.005814	0.005818	2	FALSE
13_0.005819_0.005822	smoking	-831.076	-831.076	1	3	13	0.00582	0.005822	2	FALSE
13_0.005825_0.005836	smoking	-830.429	-830.429	1	11	13	0.005826	0.005836	4	FALSE
13_0.005802_0.005808	smoking	-830.43	-830.43	1	6	13	0.005803	0.005808	0	FALSE
13_0.005856_0.005858	smoking	-830.43	-830.43	1	2	13	0.005857	0.005858	0	FALSE
13_0.005837_0.005842	smoking	-830.813	-830.813	1	5	13	0.005838	0.005842	2	FALSE
13_0.005852_0.005854	smoking	-830.349	-830.349	1	2	13	0.005853	0.005854	1	FALSE
1_0.000554_0.000566	smoking	-830.43	-830.43	1	12	1	0.000555	0.000566	0	FALSE
14_0.006215_0.006221	smoking	-831.098	-831.098	1	6	14	0.006216	0.006221	1	FALSE
13_0.005957_0.005964	smoking	-830.317	-830.317	1	7	13	0.005958	0.005964	1	FALSE
13_0.005962_0.005965	smoking	-831.257	-831.257	1	3	13	0.005963	0.005965	2	FALSE
13_0.006049_0.006051	smoking	-830.43	-830.43	1	2	13	0.00605	0.006051	0	FALSE
13_0.006004_0.006008	smoking	-830.43	-830.43	1	4	13	0.006005	0.006008	0	FALSE
13_0.00595_0.005956	smoking	-830.43	-830.43	1	6	13	0.005951	0.005956	0	FALSE
13_0.005956_0.005961	smoking	-830.317	-830.317	1	5	13	0.005957	0.005961	1	FALSE
13_0.005966_0.005969	smoking	-831.257	-831.257	1	3	13	0.005967	0.005969	2	FALSE
13_0.005949_0.005955	smoking	-830.43	-830.43	1	6	13	0.00595	0.005955	0	FALSE
1_0.000578_0.00058	smoking	-830.603	-830.603	1	2	1	0.000579	0.00058	1	FALSE
13_0.006052_0.006054	smoking	-830.43	-830.43	1	2	13	0.006053	0.006054	0	FALSE
13_0.006005_0.006009	smoking	-830.43	-830.43	1	4	13	0.006006	0.006009	0	FALSE
1_5.9E-05_6.2E-05	smoking	-830.214	-830.214	1	3	1	6e-05	6.2e-05	2	FALSE
13_0.006046_0.006048	smoking	-830.297	-830.297	1	2	13	0.006047	0.006048	1	FALSE
13_0.006047_0.00605	smoking	-830.297	-830.297	1	3	13	0.006048	0.00605	1	FALSE
1_0.000579_0.000581	smoking	-830.603	-830.603	1	2	1	0.00058	0.000581	1	FALSE
13_0.006053_0.006055	smoking	-830.43	-830.43	1	2	13	0.006054	0.006055	0	FALSE
13_0.005975_0.00598	smoking	-830.337	-830.337	1	5	13	0.005976	0.00598	1	FALSE
14_0.006155_0.006158	smoking	-830.43	-830.43	1	3	14	0.006156	0.006158	0	FALSE
14_0.006171_0.006175	smoking	-830.43	-830.43	1	4	14	0.006172	0.006175	0	FALSE
14_0.006184_0.006192	smoking	-830.43	-830.43	1	8	14	0.006185	0.006192	0	FALSE
14_0.006154_0.006157	smoking	-830.43	-830.43	1	3	14	0.006155	0.006157	0	FALSE
14_0.006257_0.006263	smoking	-830.509	-830.509	1	6	14	0.006258	0.006263	2	FALSE
14_0.006188_0.006195	smoking	-831.098	-831.098	1	7	14	0.006189	0.006195	1	FALSE
14_0.006229_0.006234	smoking	-830.413	-830.413	1	5	14	0.00623	0.006234	1	FALSE
14_0.006243_0.006248	smoking	-830.43	-830.43	1	5	14	0.006244	0.006248	0	FALSE
13_0.005972_0.005974	smoking	-831.282	-831.282	1	2	13	0.005973	0.005974	2	FALSE
13_0.005974_0.005978	smoking	-830.337	-830.337	1	4	13	0.005975	0.005978	1	FALSE
13_0.005995_0.006003	smoking	-830.43	-830.43	1	8	13	0.005996	0.006003	0	FALSE
13_0.005996_0.006004	smoking	-830.43	-830.43	1	8	13	0.005997	0.006004	0	FALSE
14_0.00618_0.006184	smoking	-830.43	-830.43	1	4	14	0.006181	0.006184	0	FALSE
14_0.006185_0.006187	smoking	-830.43	-830.43	1	2	14	0.006186	0.006187	0	FALSE
1_0.000571_0.000577	smoking	-830.181	-830.181	1	6	1	0.000572	0.000577	2	FALSE
13_0.006069_0.006081	smoking	-830.192	-830.192	1	12	13	0.00607	0.006081	3	FALSE
5_0.002344_0.002347	smoking	-830.647	-830.647	1	3	4	0.002345	0.002347	1	FALSE
5_0.00235_0.002355	smoking	-830.529	-830.529	1	5	5	0.002351	0.002355	2	FALSE
5_0.002347_0.002349	smoking	-830.43	-830.43	1	2	5	0.002348	0.002349	0	FALSE
4_0.002339_0.002346	smoking	-830.647	-830.647	1	7	4	0.00234	0.002346	1	FALSE
5_0.002374_0.002376	smoking	-830.43	-830.43	1	2	5	0.002375	0.002376	0	FALSE
5_0.002362_0.002366	smoking	-830.43	-830.43	1	4	5	0.002363	0.002366	0	FALSE
5_0.002377_0.002382	smoking	-830.325	-830.325	1	5	5	0.002378	0.002382	1	FALSE
5_0.002383_0.002387	smoking	-830.325	-830.325	1	4	5	0.002384	0.002387	1	FALSE
5_0.002434_0.002436	smoking	-830.365	-830.365	1	2	5	0.002435	0.002436	1	FALSE
5_0.002428_0.00243	smoking	-830.292	-830.292	1	2	5	0.002429	0.00243	1	FALSE
5_0.002409_0.002413	smoking	-830.43	-830.43	1	4	5	0.00241	0.002413	0	FALSE
5_0.002431_0.002433	smoking	-830.292	-830.292	1	2	5	0.002432	0.002433	1	FALSE
1_0.000228_0.000237	smoking	-830.43	-830.43	1	9	1	0.000229	0.000237	0	FALSE
5_0.002349_0.002351	smoking	-830.43	-830.43	1	2	5	0.00235	0.002351	0	FALSE
5_0.002412_0.002416	smoking	-830.43	-830.43	1	4	5	0.002413	0.002416	0	FALSE
5_0.002424_0.002426	smoking	-830.879	-830.879	1	2	5	0.002425	0.002426	3	FALSE
5_0.002365_0.002368	smoking	-830.43	-830.43	1	3	5	0.002366	0.002368	0	FALSE
5_0.00256_0.002568	smoking	-830.43	-830.43	1	8	5	0.002561	0.002568	0	FALSE
5_0.002442_0.002456	smoking	-830.679	-830.679	1	14	5	0.002443	0.002456	3	FALSE
5_0.002564_0.00257	smoking	-830.43	-830.43	1	6	5	0.002565	0.00257	0	FALSE
5_0.002561_0.002563	smoking	-830.43	-830.43	1	2	5	0.002562	0.002563	0	FALSE
5_0.002419_0.002438	smoking	-830.814	-830.814	1	19	5	0.00242	0.002438	4	FALSE
5_0.002441_0.002445	smoking	-830.43	-830.43	1	4	5	0.002442	0.002445	0	FALSE
5_0.002453_0.002458	smoking	-830.679	-830.679	1	5	5	0.002454	0.002458	3	FALSE
5_0.002446_0.002449	smoking	-830.43	-830.43	1	3	5	0.002447	0.002449	0	FALSE
5_0.002543_0.002546	smoking	-830.43	-830.43	1	3	5	0.002544	0.002546	0	FALSE
5_0.002518_0.002532	smoking	-830.397	-830.397	1	14	5	0.002519	0.002532	2	FALSE
5_0.002548_0.002554	smoking	-830.43	-830.43	1	6	5	0.002549	0.002554	0	FALSE
5_0.002555_0.002559	smoking	-830.43	-830.43	1	4	5	0.002556	0.002559	0	FALSE
1_0.000244_0.000251	smoking	-830.43	-830.43	1	7	1	0.000245	0.000251	0	FALSE
5_0.00258_0.002582	smoking	-830.43	-830.43	1	2	5	0.002581	0.002582	0	FALSE
5_0.002529_0.002536	smoking	-830.397	-830.397	1	7	5	0.00253	0.002536	2	FALSE
5_0.002558_0.00256	smoking	-830.43	-830.43	1	2	5	0.002559	0.00256	0	FALSE
5_0.002393_0.002399	smoking	-830.413	-830.413	1	6	5	0.002394	0.002399	1	FALSE
3_0.001761_0.001781	smoking	-830.326	-830.326	1	20	3	0.001762	0.001781	1	FALSE
3_0.001779_0.001784	smoking	-830.43	-830.43	1	5	3	0.00178	0.001784	0	FALSE
3_0.00179_0.001794	smoking	-830.254	-830.254	1	4	3	0.001791	0.001794	2	FALSE
3_0.001787_0.001789	smoking	-830.254	-830.254	1	2	3	0.001788	0.001789	2	FALSE
4_0.001832_0.001836	smoking	-830.43	-830.43	1	4	4	0.001833	0.001836	0	FALSE
4_0.001806_0.001831	smoking	-830.416	-830.416	1	25	4	0.001807	0.001831	1	FALSE
3_0.001798_0.001805	smoking	-830.04	-830.04	1	7	3	0.001799	0.001805	3	FALSE
4_0.001821_0.001835	smoking	-830.43	-830.43	1	14	4	0.001822	0.001835	0	FALSE
3_0.001678_0.00168	smoking	-830.179	-830.179	1	2	3	0.001679	0.00168	2	FALSE
3_0.001679_0.001683	smoking	-830.179	-830.179	1	4	3	0.00168	0.001683	2	FALSE
3_0.001624_0.001628	smoking	-830.5	-830.5	1	4	3	0.001625	0.001628	1	FALSE
3_0.001639_0.001648	smoking	-830.43	-830.43	1	9	3	0.00164	0.001648	0	FALSE
3_0.001671_0.001675	smoking	-830.179	-830.179	1	4	3	0.001672	0.001675	2	FALSE
3_0.001782_0.00179	smoking	-830.254	-830.254	1	8	3	0.001783	0.00179	2	FALSE
1_0.000174_0.000176	smoking	-830.43	-830.43	1	2	1	0.000175	0.000176	0	FALSE
3_0.001644_0.001651	smoking	-831.25	-831.25	1	7	3	0.001645	0.001651	2	FALSE
4_0.001808_0.001814	smoking	-830.416	-830.416	1	6	3	0.001809	0.001814	1	FALSE
3_0.001742_0.001747	smoking	-830.43	-830.43	1	5	3	0.001743	0.001747	0	FALSE
3_0.001751_0.001753	smoking	-830.43	-830.43	1	2	3	0.001752	0.001753	0	FALSE
3_0.001774_0.001777	smoking	-830.201	-830.201	1	3	3	0.001775	0.001777	2	FALSE
3_0.001753_0.00176	smoking	-830.326	-830.326	1	7	3	0.001754	0.00176	1	FALSE
5_0.002397_0.002403	smoking	-830.413	-830.413	1	6	5	0.002398	0.002403	1	FALSE
5_0.002378_0.002396	smoking	-830.31	-830.31	1	18	5	0.002379	0.002396	2	FALSE
5_0.0024_0.002404	smoking	-830.413	-830.413	1	4	5	0.002401	0.002404	1	FALSE
5_0.002404_0.002411	smoking	-830.43	-830.43	1	7	5	0.002405	0.002411	0	FALSE
3_0.001741_0.001743	smoking	-830.43	-830.43	1	2	3	0.001742	0.001743	0	FALSE
3_0.001733_0.001735	smoking	-830.43	-830.43	1	2	3	0.001734	0.001735	0	FALSE
4_0.001817_0.001819	smoking	-830.43	-830.43	1	2	4	0.001818	0.001819	0	FALSE
3_0.001735_0.001738	smoking	-830.43	-830.43	1	3	3	0.001736	0.001738	0	FALSE
3_0.001744_0.001746	smoking	-830.43	-830.43	1	2	3	0.001745	0.001746	0	FALSE
3_0.001756_0.001767	smoking	-830.326	-830.326	1	11	3	0.001757	0.001767	1	FALSE
3_0.001714_0.00172	smoking	-830.596	-830.596	1	6	3	0.001715	0.00172	3	FALSE
3_0.001728_0.001732	smoking	-830.43	-830.43	1	4	3	0.001729	0.001732	0	FALSE
4_0.002205_0.002213	smoking	-830.63	-830.63	1	8	4	0.002206	0.002213	3	FALSE
4_0.002247_0.002251	smoking	-830.356	-830.356	1	4	4	0.002248	0.002251	2	FALSE
4_0.002216_0.002227	smoking	-830.782	-830.782	1	11	4	0.002217	0.002227	2	FALSE
1_0.000217_0.000219	smoking	-830.43	-830.43	1	2	1	0.000218	0.000219	0	FALSE
4_0.002272_0.002281	smoking	-830.545	-830.545	1	9	4	0.002273	0.002281	1	FALSE
4_0.002249_0.002264	smoking	-830.298	-830.298	1	15	4	0.00225	0.002264	3	FALSE
4_0.00228_0.002282	smoking	-830.545	-830.545	1	2	4	0.002281	0.002282	1	FALSE
4_0.002283_0.002286	smoking	-830.55	-830.55	1	3	4	0.002284	0.002286	1	FALSE
4_0.00233_0.002333	smoking	-830.293	-830.293	1	3	4	0.002331	0.002333	1	FALSE
4_0.002316_0.00232	smoking	-830.278	-830.278	1	4	4	0.002317	0.00232	2	FALSE
4_0.002308_0.00231	smoking	-830.37	-830.37	1	2	4	0.002309	0.00231	3	FALSE
4_0.002324_0.002326	smoking	-831.071	-831.071	1	2	4	0.002325	0.002326	1	FALSE
4_0.002236_0.002241	smoking	-830.43	-830.43	1	5	4	0.002237	0.002241	0	FALSE
4_0.002237_0.002248	smoking	-830.469	-830.469	1	11	4	0.002238	0.002248	1	FALSE
4_0.002309_0.002311	smoking	-830.37	-830.37	1	2	4	0.00231	0.002311	3	FALSE
1_0.000222_0.00023	smoking	-830.43	-830.43	1	8	1	0.000223	0.00023	0	FALSE
4_0.002267_0.002279	smoking	-830.487	-830.487	1	12	4	0.002268	0.002279	2	FALSE
10_0.00494_0.004944	smoking	-830.345	-830.345	1	4	10	0.004941	0.004944	1	FALSE
10_0.004943_0.004947	smoking	-830.345	-830.345	1	4	10	0.004944	0.004947	1	FALSE
10_0.004955_0.004971	smoking	-830.422	-830.422	1	16	10	0.004956	0.004971	1	FALSE
11_0.004975_0.004978	smoking	-830.43	-830.43	1	3	11	0.004976	0.004978	0	FALSE
10_0.004858_0.004865	smoking	-830.196	-830.196	1	7	10	0.004859	0.004865	4	FALSE
10_0.004864_0.004869	smoking	-830.32	-830.32	1	5	10	0.004865	0.004869	3	FALSE
10_0.004945_0.004948	smoking	-830.43	-830.43	1	3	10	0.004946	0.004948	0	FALSE
10_0.004889_0.004895	smoking	-830.43	-830.43	1	6	10	0.00489	0.004895	0	FALSE
10_0.004925_0.004929	smoking	-830.345	-830.345	1	4	10	0.004926	0.004929	2	FALSE
10_0.004934_0.004939	smoking	-830.345	-830.345	1	5	10	0.004935	0.004939	1	FALSE
2_0.000855_0.000859	smoking	-830.43	-830.43	1	4	2	0.000856	0.000859	0	FALSE
10_0.00492_0.004928	smoking	-830.345	-830.345	1	8	10	0.004921	0.004928	2	FALSE
10_0.004916_0.004924	smoking	-830.32	-830.32	1	8	10	0.004917	0.004924	1	FALSE
10_0.004956_0.004958	smoking	-830.422	-830.422	1	2	10	0.004957	0.004958	1	FALSE
1_0.000475_0.000482	smoking	-830.43	-830.43	1	7	1	0.000476	0.000482	0	FALSE
10_0.004915_0.004919	smoking	-830.32	-830.32	1	4	10	0.004916	0.004919	1	FALSE
4_0.002287_0.002294	smoking	-830.55	-830.55	1	7	4	0.002288	0.002294	1	FALSE
4_0.002137_0.002143	smoking	-830.43	-830.43	1	6	4	0.002138	0.002143	0	FALSE
4_0.00214_0.002145	smoking	-830.43	-830.43	1	5	4	0.002141	0.002145	0	FALSE
4_0.002152_0.002161	smoking	-830.311	-830.311	1	9	4	0.002153	0.002161	1	FALSE
4_0.002144_0.002151	smoking	-830.43	-830.43	1	7	4	0.002145	0.002151	0	FALSE
4_0.002195_0.002197	smoking	-830.312	-830.312	1	2	4	0.002196	0.002197	3	FALSE
4_0.002167_0.002175	smoking	-830.311	-830.311	1	8	4	0.002168	0.002175	1	FALSE
4_0.002158_0.002166	smoking	-830.311	-830.311	1	8	4	0.002159	0.002166	1	FALSE
4_0.002173_0.002176	smoking	-830.311	-830.311	1	3	4	0.002174	0.002176	1	FALSE
5_0.002517_0.002528	smoking	-830.397	-830.397	1	11	5	0.002518	0.002528	2	FALSE
5_0.002504_0.002509	smoking	-830.529	-830.529	1	5	5	0.002505	0.002509	1	FALSE
5_0.002457_0.002465	smoking	-830.679	-830.679	1	8	5	0.002458	0.002465	3	FALSE
5_0.002502_0.002516	smoking	-830.529	-830.529	1	14	5	0.002503	0.002516	1	FALSE
4_0.002337_0.002343	smoking	-830.647	-830.647	1	6	4	0.002338	0.002343	1	FALSE
4_0.002147_0.002157	smoking	-830.43	-830.43	1	10	4	0.002148	0.002157	0	FALSE
5_0.002459_0.002473	smoking	-830.679	-830.679	1	14	5	0.00246	0.002473	3	FALSE
5_0.002466_0.002476	smoking	-830.679	-830.679	1	10	5	0.002467	0.002476	3	FALSE
4_0.002162_0.002172	smoking	-830.311	-830.311	1	10	4	0.002163	0.002172	1	FALSE
4_0.002119_0.002121	smoking	-830.43	-830.43	1	2	4	0.00212	0.002121	0	FALSE
4_0.002115_0.002123	smoking	-830.43	-830.43	1	8	4	0.002116	0.002123	0	FALSE
4_0.002124_0.002127	smoking	-830.43	-830.43	1	3	4	0.002125	0.002127	0	FALSE
4_0.002122_0.002125	smoking	-830.43	-830.43	1	3	4	0.002123	0.002125	0	FALSE
4_0.002292_0.002298	smoking	-830.55	-830.55	1	6	4	0.002293	0.002298	1	FALSE
4_0.002285_0.002291	smoking	-830.55	-830.55	1	6	4	0.002286	0.002291	1	FALSE
4_0.002295_0.002307	smoking	-830.483	-830.483	1	12	4	0.002296	0.002307	4	FALSE
4_0.002301_0.002308	smoking	-830.37	-830.37	1	7	4	0.002302	0.002308	3	FALSE
4_0.002089_0.002095	smoking	-830.249	-830.249	1	6	4	0.00209	0.002095	2	FALSE
4_0.002077_0.002083	smoking	-830.775	-830.775	1	6	4	0.002078	0.002083	2	FALSE
1_0.000207_0.000217	smoking	-830.39	-830.39	1	10	1	0.000208	0.000217	1	FALSE
4_0.002086_0.002093	smoking	-830.593	-830.593	1	7	4	0.002087	0.002093	4	FALSE
4_0.002116_0.002118	smoking	-830.43	-830.43	1	2	4	0.002117	0.002118	0	FALSE
1_0.000213_0.000216	smoking	-830.43	-830.43	1	3	1	0.000214	0.000216	0	FALSE
4_0.002074_0.002076	smoking	-830.775	-830.775	1	2	4	0.002075	0.002076	2	FALSE
4_0.002069_0.00208	smoking	-830.775	-830.775	1	11	4	0.00207	0.00208	2	FALSE
3_0.001625_0.001627	smoking	-830.5	-830.5	1	2	3	0.001626	0.001627	1	FALSE
6_0.003025_0.00303	smoking	-830.43	-830.43	1	5	6	0.003026	0.00303	0	FALSE
6_0.003033_0.003035	smoking	-830.43	-830.43	1	2	6	0.003034	0.003035	0	FALSE
6_0.003065_0.003071	smoking	-830.145	-830.145	1	6	6	0.003066	0.003071	3	FALSE
6_0.003053_0.003061	smoking	-830.145	-830.145	1	8	6	0.003054	0.003061	3	FALSE
6_0.003117_0.003121	smoking	-830.483	-830.483	1	4	6	0.003118	0.003121	3	FALSE
6_0.003103_0.003107	smoking	-830.567	-830.567	1	4	6	0.003104	0.003107	1	FALSE
6_0.003093_0.003097	smoking	-830.828	-830.828	1	4	6	0.003094	0.003097	3	FALSE
6_0.00311_0.003112	smoking	-830.43	-830.43	1	2	6	0.003111	0.003112	0	FALSE
6_0.003181_0.003188	smoking	-830.43	-830.43	1	7	6	0.003182	0.003188	0	FALSE
6_0.003177_0.003191	smoking	-830.43	-830.43	1	14	6	0.003178	0.003191	0	FALSE
6_0.003142_0.003149	smoking	-830.335	-830.335	1	7	6	0.003143	0.003149	2	FALSE
1_3.3E-05_3.5E-05	smoking	-830.43	-830.43	1	2	1	3.4e-05	3.5e-05	0	FALSE
6_0.003167_0.003176	smoking	-830.43	-830.43	1	9	6	0.003168	0.003176	0	FALSE
6_0.003058_0.003064	smoking	-830.145	-830.145	1	6	6	0.003059	0.003064	3	FALSE
6_0.003169_0.00318	smoking	-830.43	-830.43	1	11	6	0.00317	0.00318	0	FALSE
6_0.003164_0.003168	smoking	-830.43	-830.43	1	4	6	0.003165	0.003168	0	FALSE
6_0.003098_0.003102	smoking	-830.967	-830.967	1	4	6	0.003099	0.003102	4	FALSE
6_0.003256_0.003258	smoking	-830.526	-830.526	1	2	6	0.003257	0.003258	2	FALSE
6_0.003259_0.003263	smoking	-830.435	-830.435	1	4	6	0.00326	0.003263	2	FALSE
6_0.003267_0.00327	smoking	-830.306	-830.306	1	3	6	0.003268	0.00327	1	FALSE
6_0.00326_0.003265	smoking	-830.435	-830.435	1	5	6	0.003261	0.003265	2	FALSE
6_0.003196_0.0032	smoking	-830.312	-830.312	1	4	6	0.003197	0.0032	1	FALSE
6_0.003189_0.003194	smoking	-830.43	-830.43	1	5	6	0.00319	0.003194	0	FALSE
6_0.003197_0.003204	smoking	-830.312	-830.312	1	7	6	0.003198	0.003204	1	FALSE
6_0.003201_0.003205	smoking	-830.312	-830.312	1	4	6	0.003202	0.003205	1	FALSE
6_0.003226_0.003236	smoking	-830.357	-830.357	1	10	6	0.003227	0.003236	2	FALSE
6_0.003225_0.003232	smoking	-830.357	-830.357	1	7	6	0.003226	0.003232	2	FALSE
6_0.003101_0.003106	smoking	-830.8	-830.8	1	5	6	0.003102	0.003106	2	FALSE
1_0.000314_0.000319	smoking	-831.631	-831.631	1	5	1	0.000315	0.000319	2	FALSE
6_0.003233_0.003242	smoking	-830.357	-830.357	1	9	6	0.003234	0.003242	2	FALSE
6_0.003264_0.003266	smoking	-830.306	-830.306	1	2	6	0.003265	0.003266	1	FALSE
6_0.003217_0.003222	smoking	-830.29	-830.29	1	5	6	0.003218	0.003222	1	FALSE
6_0.00322_0.003224	smoking	-830.386	-830.386	1	4	6	0.003221	0.003224	1	FALSE
6_0.003125_0.003133	smoking	-830.475	-830.475	1	8	6	0.003126	0.003133	1	FALSE
7_0.003446_0.003449	smoking	-830.43	-830.43	1	3	7	0.003447	0.003449	0	FALSE
7_0.003455_0.003457	smoking	-830.316	-830.316	1	2	7	0.003456	0.003457	1	FALSE
1_0.000344_0.000347	smoking	-830.43	-830.43	1	3	1	0.000345	0.000347	0	FALSE
7_0.003466_0.00347	smoking	-830.302	-830.302	1	4	7	0.003467	0.00347	1	FALSE
7_0.003499_0.003502	smoking	-830.43	-830.43	1	3	7	0.0035	0.003502	0	FALSE
7_0.003485_0.003488	smoking	-830.306	-830.306	1	3	7	0.003486	0.003488	1	FALSE
7_0.003474_0.003478	smoking	-830.43	-830.43	1	4	7	0.003475	0.003478	0	FALSE
7_0.003483_0.00349	smoking	-830.306	-830.306	1	7	7	0.003484	0.00349	1	FALSE
6_0.003328_0.003334	smoking	-830.317	-830.317	1	6	6	0.003329	0.003334	1	FALSE
6_0.003335_0.00334	smoking	-830.306	-830.306	1	5	6	0.003336	0.00334	1	FALSE
6_0.003292_0.003298	smoking	-830.293	-830.293	1	6	6	0.003293	0.003298	1	FALSE
6_0.003309_0.003313	smoking	-830.079	-830.079	1	4	6	0.00331	0.003313	3	FALSE
6_0.003314_0.003316	smoking	-830.213	-830.213	1	2	6	0.003315	0.003316	2	FALSE
7_0.003471_0.003473	smoking	-830.302	-830.302	1	2	7	0.003472	0.003473	1	FALSE
6_0.003316_0.003321	smoking	-830.317	-830.317	1	5	6	0.003317	0.003321	1	FALSE
6_0.00331_0.003315	smoking	-830.079	-830.079	1	5	6	0.003311	0.003315	3	FALSE
7_0.003475_0.00348	smoking	-830.43	-830.43	1	5	7	0.003476	0.00348	0	FALSE
7_0.003427_0.003433	smoking	-830.43	-830.43	1	6	7	0.003428	0.003433	0	FALSE
7_0.003433_0.003435	smoking	-830.43	-830.43	1	2	7	0.003434	0.003435	0	FALSE
7_0.003445_0.003447	smoking	-830.43	-830.43	1	2	7	0.003446	0.003447	0	FALSE
7_0.003434_0.003444	smoking	-830.43	-830.43	1	10	7	0.003435	0.003444	0	FALSE
6_0.003163_0.003166	smoking	-830.43	-830.43	1	3	6	0.003164	0.003166	0	FALSE
6_0.003146_0.00316	smoking	-830.335	-830.335	1	14	6	0.003147	0.00316	2	FALSE
6_0.003281_0.003291	smoking	-830.07	-830.07	1	10	6	0.003282	0.003291	3	FALSE
6_0.00315_0.003162	smoking	-830.335	-830.335	1	12	6	0.003151	0.003162	2	FALSE
7_0.003425_0.003428	smoking	-830.43	-830.43	1	3	7	0.003426	0.003428	0	FALSE
6_0.003408_0.003411	smoking	-830.43	-830.43	1	3	6	0.003409	0.003411	0	FALSE
7_0.003479_0.003482	smoking	-830.43	-830.43	1	3	7	0.00348	0.003482	0	FALSE
7_0.003403_0.003426	smoking	-830.344	-830.344	1	23	7	0.003404	0.003426	1	FALSE
7_0.003429_0.003432	smoking	-830.43	-830.43	1	3	7	0.00343	0.003432	0	FALSE
7_0.003443_0.003445	smoking	-830.43	-830.43	1	2	7	0.003444	0.003445	0	FALSE
6_0.003394_0.003397	smoking	-830.457	-830.457	1	3	6	0.003395	0.003397	2	FALSE
6_0.0034_0.003403	smoking	-830.457	-830.457	1	3	6	0.003401	0.003403	2	FALSE
4_0.001954_0.001959	smoking	-830.43	-830.43	1	5	4	0.001955	0.001959	0	FALSE
4_0.001957_0.00196	smoking	-830.43	-830.43	1	3	4	0.001958	0.00196	0	FALSE
4_0.001974_0.001982	smoking	-830.65	-830.65	1	8	4	0.001975	0.001982	2	FALSE
4_0.001968_0.001979	smoking	-830.65	-830.65	1	11	4	0.001969	0.001979	2	FALSE
4_0.002012_0.002021	smoking	-830.501	-830.501	1	9	4	0.002013	0.002021	3	FALSE
4_0.002014_0.002016	smoking	-830.501	-830.501	1	2	4	0.002015	0.002016	3	FALSE
4_0.001983_0.001987	smoking	-830.38	-830.38	1	4	4	0.001984	0.001987	1	FALSE
1_0.0002_0.000206	smoking	-830.43	-830.43	1	6	1	0.000201	0.000206	0	FALSE
4_0.002067_0.002069	smoking	-830.291	-830.291	1	2	4	0.002068	0.002069	1	FALSE
4_0.00207_0.002073	smoking	-830.43	-830.43	1	3	4	0.002071	0.002073	0	FALSE
4_0.002023_0.002029	smoking	-830.296	-830.296	1	6	4	0.002024	0.002029	4	FALSE
4_0.002039_0.002054	smoking	-830.328	-830.328	1	15	4	0.00204	0.002054	3	FALSE
4_0.002055_0.002068	smoking	-830.415	-830.415	1	13	4	0.002056	0.002068	2	FALSE
1_0.000197_0.000201	smoking	-830.43	-830.43	1	4	1	0.000198	0.000201	0	FALSE
1_2.2E-05_2.9E-05	smoking	-830.62	-830.62	1	7	1	2.3e-05	2.9e-05	1	FALSE
4_0.002062_0.002066	smoking	-830.415	-830.415	1	4	4	0.002063	0.002066	2	FALSE
4_0.001986_0.00199	smoking	-830.38	-830.38	1	4	4	0.001987	0.00199	1	FALSE
3_0.001695_0.001705	smoking	-830.596	-830.596	1	10	3	0.001696	0.001705	3	FALSE
3_0.001696_0.001698	smoking	-830.43	-830.43	1	2	3	0.001697	0.001698	0	FALSE
3_0.001703_0.00171	smoking	-830.596	-830.596	1	7	3	0.001704	0.00171	3	FALSE
3_0.001706_0.001713	smoking	-830.596	-830.596	1	7	3	0.001707	0.001713	3	FALSE
3_0.001638_0.001641	smoking	-830.787	-830.787	1	3	3	0.001639	0.001641	1	FALSE
1_0.000168_0.000173	smoking	-830.43	-830.43	1	5	1	0.000169	0.000173	0	FALSE
3_0.001699_0.001702	smoking	-830.282	-830.282	1	3	3	0.0017	0.001702	2	FALSE
3_0.001635_0.001637	smoking	-831.398	-831.398	1	2	3	0.001636	0.001637	6	FALSE
3_0.001689_0.001691	smoking	-830.43	-830.43	1	2	3	0.00169	0.001691	0	FALSE
3_0.001691_0.001694	smoking	-830.43	-830.43	1	3	3	0.001692	0.001694	0	FALSE
4_0.002009_0.002013	smoking	-830.378	-830.378	1	4	4	0.00201	0.002013	1	FALSE
4_0.001837_0.001845	smoking	-831.35	-831.35	1	8	4	0.001838	0.001845	1	FALSE
3_0.001684_0.001686	smoking	-830.43	-830.43	1	2	3	0.001685	0.001686	0	FALSE
3_0.001692_0.001695	smoking	-830.43	-830.43	1	3	3	0.001693	0.001695	0	FALSE
3_0.001688_0.00169	smoking	-830.43	-830.43	1	2	3	0.001689	0.00169	0	FALSE
3_0.001681_0.001685	smoking	-830.327	-830.327	1	4	3	0.001682	0.001685	1	FALSE
4_0.002017_0.002022	smoking	-830.501	-830.501	1	5	4	0.002018	0.002022	3	FALSE
1_0.000193_0.000196	smoking	-830.371	-830.371	1	3	1	0.000194	0.000196	1	FALSE
4_0.001902_0.001906	smoking	-830.299	-830.299	1	4	4	0.001903	0.001906	1	FALSE
4_0.00191_0.001912	smoking	-830.228	-830.228	1	2	4	0.001911	0.001912	2	FALSE
4_0.001913_0.001915	smoking	-830.517	-830.517	1	2	4	0.001914	0.001915	3	FALSE
4_0.001935_0.001941	smoking	-830.402	-830.402	1	6	4	0.001936	0.001941	1	FALSE
4_0.001943_0.001946	smoking	-830.43	-830.43	1	3	4	0.001944	0.001946	0	FALSE
4_0.001903_0.001908	smoking	-830.299	-830.299	1	5	4	0.001904	0.001908	1	FALSE
4_0.001914_0.001918	smoking	-830.517	-830.517	1	4	4	0.001915	0.001918	3	FALSE
6_0.003212_0.003216	smoking	-830.29	-830.29	1	4	6	0.003213	0.003216	1	FALSE
6_0.003216_0.003219	smoking	-830.29	-830.29	1	3	6	0.003217	0.003219	1	FALSE
6_0.003192_0.003195	smoking	-830.43	-830.43	1	3	6	0.003193	0.003195	0	FALSE
6_0.003205_0.003207	smoking	-830.312	-830.312	1	2	6	0.003206	0.003207	1	FALSE
6_0.003208_0.003211	smoking	-830.172	-830.172	1	3	6	0.003209	0.003211	2	FALSE
5_0.002583_0.002585	smoking	-830.43	-830.43	1	2	5	0.002584	0.002585	0	FALSE
6_0.00321_0.003215	smoking	-830.29	-830.29	1	5	6	0.003211	0.003215	1	FALSE
6_0.003206_0.003209	smoking	-830.172	-830.172	1	3	6	0.003207	0.003209	2	FALSE
1_0.000196_0.000199	smoking	-830.371	-830.371	1	3	1	0.000197	0.000199	1	FALSE
4_0.001892_0.001894	smoking	-830.43	-830.43	1	2	4	0.001893	0.001894	0	FALSE
4_0.001888_0.00189	smoking	-830.627	-830.627	1	2	4	0.001889	0.00189	2	FALSE
4_0.001893_0.001897	smoking	-830.43	-830.43	1	4	4	0.001894	0.001897	0	FALSE
4_0.001899_0.001902	smoking	-830.299	-830.299	1	3	4	0.0019	0.001902	1	FALSE
4_0.002037_0.00205	smoking	-830.207	-830.207	1	13	4	0.002038	0.00205	4	FALSE
4_0.00203_0.002036	smoking	-829.947	-829.947	1	6	4	0.002031	0.002036	4	FALSE
4_0.001889_0.001891	smoking	-830.627	-830.627	1	2	4	0.00189	0.001891	2	FALSE
4_0.002022_0.002038	smoking	-830.199	-830.199	1	16	4	0.002023	0.002038	5	FALSE
4_0.001854_0.001869	smoking	-831.298	-831.298	1	15	4	0.001855	0.001869	3	FALSE
4_0.00188_0.001883	smoking	-830.573	-830.573	1	3	4	0.001881	0.001883	4	FALSE
4_0.001916_0.00192	smoking	-830.517	-830.517	1	4	4	0.001917	0.00192	3	FALSE
4_0.001937_0.001939	smoking	-830.402	-830.402	1	2	4	0.001938	0.001939	1	FALSE
4_0.001853_0.001861	smoking	-831.35	-831.35	1	8	4	0.001854	0.001861	1	FALSE
4_0.001886_0.001888	smoking	-830.627	-830.627	1	2	4	0.001887	0.001888	2	FALSE
4_0.001862_0.001865	smoking	-830.43	-830.43	1	3	4	0.001863	0.001865	0	FALSE
4_0.00184_0.001846	smoking	-831.35	-831.35	1	6	4	0.001841	0.001846	1	FALSE
10_0.00487_0.004879	smoking	-830.44	-830.44	1	9	10	0.004871	0.004879	1	FALSE
11_0.00533_0.005341	smoking	-830.43	-830.43	1	11	11	0.005331	0.005341	0	FALSE
11_0.005343_0.005346	smoking	-830.43	-830.43	1	3	11	0.005344	0.005346	0	FALSE
11_0.005385_0.005393	smoking	-830.43	-830.43	1	8	11	0.005386	0.005393	0	FALSE
11_0.005337_0.00534	smoking	-830.43	-830.43	1	3	11	0.005338	0.00534	0	FALSE
11_0.005331_0.005334	smoking	-830.43	-830.43	1	3	11	0.005332	0.005334	0	FALSE
11_0.005364_0.005369	smoking	-830.43	-830.43	1	5	11	0.005365	0.005369	0	FALSE
11_0.005316_0.005327	smoking	-830.344	-830.344	1	11	11	0.005317	0.005327	1	FALSE
11_0.005327_0.005329	smoking	-830.43	-830.43	1	2	11	0.005328	0.005329	0	FALSE
12_0.005445_0.005448	smoking	-830.43	-830.43	1	3	12	0.005446	0.005448	0	FALSE
12_0.005446_0.005462	smoking	-830.134	-830.134	1	16	12	0.005447	0.005462	5	FALSE
1_0.000525_0.000528	smoking	-830.339	-830.339	1	3	1	0.000526	0.000528	1	FALSE
11_0.005398_0.0054	smoking	-830.43	-830.43	1	2	11	0.005399	0.0054	0	FALSE
1_0.000526_0.000532	smoking	-830.339	-830.339	1	6	1	0.000527	0.000532	1	FALSE
12_0.00543_0.005432	smoking	-830.43	-830.43	1	2	12	0.005431	0.005432	0	FALSE
12_0.005457_0.005463	smoking	-830.134	-830.134	1	6	12	0.005458	0.005463	5	FALSE
12_0.005425_0.005429	smoking	-830.43	-830.43	1	4	12	0.005426	0.005429	0	FALSE
11_0.00537_0.005375	smoking	-830.43	-830.43	1	5	11	0.005371	0.005375	0	FALSE
8_0.003896_0.003903	smoking	-830.47	-830.47	1	7	8	0.003897	0.003903	3	FALSE
8_0.003904_0.003917	smoking	-830.492	-830.492	1	13	8	0.003905	0.003917	2	FALSE
8_0.003861_0.003864	smoking	-830.199	-830.199	1	3	8	0.003862	0.003864	2	FALSE
8_0.003867_0.00387	smoking	-830.368	-830.368	1	3	8	0.003868	0.00387	1	FALSE
8_0.003882_0.003887	smoking	-830.43	-830.43	1	5	8	0.003883	0.003887	0	FALSE
1_0.000384_0.000386	smoking	-830.52	-830.52	1	2	1	0.000385	0.000386	1	FALSE
8_0.00391_0.003918	smoking	-830.492	-830.492	1	8	8	0.003911	0.003918	2	FALSE
8_0.003875_0.003886	smoking	-830.43	-830.43	1	11	8	0.003876	0.003886	0	FALSE
11_0.005355_0.005359	smoking	-830.449	-830.449	1	4	11	0.005356	0.005359	2	FALSE
11_0.005356_0.005362	smoking	-830.449	-830.449	1	6	11	0.005357	0.005362	2	FALSE
11_0.005363_0.005378	smoking	-830.43	-830.43	1	15	11	0.005364	0.005378	0	FALSE
11_0.005342_0.005348	smoking	-830.43	-830.43	1	6	11	0.005343	0.005348	0	FALSE
8_0.003879_0.003881	smoking	-830.43	-830.43	1	2	8	0.00388	0.003881	0	FALSE
8_0.003859_0.003863	smoking	-830.199	-830.199	1	4	8	0.00386	0.003863	2	FALSE
8_0.003868_0.003871	smoking	-830.368	-830.368	1	3	8	0.003869	0.003871	1	FALSE
8_0.003871_0.003874	smoking	-830.43	-830.43	1	3	8	0.003872	0.003874	0	FALSE
11_0.005392_0.005397	smoking	-830.43	-830.43	1	5	11	0.005393	0.005397	0	FALSE
11_0.005304_0.00531	smoking	-830.222	-830.222	1	6	11	0.005305	0.00531	2	FALSE
11_0.005311_0.005315	smoking	-830.222	-830.222	1	4	11	0.005312	0.005315	2	FALSE
11_0.005242_0.005244	smoking	-830.43	-830.43	1	2	11	0.005243	0.005244	0	FALSE
11_0.005244_0.005246	smoking	-830.43	-830.43	1	2	11	0.005245	0.005246	0	FALSE
11_0.005267_0.005272	smoking	-830.564	-830.564	1	5	11	0.005268	0.005272	2	FALSE
11_0.005273_0.005285	smoking	-830.578	-830.578	1	12	11	0.005274	0.005285	2	FALSE
1_0.000519_0.000524	smoking	-830.339	-830.339	1	5	1	0.00052	0.000524	1	FALSE
11_0.005259_0.00527	smoking	-830.564	-830.564	1	11	11	0.00526	0.00527	2	FALSE
12_0.005663_0.005665	smoking	-830.432	-830.432	1	2	12	0.005664	0.005665	1	FALSE
1_0.000529_0.000536	smoking	-830.339	-830.339	1	7	1	0.00053	0.000536	1	FALSE
12_0.005649_0.005658	smoking	-830.432	-830.432	1	9	12	0.00565	0.005658	1	FALSE
12_0.005661_0.005664	smoking	-830.432	-830.432	1	3	12	0.005662	0.005664	1	FALSE
11_0.005251_0.005266	smoking	-830.564	-830.564	1	15	11	0.005252	0.005266	2	FALSE
11_0.00524_0.005243	smoking	-830.43	-830.43	1	3	11	0.005241	0.005243	0	FALSE
11_0.005245_0.00525	smoking	-830.295	-830.295	1	5	11	0.005246	0.00525	1	FALSE
11_0.005248_0.005256	smoking	-830.295	-830.295	1	8	11	0.005249	0.005256	1	FALSE
11_0.005238_0.005241	smoking	-830.458	-830.458	1	3	11	0.005239	0.005241	1	FALSE
11_0.005184_0.00519	smoking	-830.278	-830.278	1	6	11	0.005185	0.00519	2	FALSE
11_0.005196_0.005201	smoking	-830.43	-830.43	1	5	11	0.005197	0.005201	0	FALSE
11_0.005235_0.005239	smoking	-830.458	-830.458	1	4	11	0.005236	0.005239	1	FALSE
11_0.005156_0.005158	smoking	-830.43	-830.43	1	2	11	0.005157	0.005158	0	FALSE
12_0.005419_0.005422	smoking	-830.39	-830.39	1	3	12	0.00542	0.005422	1	FALSE
12_0.005422_0.005427	smoking	-830.43	-830.43	1	5	12	0.005423	0.005427	0	FALSE
11_0.005302_0.005326	smoking	-830.222	-830.222	1	24	11	0.005303	0.005326	2	FALSE
12_0.005413_0.005421	smoking	-830.43	-830.43	1	8	11	0.005414	0.005421	0	FALSE
11_0.005116_0.005127	smoking	-830.43	-830.43	1	11	11	0.005117	0.005127	0	FALSE
11_0.005101_0.00511	smoking	-830.458	-830.458	1	9	11	0.005102	0.00511	3	FALSE
11_0.005112_0.005116	smoking	-830.43	-830.43	1	4	11	0.005113	0.005116	0	FALSE
11_0.005117_0.00512	smoking	-830.43	-830.43	1	3	11	0.005118	0.00512	0	FALSE
11_0.005202_0.005207	smoking	-830.43	-830.43	1	5	11	0.005203	0.005207	0	FALSE
11_0.005205_0.005223	smoking	-830.458	-830.458	1	18	11	0.005206	0.005223	1	FALSE
1_0.000503_0.000509	smoking	-830.43	-830.43	1	6	1	0.000504	0.000509	0	FALSE
11_0.005111_0.005115	smoking	-830.43	-830.43	1	4	11	0.005112	0.005115	0	FALSE
7_0.003565_0.003571	smoking	-830.535	-830.535	1	6	7	0.003566	0.003571	1	FALSE
7_0.003575_0.003577	smoking	-830.535	-830.535	1	2	7	0.003576	0.003577	1	FALSE
1_0.000354_0.000357	smoking	-831.125	-831.125	1	3	1	0.000355	0.000357	2	FALSE
7_0.003562_0.003565	smoking	-830.43	-830.43	1	3	7	0.003563	0.003565	0	FALSE
7_0.003646_0.00365	smoking	-830.399	-830.399	1	4	7	0.003647	0.00365	1	FALSE
7_0.003609_0.003613	smoking	-830.283	-830.283	1	4	7	0.00361	0.003613	1	FALSE
1_0.000355_0.000364	smoking	-831.125	-831.125	1	9	1	0.000356	0.000364	2	FALSE
7_0.003643_0.003645	smoking	-830.43	-830.43	1	2	7	0.003644	0.003645	0	FALSE
8_0.003956_0.003961	smoking	-830.227	-830.227	1	5	8	0.003957	0.003961	2	FALSE
8_0.003953_0.003964	smoking	-830.227	-830.227	1	11	8	0.003954	0.003964	2	FALSE
1_0.000387_0.000391	smoking	-830.52	-830.52	1	4	1	0.000388	0.000391	1	FALSE
8_0.003967_0.00397	smoking	-830.227	-830.227	1	3	8	0.003968	0.00397	2	FALSE
7_0.003581_0.003588	smoking	-830.188	-830.188	1	7	7	0.003582	0.003588	2	FALSE
7_0.003587_0.003591	smoking	-830.332	-830.332	1	4	7	0.003588	0.003591	1	FALSE
8_0.003962_0.003966	smoking	-830.227	-830.227	1	4	8	0.003963	0.003966	2	FALSE
7_0.003787_0.003796	smoking	-830.38	-830.38	1	9	7	0.003788	0.003796	1	FALSE
7_0.003615_0.003623	smoking	-830.283	-830.283	1	8	7	0.003616	0.003623	1	FALSE
7_0.003543_0.003546	smoking	-830.314	-830.314	1	3	7	0.003544	0.003546	2	FALSE
7_0.003522_0.003528	smoking	-830.43	-830.43	1	6	7	0.003523	0.003528	0	FALSE
7_0.003531_0.003537	smoking	-830.47	-830.47	1	6	7	0.003532	0.003537	1	FALSE
1_0.00035_0.000353	smoking	-831.125	-831.125	1	3	1	0.000351	0.000353	2	FALSE
7_0.003647_0.003655	smoking	-830.399	-830.399	1	8	7	0.003648	0.003655	1	FALSE
7_0.003736_0.003762	smoking	-830.202	-830.202	1	26	7	0.003737	0.003762	4	FALSE
7_0.003526_0.00353	smoking	-830.43	-830.43	1	4	7	0.003527	0.00353	0	FALSE
7_0.003529_0.003535	smoking	-830.47	-830.47	1	6	7	0.00353	0.003535	1	FALSE
7_0.003502_0.003509	smoking	-831.418	-831.418	1	7	7	0.003503	0.003509	4	FALSE
7_0.003513_0.00352	smoking	-831.418	-831.418	1	7	7	0.003514	0.00352	4	FALSE
7_0.003617_0.003627	smoking	-830.43	-830.43	1	10	7	0.003618	0.003627	0	FALSE
7_0.003554_0.003559	smoking	-830.623	-830.623	1	5	7	0.003555	0.003559	1	FALSE
1_3.2E-05_3.7E-05	smoking	-830.43	-830.43	1	5	1	3.3e-05	3.7e-05	0	FALSE
7_0.003503_0.003508	smoking	-831.418	-831.418	1	5	7	0.003504	0.003508	4	FALSE
7_0.003523_0.003525	smoking	-830.43	-830.43	1	2	7	0.003524	0.003525	0	FALSE
1_3E-06_5E-06	smoking	-830.43	-830.43	1	2	1	4e-06	5e-06	0	FALSE
8_0.003965_0.003969	smoking	-830.227	-830.227	1	4	8	0.003966	0.003969	2	FALSE
8_0.003833_0.003835	smoking	-830.157	-830.157	1	2	8	0.003834	0.003835	2	FALSE
8_0.003837_0.00384	smoking	-830.43	-830.43	1	3	8	0.003838	0.00384	0	FALSE
1_3.6E-05_3.9E-05	smoking	-830.43	-830.43	1	3	1	3.7e-05	3.9e-05	0	FALSE
1_0.000383_0.000385	smoking	-830.52	-830.52	1	2	1	0.000384	0.000385	1	FALSE
8_0.003989_0.003994	smoking	-830.03	-830.03	1	5	8	0.00399	0.003994	4	FALSE
8_0.004006_0.004008	smoking	-830.43	-830.43	1	2	8	0.004007	0.004008	0	FALSE
8_0.003839_0.003843	smoking	-830.43	-830.43	1	4	8	0.00384	0.003843	0	FALSE
8_0.003919_0.003929	smoking	-830.451	-830.451	1	10	8	0.00392	0.003929	1	FALSE
8_0.003813_0.003818	smoking	-830.43	-830.43	1	5	8	0.003814	0.003818	0	FALSE
8_0.003825_0.003828	smoking	-830.43	-830.43	1	3	8	0.003826	0.003828	0	FALSE
[truncated: 158 more rows]

## Sheet: GAW14_uncorrected
setId	phenId	logLikeAlt	logLikeNull	pValue	setSize	chrm	minPos(Mb)	maxPos(Mb)	Bonferroni
8_0.004094_0.004106	smoking	-887	-902	1.00615e-09	12	8	0.004095	0.004106	TRUE
19_0.007135_0.007157	smoking	-887	-902	2.14312e-09	22	19	0.007136	0.007157	TRUE
8_0.00409_0.004101	smoking	-888	-902	3.92503e-09	11	8	0.004091	0.004101	TRUE
1_0.000145_0.000152	smoking	-888	-902	4.99605e-09	7	1	0.000146	0.000152	TRUE
12_0.005512_0.005526	smoking	-888	-902	7.2813e-09	14	12	0.005513	0.005526	TRUE
5_0.002598_0.002606	smoking	-888	-902	7.57021e-09	8	5	0.002599	0.002606	TRUE
7_0.003403_0.003426	smoking	-889	-902	8.62602e-09	23	7	0.003404	0.003426	TRUE
3_0.00163_0.001634	smoking	-889	-902	8.91772e-09	4	3	0.001631	0.001634	TRUE
11_0.005026_0.005038	smoking	-889	-902	1.0934e-08	12	11	0.005027	0.005038	TRUE
22_0.007515_0.007539	smoking	-889	-902	1.27687e-08	24	22	0.007516	0.007539	TRUE
2_0.001045_0.00105	smoking	-889	-902	1.34472e-08	5	2	0.001046	0.00105	TRUE
1_0.000581_0.000587	smoking	-889	-902	1.63176e-08	6	1	0.000582	0.000587	TRUE
3_0.001541_0.001545	smoking	-889	-902	2.22832e-08	4	3	0.001542	0.001545	TRUE
20_0.007269_0.007271	smoking	-890	-902	3.07614e-08	2	20	0.00727	0.007271	TRUE
12_0.005506_0.005519	smoking	-890	-902	4.22768e-08	13	12	0.005507	0.005519	TRUE
2_0.000836_0.000838	smoking	-890	-902	5.01578e-08	2	2	0.000837	0.000838	TRUE
6_0.00315_0.003162	smoking	-890	-902	5.25073e-08	12	6	0.003151	0.003162	TRUE
9_0.004541_0.004546	smoking	-891	-902	9.08043e-08	5	9	0.004542	0.004546	TRUE
15_0.00655_0.006553	smoking	-891	-902	1.08198e-07	3	15	0.006551	0.006553	TRUE
5_0.002603_0.002607	smoking	-891	-902	1.17728e-07	4	5	0.002604	0.002607	TRUE
3_0.001782_0.00179	smoking	-891	-902	1.20812e-07	8	3	0.001783	0.00179	TRUE
6_0.003397_0.003402	smoking	-891	-902	1.22355e-07	5	6	0.003398	0.003402	TRUE
2_0.000729_0.000738	smoking	-891	-902	1.38163e-07	9	2	0.00073	0.000738	TRUE
18_0.006946_0.00697	smoking	-891	-902	1.5486e-07	24	18	0.006947	0.00697	TRUE
2_0.000728_0.000737	smoking	-891	-902	1.57993e-07	9	2	0.000729	0.000737	TRUE
5_0.002727_0.002729	smoking	-891	-902	1.65841e-07	2	5	0.002728	0.002729	TRUE
6_0.003146_0.00316	smoking	-891	-902	1.86344e-07	14	6	0.003147	0.00316	TRUE
4_0.002213_0.002215	smoking	-891	-902	1.9268e-07	2	4	0.002214	0.002215	TRUE
6_0.003348_0.003355	smoking	-891	-902	1.94266e-07	7	6	0.003349	0.003355	TRUE
3_0.001787_0.001789	smoking	-891	-902	2.00617e-07	2	3	0.001788	0.001789	TRUE
12_0.00552_0.00553	smoking	-891	-902	2.13353e-07	10	12	0.005521	0.00553	TRUE
13_0.005884_0.005893	smoking	-892	-902	2.56655e-07	9	13	0.005885	0.005893	TRUE
5_0.002767_0.002777	smoking	-892	-902	2.74423e-07	10	5	0.002768	0.002777	TRUE
13_0.005794_0.005817	smoking	-892	-902	2.74423e-07	23	13	0.005795	0.005817	TRUE
3_0.001454_0.001464	smoking	-892	-902	2.77661e-07	10	3	0.001455	0.001464	TRUE
6_0.003062_0.003092	smoking	-892	-902	2.90635e-07	30	6	0.003063	0.003092	TRUE
5_0.002543_0.002546	smoking	-892	-902	3.1505e-07	3	5	0.002544	0.002546	TRUE
12_0.005564_0.005573	smoking	-892	-902	3.34662e-07	9	12	0.005565	0.005573	TRUE
2_0.000597_0.000604	smoking	-892	-902	3.41215e-07	7	2	0.000598	0.000604	TRUE
4_0.002316_0.00232	smoking	-892	-902	3.51057e-07	4	4	0.002317	0.00232	TRUE
11_0.005172_0.005184	smoking	-892	-902	3.55985e-07	12	11	0.005173	0.005184	TRUE
7_0.003594_0.003601	smoking	-892	-902	3.92236e-07	7	7	0.003595	0.003601	TRUE
4_0.002308_0.00231	smoking	-892	-902	3.97195e-07	2	4	0.002309	0.00231	TRUE
16_0.006625_0.00663	smoking	-892	-902	4.18725e-07	5	16	0.006626	0.00663	TRUE
2_0.001166_0.001174	smoking	-892	-902	4.50308e-07	8	2	0.001167	0.001174	TRUE
10_0.004788_0.004799	smoking	-892	-902	4.97085e-07	11	10	0.004789	0.004799	TRUE
11_0.005355_0.005359	smoking	-892	-902	5.28975e-07	4	11	0.005356	0.005359	TRUE
1_0.000545_0.000547	smoking	-892	-902	5.76173e-07	2	1	0.000546	0.000547	TRUE
12_0.00563_0.005633	smoking	-892	-902	5.81244e-07	3	12	0.005631	0.005633	TRUE
2_0.000837_0.00084	smoking	-892	-902	5.84626e-07	3	2	0.000838	0.00084	TRUE
6_0.003117_0.003121	smoking	-892	-902	6.25296e-07	4	6	0.003118	0.003121	TRUE
1_0.000352_0.000354	smoking	-892	-902	6.42288e-07	2	1	0.000353	0.000354	TRUE
8_0.00391_0.003918	smoking	-892	-902	6.57604e-07	8	8	0.003911	0.003918	TRUE
11_0.005028_0.00503	smoking	-892	-902	6.78057e-07	2	11	0.005029	0.00503	TRUE
13_0.005873_0.005877	smoking	-893	-902	7.08803e-07	4	13	0.005874	0.005877	TRUE
2_0.00093_0.000939	smoking	-893	-902	7.25919e-07	9	2	0.000931	0.000939	TRUE
21_0.007365_0.007384	smoking	-893	-902	8.23912e-07	19	20	0.007366	0.007384	TRUE
4_0.002318_0.002323	smoking	-893	-902	8.42904e-07	5	4	0.002319	0.002323	TRUE
2_0.001039_0.001044	smoking	-893	-902	8.61921e-07	5	2	0.00104	0.001044	TRUE
11_0.005271_0.005281	smoking	-893	-902	8.91359e-07	10	11	0.005272	0.005281	TRUE
13_0.005831_0.005839	smoking	-893	-902	8.93093e-07	8	13	0.005832	0.005839	TRUE
9_0.004398_0.004409	smoking	-893	-902	8.9656e-07	11	9	0.004399	0.004409	TRUE
5_0.002537_0.002547	smoking	-893	-902	9.27803e-07	10	5	0.002538	0.002547	TRUE
6_0.003354_0.003359	smoking	-893	-902	9.33016e-07	5	6	0.003355	0.003359	TRUE
1_0.000294_0.000297	smoking	-893	-902	9.67813e-07	3	1	0.000295	0.000297	TRUE
3_0.001629_0.001633	smoking	-893	-902	1.04287e-06	4	3	0.00163	0.001633	TRUE
1_0.000494_0.000498	smoking	-893	-902	1.04987e-06	4	1	0.000495	0.000498	TRUE
11_0.004987_0.00499	smoking	-893	-902	1.07789e-06	3	11	0.004988	0.00499	TRUE
4_0.001884_0.001887	smoking	-893	-902	1.12e-06	3	4	0.001885	0.001887	TRUE
2_0.001188_0.001208	smoking	-893	-902	1.15517e-06	20	2	0.001189	0.001208	TRUE
3_0.001367_0.001369	smoking	-893	-902	1.21685e-06	2	3	0.001368	0.001369	TRUE
10_0.004699_0.004711	smoking	-893	-902	1.22921e-06	12	10	0.0047	0.004711	TRUE
4_0.002069_0.00208	smoking	-893	-902	1.34609e-06	11	4	0.00207	0.00208	TRUE
7_0.003597_0.003602	smoking	-893	-902	1.42791e-06	5	7	0.003598	0.003602	TRUE
9_0.004263_0.00427	smoking	-893	-902	1.43148e-06	7	9	0.004264	0.00427	TRUE
11_0.005165_0.005171	smoking	-893	-902	1.44574e-06	6	11	0.005166	0.005171	TRUE
2_0.000871_0.000874	smoking	-893	-902	1.45644e-06	3	2	0.000872	0.000874	TRUE
2_0.000973_0.000977	smoking	-893	-902	1.52968e-06	4	2	0.000974	0.000977	TRUE
4_0.001914_0.001918	smoking	-893	-902	1.5422e-06	4	4	0.001915	0.001918	TRUE
2_0.000598_0.0006	smoking	-893	-902	1.5619e-06	2	1	0.000599	0.0006	TRUE
2_0.001195_0.001197	smoking	-893	-902	1.59057e-06	2	2	0.001196	0.001197	TRUE
2_0.000971_0.000975	smoking	-893	-902	1.63184e-06	4	2	0.000972	0.000975	TRUE
5_0.002775_0.002783	smoking	-893	-902	1.78488e-06	8	5	0.002776	0.002783	TRUE
10_0.004795_0.004801	smoking	-893	-902	1.80293e-06	6	10	0.004796	0.004801	TRUE
12_0.005502_0.005511	smoking	-893	-902	1.821e-06	9	12	0.005503	0.005511	TRUE
2_0.001072_0.001075	smoking	-893	-902	1.85717e-06	3	2	0.001073	0.001075	TRUE
2_0.001044_0.001047	smoking	-893	-902	1.91149e-06	3	2	0.001045	0.001047	TRUE
12_0.005466_0.005473	smoking	-893	-902	1.92962e-06	7	12	0.005467	0.005473	TRUE
13_0.00603_0.006043	smoking	-893	-902	1.98406e-06	13	13	0.006031	0.006043	TRUE
20_0.007303_0.007317	smoking	-894	-902	2.16617e-06	14	20	0.007304	0.007317	TRUE
6_0.003316_0.003321	smoking	-894	-902	2.22098e-06	5	6	0.003317	0.003321	TRUE
2_0.000602_0.000605	smoking	-894	-902	2.27587e-06	3	2	0.000603	0.000605	TRUE
15_0.006465_0.00647	smoking	-894	-902	2.31251e-06	5	15	0.006466	0.00647	TRUE
21_0.007417_0.00743	smoking	-894	-902	2.33084e-06	13	21	0.007418	0.00743	TRUE
18_0.00694_0.006945	smoking	-894	-902	2.36752e-06	5	18	0.006941	0.006945	TRUE
1_0.000529_0.000536	smoking	-894	-902	2.441e-06	7	1	0.00053	0.000536	TRUE
1_9.1E-05_0.000117	smoking	-894	-902	2.49619e-06	26	1	9.2e-05	0.000117	TRUE
8_0.004179_0.004191	smoking	-894	-902	2.5146e-06	12	8	0.00418	0.004191	TRUE
4_0.002253_0.002256	smoking	-894	-902	2.55145e-06	3	4	0.002254	0.002256	TRUE
6_0.002953_0.002963	smoking	-894	-902	2.56989e-06	10	6	0.002954	0.002963	TRUE
21_0.007425_0.007432	smoking	-894	-902	2.58833e-06	7	21	0.007426	0.007432	TRUE
14_0.006233_0.006242	smoking	-894	-902	2.58833e-06	9	14	0.006234	0.006242	TRUE
6_0.003341_0.003353	smoking	-894	-902	2.60678e-06	12	6	0.003342	0.003353	TRUE
12_0.005725_0.005733	smoking	-894	-902	2.66219e-06	8	12	0.005726	0.005733	TRUE
2_0.001073_0.001079	smoking	-894	-902	2.75467e-06	6	2	0.001074	0.001079	TRUE
5_0.002673_0.002675	smoking	-894	-902	2.77319e-06	2	5	0.002674	0.002675	TRUE
14_0.006264_0.00627	smoking	-894	-902	2.79172e-06	6	14	0.006265	0.00627	TRUE
3_0.001703_0.00171	smoking	-894	-902	2.81025e-06	7	3	0.001704	0.00171	TRUE
11_0.005267_0.005272	smoking	-894	-902	2.88446e-06	5	11	0.005268	0.005272	TRUE
11_0.005062_0.005066	smoking	-894	-902	2.90302e-06	4	11	0.005063	0.005066	TRUE
1_0.000303_0.000312	smoking	-894	-902	3.10774e-06	9	1	0.000304	0.000312	TRUE
19_0.007155_0.007158	smoking	-894	-902	3.1637e-06	3	19	0.007156	0.007158	TRUE
10_0.004903_0.004914	smoking	-894	-902	3.18237e-06	11	10	0.004904	0.004914	TRUE
1_0.0005_0.000508	smoking	-894	-902	3.23842e-06	8	1	0.000501	0.000508	TRUE
4_0.002247_0.002251	smoking	-894	-902	3.38816e-06	4	4	0.002248	0.002251	TRUE
14_0.006261_0.006268	smoking	-894	-902	3.4069e-06	7	14	0.006262	0.006268	TRUE
1_0.00035_0.000353	smoking	-894	-902	3.4069e-06	3	1	0.000351	0.000353	TRUE
2_0.000926_0.000936	smoking	-894	-902	3.44441e-06	10	2	0.000927	0.000936	TRUE
4_0.001919_0.001922	smoking	-894	-902	3.50071e-06	3	4	0.00192	0.001922	TRUE
6_0.003082_0.003095	smoking	-894	-902	3.55707e-06	13	6	0.003083	0.003095	TRUE
1_5.2E-05_5.8E-05	smoking	-894	-902	3.74531e-06	6	1	5.3e-05	5.8e-05	TRUE
9_0.004431_0.004441	smoking	-894	-902	3.8963e-06	10	9	0.004432	0.004441	TRUE
13_0.005825_0.005836	smoking	-894	-902	3.9152e-06	11	13	0.005826	0.005836	TRUE
17_0.0068_0.006802	smoking	-894	-902	3.9152e-06	2	17	0.006801	0.006802	TRUE
18_0.006987_0.006997	smoking	-894	-902	3.9152e-06	10	18	0.006988	0.006997	TRUE
7_0.003731_0.003735	smoking	-894	-902	4.04764e-06	4	7	0.003732	0.003735	TRUE
11_0.005017_0.005022	smoking	-894	-902	4.21829e-06	5	11	0.005018	0.005022	TRUE
4_0.00228_0.002282	smoking	-894	-902	4.37032e-06	2	4	0.002281	0.002282	TRUE
3_0.001706_0.001713	smoking	-894	-902	4.40838e-06	7	3	0.001707	0.001713	TRUE
10_0.004693_0.004698	smoking	-894	-902	4.63712e-06	5	10	0.004694	0.004698	TRUE
4_0.001913_0.001915	smoking	-894	-902	4.78999e-06	2	4	0.001914	0.001915	TRUE
4_0.001916_0.00192	smoking	-894	-902	5.17339e-06	4	4	0.001917	0.00192	TRUE
3_0.001634_0.001638	smoking	-894	-902	5.57777e-06	4	3	0.001635	0.001638	TRUE
2_0.000755_0.000761	smoking	-894	-902	5.59707e-06	6	2	0.000756	0.000761	TRUE
10_0.00474_0.004749	smoking	-894	-902	5.61637e-06	9	10	0.004741	0.004749	TRUE
18_0.00708_0.00709	smoking	-894	-902	5.77094e-06	10	18	0.007081	0.00709	TRUE
7_0.003691_0.003698	smoking	-894	-902	5.86767e-06	7	7	0.003692	0.003698	TRUE
22_0.007549_0.007557	smoking	-894	-902	5.88703e-06	8	22	0.00755	0.007557	TRUE
1_0.000457_0.000463	smoking	-894	-902	5.92576e-06	6	1	0.000458	0.000463	TRUE
5_0.002419_0.002438	smoking	-894	-902	6.11961e-06	19	5	0.00242	0.002438	TRUE
12_0.005743_0.005748	smoking	-894	-902	6.11961e-06	5	12	0.005744	0.005748	TRUE
6_0.003096_0.0031	smoking	-894	-902	6.17784e-06	4	6	0.003097	0.0031	TRUE
12_0.005723_0.005729	smoking	-894	-902	6.21667e-06	6	12	0.005724	0.005729	TRUE
1_0.000544_0.000549	smoking	-894	-902	6.25552e-06	5	1	0.000545	0.000549	TRUE
17_0.006879_0.006883	smoking	-894	-902	6.44999e-06	4	17	0.00688	0.006883	TRUE
2_0.001082_0.001087	smoking	-895	-902	6.56683e-06	5	2	0.001083	0.001087	TRUE
20_0.007307_0.007311	smoking	-895	-902	6.66429e-06	4	20	0.007308	0.007311	TRUE
4_0.002012_0.002021	smoking	-895	-902	6.80089e-06	9	4	0.002013	0.002021	TRUE
3_0.001296_0.001301	smoking	-895	-902	7.15285e-06	5	3	0.001297	0.001301	TRUE
11_0.005037_0.005041	smoking	-895	-902	7.34883e-06	4	11	0.005038	0.005041	TRUE
12_0.005567_0.005572	smoking	-895	-902	7.44694e-06	5	12	0.005568	0.005572	TRUE
1_7.5E-05_9E-05	smoking	-895	-902	7.48621e-06	15	1	7.6e-05	9e-05	TRUE
1_0.000345_0.000351	smoking	-895	-902	7.60407e-06	6	1	0.000346	0.000351	TRUE
1_2.2E-05_2.9E-05	smoking	-895	-902	7.70237e-06	7	1	2.3e-05	2.9e-05	TRUE
3_0.001528_0.001544	smoking	-895	-902	7.78107e-06	16	3	0.001529	0.001544	TRUE
13_0.00584_0.005845	smoking	-895	-902	7.82043e-06	5	13	0.005841	0.005845	TRUE
13_0.005965_0.005973	smoking	-895	-902	8.05687e-06	8	13	0.005966	0.005973	TRUE
6_0.003114_0.003124	smoking	-895	-902	8.23447e-06	10	6	0.003115	0.003124	TRUE
3_0.001311_0.001318	smoking	-895	-902	8.25421e-06	7	3	0.001312	0.001318	TRUE
5_0.002612_0.002618	smoking	-895	-902	8.27396e-06	6	5	0.002613	0.002618	TRUE
4_0.001921_0.001934	smoking	-895	-902	8.35299e-06	13	4	0.001922	0.001934	TRUE
3_0.001676_0.001678	smoking	-895	-902	8.43206e-06	2	3	0.001677	0.001678	TRUE
18_0.006991_0.007001	smoking	-895	-902	8.45184e-06	10	18	0.006992	0.007001	TRUE
10_0.004584_0.00459	smoking	-895	-902	8.49139e-06	6	10	0.004585	0.00459	TRUE
9_0.004478_0.004488	smoking	-895	-902	8.61013e-06	10	9	0.004479	0.004488	TRUE
7_0.00351_0.003519	smoking	-895	-902	8.74878e-06	9	7	0.003511	0.003519	TRUE
12_0.005577_0.005579	smoking	-895	-902	8.92723e-06	2	12	0.005578	0.005579	TRUE
6_0.003101_0.003106	smoking	-895	-902	8.96691e-06	5	6	0.003102	0.003106	TRUE
9_0.004303_0.004311	smoking	-895	-902	9.06617e-06	8	9	0.004304	0.004311	TRUE
11_0.005356_0.005362	smoking	-895	-902	9.08603e-06	6	11	0.005357	0.005362	TRUE
2_0.000916_0.000925	smoking	-895	-902	9.16549e-06	9	2	0.000917	0.000925	TRUE
13_0.006018_0.00604	smoking	-895	-902	9.24499e-06	22	13	0.006019	0.00604	TRUE
9_0.004308_0.004312	smoking	-895	-902	9.54349e-06	4	9	0.004309	0.004312	TRUE
9_0.004397_0.004405	smoking	-895	-902	9.74279e-06	8	9	0.004398	0.004405	TRUE
10_0.00494_0.004944	smoking	-895	-902	9.80262e-06	4	10	0.004941	0.004944	TRUE
3_0.001552_0.001559	smoking	-895	-902	9.98226e-06	7	3	0.001553	0.001559	TRUE
2_0.001215_0.001224	smoking	-895	-902	1.01821e-05	9	2	0.001216	0.001224	TRUE
1_0.000187_0.000192	smoking	-895	-902	1.03221e-05	5	1	0.000188	0.000192	TRUE
20_0.007355_0.00736	smoking	-895	-902	1.03821e-05	5	20	0.007356	0.00736	TRUE
2_0.000708_0.000713	smoking	-895	-902	1.08833e-05	5	2	0.000709	0.000713	TRUE
16_0.006664_0.006669	smoking	-895	-902	1.11042e-05	5	16	0.006665	0.006669	TRUE
1_0.000309_0.000327	smoking	-895	-902	1.11243e-05	18	1	0.00031	0.000327	TRUE
14_0.006211_0.006214	smoking	-895	-902	1.13254e-05	3	14	0.006212	0.006214	TRUE
17_0.006886_0.006892	smoking	-895	-902	1.13656e-05	6	17	0.006887	0.006892	TRUE
10_0.004545_0.004564	smoking	-895	-902	1.15267e-05	19	9	0.004546	0.004564	TRUE
9_0.004473_0.004483	smoking	-895	-902	1.15267e-05	10	9	0.004474	0.004483	TRUE
1_0.000391_0.000412	smoking	-895	-902	1.16073e-05	21	1	0.000392	0.000412	TRUE
6_0.003058_0.003064	smoking	-895	-902	1.20309e-05	6	6	0.003059	0.003064	TRUE
5_0.002595_0.002602	smoking	-895	-902	1.23946e-05	7	5	0.002596	0.002602	TRUE
17_0.006873_0.006882	smoking	-895	-902	1.2759e-05	9	17	0.006874	0.006882	TRUE
4_0.002249_0.002264	smoking	-895	-902	1.30023e-05	15	4	0.00225	0.002264	TRUE
15_0.006459_0.006464	smoking	-895	-902	1.32459e-05	5	15	0.00646	0.006464	TRUE
13_0.005878_0.00588	smoking	-895	-902	1.33881e-05	2	13	0.005879	0.00588	TRUE
5_0.002811_0.002816	smoking	-895	-902	1.34897e-05	5	5	0.002812	0.002816	TRUE
2_0.001214_0.00122	smoking	-895	-902	1.36727e-05	6	2	0.001215	0.00122	TRUE
4_0.001983_0.001987	smoking	-895	-902	1.43655e-05	4	4	0.001984	0.001987	TRUE
9_0.004242_0.004244	smoking	-895	-902	1.48966e-05	2	9	0.004243	0.004244	TRUE
1_6.9E-05_8.1E-05	smoking	-895	-902	1.49784e-05	12	1	7e-05	8.1e-05	TRUE
10_0.004899_0.00491	smoking	-895	-902	1.50807e-05	11	10	0.0049	0.00491	TRUE
3_0.001285_0.001292	smoking	-895	-902	1.51421e-05	7	3	0.001286	0.001292	TRUE
18_0.007115_0.007118	smoking	-895	-902	1.54083e-05	3	18	0.007116	0.007118	TRUE
8_0.004102_0.004111	smoking	-895	-902	1.55722e-05	9	8	0.004103	0.004111	TRUE
10_0.004619_0.00463	smoking	-895	-902	1.55722e-05	11	10	0.00462	0.00463	TRUE
12_0.0057_0.005706	smoking	-895	-902	1.56133e-05	6	12	0.005701	0.005706	TRUE
9_0.004278_0.004282	smoking	-895	-902	1.56953e-05	4	9	0.004279	0.004282	TRUE
16_0.006628_0.006631	smoking	-895	-902	1.57158e-05	3	16	0.006629	0.006631	TRUE
6_0.003307_0.003309	smoking	-895	-902	1.57979e-05	2	6	0.003308	0.003309	TRUE
10_0.00464_0.004643	smoking	-895	-902	1.58184e-05	3	10	0.004641	0.004643	TRUE
5_0.002693_0.002698	smoking	-895	-902	1.58184e-05	5	5	0.002694	0.002698	TRUE
18_0.007076_0.007079	smoking	-895	-902	1.59005e-05	3	18	0.007077	0.007079	TRUE
4_0.001886_0.001888	smoking	-895	-902	1.68258e-05	2	4	0.001887	0.001888	TRUE
18_0.006968_0.006972	smoking	-895	-902	1.70112e-05	4	18	0.006969	0.006972	TRUE
8_0.004138_0.004154	smoking	-895	-902	1.70112e-05	16	8	0.004139	0.004154	TRUE
3_0.001657_0.001668	smoking	-895	-902	1.70524e-05	11	3	0.001658	0.001668	TRUE
18_0.007134_0.007136	smoking	-895	-902	1.76095e-05	2	18	0.007135	0.007136	TRUE
1_0.000464_0.000467	smoking	-895	-902	1.77127e-05	3	1	0.000465	0.000467	TRUE
20_0.007343_0.007347	smoking	-895	-902	1.81055e-05	4	20	0.007344	0.007347	TRUE
12_0.005594_0.0056	smoking	-895	-902	1.82297e-05	6	12	0.005595	0.0056	TRUE
17_0.006868_0.006878	smoking	-895	-902	1.83952e-05	10	17	0.006869	0.006878	TRUE
3_0.00152_0.001527	smoking	-895	-902	1.90585e-05	7	3	0.001521	0.001527	TRUE
13_0.005875_0.005878	smoking	-895	-902	1.90793e-05	3	13	0.005876	0.005878	TRUE
4_0.002266_0.002268	smoking	-895	-902	1.91415e-05	2	4	0.002267	0.002268	TRUE
2_0.000903_0.000907	smoking	-895	-902	1.97647e-05	4	2	0.000904	0.000907	TRUE
8_0.003989_0.003994	smoking	-895	-902	1.97647e-05	5	8	0.00399	0.003994	TRUE
1_0.000496_0.000499	smoking	-895	-902	1.99727e-05	3	1	0.000497	0.000499	TRUE
5_0.00267_0.002679	smoking	-895	-902	1.99727e-05	9	5	0.002671	0.002679	TRUE
15_0.006585_0.006596	smoking	-896	-902	2.03891e-05	11	15	0.006586	0.006596	TRUE
2_0.000966_0.000969	smoking	-896	-902	2.05975e-05	3	2	0.000967	0.000969	TRUE
20_0.00728_0.00729	smoking	-896	-902	2.0806e-05	10	20	0.007281	0.00729	TRUE
15_0.00653_0.006533	smoking	-896	-902	2.16412e-05	3	15	0.006531	0.006533	TRUE
1_0.000185_0.000191	smoking	-896	-902	2.20595e-05	6	1	0.000186	0.000191	TRUE
4_0.002017_0.002022	smoking	-896	-902	2.20595e-05	5	4	0.002018	0.002022	TRUE
8_0.003893_0.0039	smoking	-896	-902	2.22689e-05	7	8	0.003894	0.0039	TRUE
10_0.004815_0.00482	smoking	-896	-902	2.22689e-05	5	10	0.004816	0.00482	TRUE
6_0.003125_0.003133	smoking	-896	-902	2.24783e-05	8	6	0.003126	0.003133	TRUE
1_0.000113_0.00012	smoking	-896	-902	2.26879e-05	7	1	0.000114	0.00012	TRUE
3_0.001519_0.001526	smoking	-896	-902	2.28976e-05	7	3	0.00152	0.001526	TRUE
8_0.003993_0.003995	smoking	-896	-902	2.28976e-05	2	8	0.003994	0.003995	TRUE
12_0.005543_0.005547	smoking	-896	-902	2.28976e-05	4	12	0.005544	0.005547	TRUE
20_0.00735_0.007355	smoking	-896	-902	2.28976e-05	5	20	0.007351	0.007355	TRUE
11_0.004972_0.004989	smoking	-896	-902	2.31074e-05	17	11	0.004973	0.004989	TRUE
21_0.007484_0.007491	smoking	-896	-902	2.33173e-05	7	21	0.007485	0.007491	FALSE
1_0.000287_0.000293	smoking	-896	-902	2.37375e-05	6	1	0.000288	0.000293	FALSE
5_0.002677_0.002686	smoking	-896	-902	2.39478e-05	9	5	0.002678	0.002686	FALSE
17_0.006801_0.006805	smoking	-896	-902	2.45792e-05	4	17	0.006802	0.006805	FALSE
18_0.007072_0.007075	smoking	-896	-902	2.47899e-05	3	18	0.007073	0.007075	FALSE
1_9E-05_9.6E-05	smoking	-896	-902	2.52115e-05	6	1	9.1e-05	9.6e-05	FALSE
9_0.004528_0.004534	smoking	-896	-902	2.52115e-05	6	9	0.004529	0.004534	FALSE
7_0.00368_0.003683	smoking	-896	-902	2.56337e-05	3	7	0.003681	0.003683	FALSE
18_0.00713_0.007134	smoking	-896	-902	2.56337e-05	4	18	0.007131	0.007134	FALSE
5_0.00251_0.002517	smoking	-896	-902	2.58449e-05	7	5	0.002511	0.002517	FALSE
1_0.000148_0.000151	smoking	-896	-902	2.58449e-05	3	1	0.000149	0.000151	FALSE
8_0.003953_0.003964	smoking	-896	-902	2.58449e-05	11	8	0.003954	0.003964	FALSE
4_0.001986_0.00199	smoking	-896	-902	2.62676e-05	4	4	0.001987	0.00199	FALSE
9_0.004462_0.004472	smoking	-896	-902	2.69024e-05	10	9	0.004463	0.004472	FALSE
4_0.001968_0.001979	smoking	-896	-902	2.73262e-05	11	4	0.001969	0.001979	FALSE
16_0.006648_0.006652	smoking	-896	-902	2.73262e-05	4	16	0.006649	0.006652	FALSE
3_0.001495_0.001505	smoking	-896	-902	2.73262e-05	10	3	0.001496	0.001505	FALSE
5_0.002589_0.002594	smoking	-896	-902	2.81748e-05	5	5	0.00259	0.002594	FALSE
3_0.001735_0.001738	smoking	-896	-902	2.88122e-05	3	3	0.001736	0.001738	FALSE
10_0.004564_0.004566	smoking	-896	-902	2.92377e-05	2	10	0.004565	0.004566	FALSE
10_0.004694_0.004699	smoking	-896	-902	2.98765e-05	5	10	0.004695	0.004699	FALSE
16_0.006647_0.00665	smoking	-896	-902	3.03029e-05	3	16	0.006648	0.00665	FALSE
16_0.006711_0.006718	smoking	-896	-902	3.05162e-05	7	16	0.006712	0.006718	FALSE
18_0.007038_0.007041	smoking	-896	-902	3.05162e-05	3	18	0.007039	0.007041	FALSE
19_0.007158_0.00716	smoking	-896	-902	3.09431e-05	2	19	0.007159	0.00716	FALSE
1_0.000452_0.000462	smoking	-896	-902	3.11566e-05	10	1	0.000453	0.000462	FALSE
7_0.003797_0.003802	smoking	-896	-902	3.11566e-05	5	7	0.003798	0.003802	FALSE
2_0.001169_0.001175	smoking	-896	-902	3.13703e-05	6	2	0.00117	0.001175	FALSE
8_0.003979_0.003992	smoking	-896	-902	3.30826e-05	13	8	0.00398	0.003992	FALSE
4_0.002167_0.002175	smoking	-896	-902	3.30826e-05	8	4	0.002168	0.002175	FALSE
7_0.003651_0.003661	smoking	-896	-902	3.35116e-05	10	7	0.003652	0.003661	FALSE
1_0.00028_0.000292	smoking	-896	-902	3.41556e-05	12	1	0.000281	0.000292	FALSE
13_0.005853_0.005855	smoking	-896	-902	3.41556e-05	2	13	0.005854	0.005855	FALSE
10_0.004607_0.004618	smoking	-896	-902	3.48003e-05	11	10	0.004608	0.004618	FALSE
7_0.003589_0.003596	smoking	-896	-902	3.48003e-05	7	7	0.00359	0.003596	FALSE
1_0.000153_0.000157	smoking	-896	-902	3.63073e-05	4	1	0.000154	0.000157	FALSE
11_0.005122_0.005142	smoking	-896	-902	3.63073e-05	20	11	0.005123	0.005142	FALSE
12_0.005544_0.005548	smoking	-896	-902	3.63073e-05	4	12	0.005545	0.005548	FALSE
20_0.007278_0.007284	smoking	-896	-902	3.76021e-05	6	20	0.007279	0.007284	FALSE
13_0.005883_0.005888	smoking	-896	-902	3.76021e-05	5	13	0.005884	0.005888	FALSE
22_0.007535_0.007538	smoking	-896	-902	3.78182e-05	3	22	0.007536	0.007538	FALSE
1_0.000293_0.000295	smoking	-896	-902	3.82505e-05	2	1	0.000294	0.000295	FALSE
6_0.003103_0.003107	smoking	-896	-902	3.84668e-05	4	6	0.003104	0.003107	FALSE
7_0.003509_0.003512	smoking	-896	-902	3.97659e-05	3	7	0.00351	0.003512	FALSE
18_0.006941_0.006946	smoking	-896	-902	3.99827e-05	5	18	0.006942	0.006946	FALSE
3_0.001796_0.0018	smoking	-896	-902	4.06334e-05	4	3	0.001797	0.0018	FALSE
17_0.006883_0.006885	smoking	-896	-902	4.06334e-05	2	17	0.006884	0.006885	FALSE
15_0.006511_0.006518	smoking	-896	-902	4.21542e-05	7	15	0.006512	0.006518	FALSE
9_0.004246_0.004254	smoking	-896	-902	4.25893e-05	8	9	0.004247	0.004254	FALSE
7_0.003414_0.00342	smoking	-896	-902	4.25893e-05	6	7	0.003415	0.00342	FALSE
5_0.002356_0.002361	smoking	-896	-902	4.28069e-05	5	5	0.002357	0.002361	FALSE
5_0.002533_0.00254	smoking	-896	-902	4.30247e-05	7	5	0.002534	0.00254	FALSE
4_0.002062_0.002066	smoking	-896	-902	4.49871e-05	4	4	0.002063	0.002066	FALSE
4_0.002185_0.002192	smoking	-896	-902	4.60795e-05	7	4	0.002186	0.002192	FALSE
17_0.006787_0.00679	smoking	-896	-902	4.62982e-05	3	17	0.006788	0.00679	FALSE
12_0.005437_0.00544	smoking	-896	-902	4.78306e-05	3	12	0.005438	0.00544	FALSE
7_0.003536_0.003553	smoking	-896	-902	4.80498e-05	17	7	0.003537	0.003553	FALSE
16_0.006733_0.00674	smoking	-896	-902	4.9366e-05	7	16	0.006734	0.00674	FALSE
2_0.000854_0.000857	smoking	-896	-902	5.04644e-05	3	2	0.000855	0.000857	FALSE
12_0.005498_0.005504	smoking	-896	-902	5.09042e-05	6	12	0.005499	0.005504	FALSE
1_3.8E-05_4.8E-05	smoking	-896	-902	5.11242e-05	10	1	3.9e-05	4.8e-05	FALSE
11_0.005007_0.00501	smoking	-896	-902	5.13442e-05	3	11	0.005008	0.00501	FALSE
1_0.000144_0.000147	smoking	-896	-902	5.26655e-05	3	1	0.000145	0.000147	FALSE
1_4.2E-05_5.1E-05	smoking	-896	-902	5.2886e-05	9	1	4.3e-05	5.1e-05	FALSE
18_0.007037_0.007039	smoking	-896	-902	5.3327e-05	2	18	0.007038	0.007039	FALSE
16_0.00669_0.006696	smoking	-896	-902	5.35476e-05	6	16	0.006691	0.006696	FALSE
8_0.003962_0.003966	smoking	-896	-902	5.37682e-05	4	8	0.003963	0.003966	FALSE
15_0.006448_0.006463	smoking	-896	-902	5.50931e-05	15	15	0.006449	0.006463	FALSE
12_0.005464_0.005471	smoking	-896	-902	5.55352e-05	7	12	0.005465	0.005471	FALSE
2_0.000905_0.00091	smoking	-896	-902	5.57563e-05	5	2	0.000906	0.00091	FALSE
12_0.005737_0.005746	smoking	-896	-902	5.59775e-05	9	12	0.005738	0.005746	FALSE
18_0.006985_0.00699	smoking	-896	-902	5.642e-05	5	18	0.006986	0.00699	FALSE
20_0.007358_0.007361	smoking	-896	-902	5.68627e-05	3	20	0.007359	0.007361	FALSE
10_0.004617_0.00462	smoking	-896	-902	5.86355e-05	3	10	0.004618	0.00462	FALSE
2_0.000922_0.000929	smoking	-896	-902	5.97452e-05	7	2	0.000923	0.000929	FALSE
17_0.006779_0.006789	smoking	-896	-902	6.06338e-05	10	16	0.00678	0.006789	FALSE
11_0.005302_0.005326	smoking	-896	-902	6.06338e-05	24	11	0.005303	0.005326	FALSE
12_0.005579_0.005581	smoking	-896	-902	6.08561e-05	2	12	0.00558	0.005581	FALSE
10_0.004702_0.004715	smoking	-896	-902	6.15232e-05	13	10	0.004703	0.004715	FALSE
13_0.006041_0.006045	smoking	-896	-902	6.21907e-05	4	13	0.006042	0.006045	FALSE
14_0.006326_0.006331	smoking	-896	-902	6.24133e-05	5	14	0.006327	0.006331	FALSE
13_0.005837_0.005842	smoking	-897	-902	6.33043e-05	5	13	0.005838	0.005842	FALSE
13_0.005911_0.005924	smoking	-897	-902	6.375e-05	13	13	0.005912	0.005924	FALSE
3_0.0015_0.001509	smoking	-897	-902	6.375e-05	9	3	0.001501	0.001509	FALSE
3_0.001458_0.001465	smoking	-897	-902	6.39729e-05	7	3	0.001459	0.001465	FALSE
7_0.00369_0.003695	smoking	-897	-902	6.53115e-05	5	7	0.003691	0.003695	FALSE
4_0.002077_0.002083	smoking	-897	-902	6.70989e-05	6	4	0.002078	0.002083	FALSE
8_0.003805_0.003815	smoking	-897	-902	6.73225e-05	10	7	0.003806	0.003815	FALSE
12_0.005705_0.005708	smoking	-897	-902	6.79937e-05	3	12	0.005706	0.005708	FALSE
2_0.000901_0.000904	smoking	-897	-902	6.82175e-05	3	2	0.000902	0.000904	FALSE
9_0.004279_0.004292	smoking	-897	-902	6.95612e-05	13	9	0.00428	0.004292	FALSE
1_0.000463_0.000466	smoking	-897	-902	7.00094e-05	3	1	0.000464	0.000466	FALSE
2_0.000862_0.00087	smoking	-897	-902	7.02336e-05	8	2	0.000863	0.00087	FALSE
22_0.007561_0.007565	smoking	-897	-902	7.02336e-05	4	22	0.007562	0.007565	FALSE
4_0.001806_0.001831	smoking	-897	-902	7.11308e-05	25	4	0.001807	0.001831	FALSE
12_0.005559_0.005562	smoking	-897	-902	7.11308e-05	3	12	0.00556	0.005562	FALSE
1_0.000336_0.000341	smoking	-897	-902	7.20286e-05	5	1	0.000337	0.000341	FALSE
2_0.000867_0.000872	smoking	-897	-902	7.24778e-05	5	2	0.000868	0.000872	FALSE
16_0.006718_0.00672	smoking	-897	-902	7.36015e-05	2	16	0.006719	0.00672	FALSE
7_0.003489_0.003492	smoking	-897	-902	7.38263e-05	3	7	0.00349	0.003492	FALSE
15_0.006513_0.006517	smoking	-897	-902	7.40512e-05	4	15	0.006514	0.006517	FALSE
21_0.007483_0.007487	smoking	-897	-902	7.54015e-05	4	21	0.007484	0.007487	FALSE
2_0.001158_0.001162	smoking	-897	-902	7.58519e-05	4	2	0.001159	0.001162	FALSE
8_0.003861_0.003864	smoking	-897	-902	7.69786e-05	3	8	0.003862	0.003864	FALSE
6_0.003233_0.003242	smoking	-897	-902	7.81063e-05	9	6	0.003234	0.003242	FALSE
8_0.003904_0.003917	smoking	-897	-902	7.85577e-05	13	8	0.003905	0.003917	FALSE
5_0.002442_0.002456	smoking	-897	-902	7.94608e-05	14	5	0.002443	0.002456	FALSE
15_0.00643_0.006434	smoking	-897	-902	8.01386e-05	4	15	0.006431	0.006434	FALSE
15_0.006423_0.006426	smoking	-897	-902	8.05907e-05	3	15	0.006424	0.006426	FALSE
13_0.005774_0.005787	smoking	-897	-902	8.17214e-05	13	12	0.005775	0.005787	FALSE
5_0.002841_0.002854	smoking	-897	-902	8.17214e-05	13	5	0.002842	0.002854	FALSE
6_0.002979_0.002983	smoking	-897	-902	8.19477e-05	4	6	0.00298	0.002983	FALSE
19_0.007161_0.007169	smoking	-897	-902	8.19477e-05	8	19	0.007162	0.007169	FALSE
6_0.002931_0.002934	smoking	-897	-902	8.26267e-05	3	6	0.002932	0.002934	FALSE
15_0.006389_0.006407	smoking	-897	-902	8.33061e-05	18	15	0.00639	0.006407	FALSE
11_0.005034_0.005036	smoking	-897	-902	8.42124e-05	2	11	0.005035	0.005036	FALSE
4_0.002309_0.002311	smoking	-897	-902	8.51194e-05	2	4	0.00231	0.002311	FALSE
20_0.007347_0.007354	smoking	-897	-902	8.62538e-05	7	20	0.007348	0.007354	FALSE
16_0.006691_0.006697	smoking	-897	-902	8.7162e-05	6	16	0.006692	0.006697	FALSE
11_0.005005_0.005008	smoking	-897	-902	8.73892e-05	3	11	0.005006	0.005008	FALSE
14_0.006357_0.006362	smoking	-897	-902	8.78435e-05	5	14	0.006358	0.006362	FALSE
8_0.003807_0.003811	smoking	-897	-902	9.10282e-05	4	7	0.003808	0.003811	FALSE
6_0.00339_0.003396	smoking	-897	-902	9.17115e-05	6	6	0.003391	0.003396	FALSE
15_0.006445_0.006452	smoking	-897	-902	9.19393e-05	7	15	0.006446	0.006452	FALSE
12_0.005413_0.005421	smoking	-897	-902	9.42195e-05	8	11	0.005414	0.005421	FALSE
3_0.001649_0.001667	smoking	-897	-902	9.55892e-05	18	3	0.00165	0.001667	FALSE
18_0.007021_0.007025	smoking	-897	-902	9.55892e-05	4	18	0.007022	0.007025	FALSE
5_0.002639_0.002648	smoking	-897	-902	9.58176e-05	9	5	0.00264	0.002648	FALSE
1_1.2E-05_2.5E-05	smoking	-897	-902	9.67315e-05	13	1	1.3e-05	2.5e-05	FALSE
18_0.007074_0.007077	smoking	-897	-902	9.74173e-05	3	18	0.007075	0.007077	FALSE
5_0.002836_0.002846	smoking	-897	-902	9.94764e-05	10	5	0.002837	0.002846	FALSE
7_0.003503_0.003508	smoking	-897	-902	0.000100621	5	7	0.003504	0.003508	FALSE
14_0.006229_0.006234	smoking	-897	-902	0.00010108	5	14	0.00623	0.006234	FALSE
3_0.001316_0.00132	smoking	-897	-902	0.000101309	4	3	0.001317	0.00132	FALSE
4_0.00191_0.001912	smoking	-897	-902	0.000101996	2	4	0.001911	0.001912	FALSE
2_0.0007_0.000703	smoking	-897	-902	0.000104061	3	2	0.000701	0.000703	FALSE
2_0.000989_0.000995	smoking	-897	-902	0.000104291	6	2	0.00099	0.000995	FALSE
4_0.001903_0.001908	smoking	-897	-902	0.000105209	5	4	0.001904	0.001908	FALSE
5_0.002822_0.002832	smoking	-897	-902	0.000106588	10	5	0.002823	0.002832	FALSE
11_0.005039_0.005042	smoking	-897	-902	0.000108198	3	11	0.00504	0.005042	FALSE
3_0.001668_0.001677	smoking	-897	-902	0.000111422	9	3	0.001669	0.001677	FALSE
5_0.00266_0.002667	smoking	-897	-902	0.000112344	7	5	0.002661	0.002667	FALSE
5_0.002687_0.002695	smoking	-897	-902	0.000112344	8	5	0.002688	0.002695	FALSE
4_0.00196_0.001967	smoking	-897	-902	0.000112805	7	4	0.001961	0.001967	FALSE
18_0.007015_0.007024	smoking	-897	-902	0.000114652	9	18	0.007016	0.007024	FALSE
2_0.001081_0.001083	smoking	-897	-902	0.0001165	2	2	0.001082	0.001083	FALSE
14_0.006142_0.006148	smoking	-897	-902	0.000117424	6	14	0.006143	0.006148	FALSE
6_0.00326_0.003265	smoking	-897	-902	0.000118118	5	6	0.003261	0.003265	FALSE
5_0.002778_0.002782	smoking	-897	-902	0.000118812	4	5	0.002779	0.002782	FALSE
13_0.005879_0.005882	smoking	-897	-902	0.000119043	3	13	0.00588	0.005882	FALSE
2_0.001119_0.001157	smoking	-897	-902	0.000119969	38	2	0.00112	0.001157	FALSE
3_0.001798_0.001805	smoking	-897	-902	0.00012159	7	3	0.001799	0.001805	FALSE
10_0.004784_0.004791	smoking	-897	-902	0.000121822	7	10	0.004785	0.004791	FALSE
5_0.002788_0.002791	smoking	-897	-902	0.000127391	3	5	0.002789	0.002791	FALSE
6_0.002933_0.002949	smoking	-897	-902	0.000127624	16	6	0.002934	0.002949	FALSE
4_0.001974_0.001982	smoking	-897	-902	0.000127856	8	4	0.001975	0.001982	FALSE
13_0.00578_0.005783	smoking	-897	-902	0.000128786	3	12	0.005781	0.005783	FALSE
9_0.004394_0.004397	smoking	-897	-902	0.000129251	3	9	0.004395	0.004397	FALSE
5_0.00242_0.002423	smoking	-897	-902	0.000129483	3	5	0.002421	0.002423	FALSE
16_0.006719_0.006724	smoking	-897	-902	0.000129716	5	16	0.00672	0.006724	FALSE
2_0.001164_0.001168	smoking	-897	-902	0.000130414	4	2	0.001165	0.001168	FALSE
15_0.006443_0.006447	smoking	-897	-902	0.000130647	4	15	0.006444	0.006447	FALSE
5_0.002729_0.002732	smoking	-897	-902	0.000131345	3	5	0.00273	0.002732	FALSE
7_0.003491_0.003501	smoking	-897	-902	0.000132975	10	7	0.003492	0.003501	FALSE
4_0.00233_0.002333	smoking	-897	-902	0.000133907	3	4	0.002331	0.002333	FALSE
9_0.004521_0.004527	smoking	-897	-902	0.00013414	6	9	0.004522	0.004527	FALSE
9_0.004327_0.00433	smoking	-897	-902	0.000134606	3	9	0.004328	0.00433	FALSE
2_0.000937_0.000944	smoking	-897	-902	0.000134839	7	2	0.000938	0.000944	FALSE
12_0.005527_0.005542	smoking	-897	-902	0.000135072	15	12	0.005528	0.005542	FALSE
7_0.003684_0.003689	smoking	-897	-902	0.000135306	5	7	0.003685	0.003689	FALSE
3_0.001695_0.001705	smoking	-897	-902	0.000136705	10	3	0.001696	0.001705	FALSE
18_0.007028_0.007035	smoking	-897	-902	0.000137172	7	18	0.007029	0.007035	FALSE
2_0.000745_0.000754	smoking	-897	-902	0.000137172	9	2	0.000746	0.000754	FALSE
4_0.002039_0.002054	smoking	-897	-902	0.000138573	15	4	0.00204	0.002054	FALSE
14_0.006288_0.006291	smoking	-897	-902	0.000139507	3	14	0.006289	0.006291	FALSE
6_0.003177_0.003191	smoking	-897	-902	0.000141377	14	6	0.003178	0.003191	FALSE
6_0.003247_0.003255	smoking	-897	-902	0.00014161	8	6	0.003248	0.003255	FALSE
6_0.003223_0.003225	smoking	-897	-902	0.000144886	2	6	0.003224	0.003225	FALSE
2_0.001038_0.001043	smoking	-897	-902	0.000146057	5	2	0.001039	0.001043	FALSE
15_0.006521_0.006528	smoking	-897	-902	0.000146995	7	15	0.006522	0.006528	FALSE
5_0.002393_0.002399	smoking	-897	-902	0.000147698	6	5	0.002394	0.002399	FALSE
5_0.002654_0.002659	smoking	-897	-902	0.000149809	5	5	0.002655	0.002659	FALSE
13_0.005986_0.005994	smoking	-897	-902	0.000150982	8	13	0.005987	0.005994	FALSE
15_0.006531_0.006539	smoking	-897	-902	0.000152156	8	15	0.006532	0.006539	FALSE
5_0.002594_0.002597	smoking	-897	-902	0.000152391	3	5	0.002595	0.002597	FALSE
5_0.002431_0.002433	smoking	-897	-902	0.000152391	2	5	0.002432	0.002433	FALSE
2_0.000998_0.001013	smoking	-897	-902	0.000152626	15	2	0.000999	0.001013	FALSE
3_0.001761_0.001781	smoking	-897	-902	0.000154035	20	3	0.001762	0.001781	FALSE
20_0.007297_0.007302	smoking	-897	-902	0.000154506	5	20	0.007298	0.007302	FALSE
12_0.005446_0.005462	smoking	-897	-902	0.000156622	16	12	0.005447	0.005462	FALSE
3_0.001774_0.001777	smoking	-897	-902	0.000157328	3	3	0.001775	0.001777	FALSE
3_0.001582_0.00159	smoking	-897	-902	0.000158034	8	3	0.001583	0.00159	FALSE
5_0.002453_0.002458	smoking	-897	-902	0.000158269	5	5	0.002454	0.002458	FALSE
2_0.001034_0.001038	smoking	-897	-902	0.000158976	4	2	0.001035	0.001038	FALSE
6_0.003284_0.003293	smoking	-897	-902	0.000162274	9	6	0.003285	0.003293	FALSE
12_0.005592_0.005598	smoking	-897	-902	0.000162982	6	12	0.005593	0.005598	FALSE
16_0.006702_0.006717	smoking	-897	-902	0.000163925	15	16	0.006703	0.006717	FALSE
3_0.001293_0.001299	smoking	-897	-902	0.000163925	6	3	0.001294	0.001299	FALSE
2_0.001254_0.001264	smoking	-897	-902	0.000165341	10	2	0.001255	0.001264	FALSE
15_0.006563_0.006569	smoking	-897	-902	0.000168174	6	15	0.006564	0.006569	FALSE
2_0.001002_0.001009	smoking	-897	-902	0.000169356	7	2	0.001003	0.001009	FALSE
15_0.006471_0.006482	smoking	-897	-902	0.000169592	11	15	0.006472	0.006482	FALSE
7_0.003523_0.003525	smoking	-897	-902	0.000171957	2	7	0.003524	0.003525	FALSE
13_0.005852_0.005854	smoking	-897	-902	0.00017243	2	13	0.005853	0.005854	FALSE
4_0.002022_0.002038	smoking	-897	-902	0.000175271	16	4	0.002023	0.002038	FALSE
5_0.002588_0.002593	smoking	-897	-902	0.000179301	5	5	0.002589	0.002593	FALSE
9_0.004411_0.004413	smoking	-897	-902	0.000185474	2	9	0.004412	0.004413	FALSE
5_0.002741_0.002744	smoking	-897	-902	0.000185711	3	5	0.002742	0.002744	FALSE
10_0.004739_0.004746	smoking	-897	-902	0.000185711	7	10	0.00474	0.004746	FALSE
2_0.000917_0.000921	smoking	-897	-902	0.000186662	4	2	0.000918	0.000921	FALSE
4_0.001872_0.001881	smoking	-897	-902	0.000188803	9	4	0.001873	0.001881	FALSE
6_0.003338_0.003346	smoking	-897	-902	0.000189755	8	6	0.003339	0.003346	FALSE
4_0.002055_0.002068	smoking	-897	-902	0.000190469	13	4	0.002056	0.002068	FALSE
6_0.003205_0.003207	smoking	-897	-902	0.000191897	2	6	0.003206	0.003207	FALSE
6_0.003374_0.003381	smoking	-897	-902	0.000193326	7	6	0.003375	0.003381	FALSE
6_0.002903_0.002912	smoking	-897	-902	0.000195948	9	6	0.002904	0.002912	FALSE
16_0.006727_0.006735	smoking	-897	-902	0.000196187	8	16	0.006728	0.006735	FALSE
18_0.006965_0.006967	smoking	-897	-902	0.000196425	2	18	0.006966	0.006967	FALSE
7_0.003787_0.003796	smoking	-897	-902	0.000198095	9	7	0.003788	0.003796	FALSE
5_0.002859_0.002861	smoking	-898	-902	0.00020311	2	5	0.00286	0.002861	FALSE
7_0.003502_0.003509	smoking	-898	-902	0.000204544	7	7	0.003503	0.003509	FALSE
13_0.005866_0.005874	smoking	-898	-902	0.000207653	8	13	0.005867	0.005874	FALSE
3_0.001585_0.001593	smoking	-898	-902	0.000210526	8	3	0.001586	0.001593	FALSE
3_0.001711_0.001715	smoking	-898	-902	0.0002146	4	3	0.001712	0.001715	FALSE
7_0.003552_0.003555	smoking	-898	-902	0.000216758	3	7	0.003553	0.003555	FALSE
18_0.007111_0.007114	smoking	-898	-902	0.000216998	3	18	0.007112	0.007114	FALSE
2_0.000629_0.000636	smoking	-898	-902	0.000217238	7	2	0.00063	0.000636	FALSE
4_0.002214_0.002223	smoking	-898	-902	0.000217478	9	4	0.002215	0.002223	FALSE
1_4.9E-05_5.6E-05	smoking	-898	-902	0.000220118	7	1	5e-05	5.6e-05	FALSE
5_0.00273_0.002743	smoking	-898	-902	0.000222521	13	5	0.002731	0.002743	FALSE
7_0.003659_0.003665	smoking	-898	-902	0.000223963	6	7	0.00366	0.003665	FALSE
7_0.003681_0.003685	smoking	-898	-902	0.000224203	4	7	0.003682	0.003685	FALSE
4_0.001965_0.00197	smoking	-898	-902	0.000228533	5	4	0.001966	0.00197	FALSE
1_0.000402_0.000405	smoking	-898	-902	0.000228533	3	1	0.000403	0.000405	FALSE
21_0.007443_0.007448	smoking	-898	-902	0.00023094	5	21	0.007444	0.007448	FALSE
5_0.00276_0.002774	smoking	-898	-902	0.00023094	14	5	0.002761	0.002774	FALSE
8_0.003896_0.003903	smoking	-898	-902	0.00023094	7	8	0.003897	0.003903	FALSE
2_0.001159_0.001163	smoking	-898	-902	0.00023094	4	2	0.00116	0.001163	FALSE
1_0.000328_0.000344	smoking	-898	-902	0.000233349	16	1	0.000329	0.000344	FALSE
4_0.002272_0.002281	smoking	-898	-902	0.000233349	9	4	0.002273	0.002281	FALSE
10_0.004804_0.004811	smoking	-898	-902	0.000240586	7	10	0.004805	0.004811	FALSE
12_0.005438_0.005442	smoking	-898	-902	0.000240586	4	12	0.005439	0.005442	FALSE
10_0.004853_0.004863	smoking	-898	-902	0.000243001	10	10	0.004854	0.004863	FALSE
16_0.006608_0.006624	smoking	-898	-902	0.000247835	16	15	0.006609	0.006624	FALSE
11_0.004975_0.004978	smoking	-898	-902	0.000247835	3	11	0.004976	0.004978	FALSE
3_0.001361_0.001366	smoking	-898	-902	0.000247835	5	3	0.001362	0.001366	FALSE
13_0.005913_0.005931	smoking	-898	-902	0.000250254	18	13	0.005914	0.005931	FALSE
1_0.000231_0.000239	smoking	-898	-902	0.000252675	8	1	0.000232	0.000239	FALSE
21_0.007441_0.007446	smoking	-898	-902	0.000255097	5	21	0.007442	0.007446	FALSE
8_0.003937_0.003944	smoking	-898	-902	0.000257521	7	8	0.003938	0.003944	FALSE
18_0.006983_0.006986	smoking	-898	-902	0.000259946	3	18	0.006984	0.006986	FALSE
1_0.000471_0.000476	smoking	-898	-902	0.000259946	5	1	0.000472	0.000476	FALSE
2_0.001032_0.001037	smoking	-898	-902	0.000262372	5	2	0.001033	0.001037	FALSE
5_0.002813_0.002821	smoking	-898	-902	0.000267229	8	5	0.002814	0.002821	FALSE
6_0.003281_0.003291	smoking	-898	-902	0.000269659	10	6	0.003282	0.003291	FALSE
5_0.002482_0.002493	smoking	-898	-902	0.000279394	11	5	0.002483	0.002493	FALSE
15_0.00647_0.006479	smoking	-898	-902	0.000279394	9	15	0.006471	0.006479	FALSE
7_0.003587_0.003591	smoking	-898	-902	0.000279394	4	7	0.003588	0.003591	FALSE
15_0.006595_0.006597	smoking	-898	-902	0.000279394	2	15	0.006596	0.006597	FALSE
9_0.004453_0.004461	smoking	-898	-902	0.000279394	8	9	0.004454	0.004461	FALSE
5_0.002378_0.002396	smoking	-898	-902	0.00028183	18	5	0.002379	0.002396	FALSE
1_0.00021_0.000212	smoking	-898	-902	0.00028183	2	1	0.000211	0.000212	FALSE
20_0.007265_0.007269	smoking	-898	-902	0.00028183	4	20	0.007266	0.007269	FALSE
13_0.005962_0.005965	smoking	-898	-902	0.00028183	3	13	0.005963	0.005965	FALSE
13_0.005975_0.00598	smoking	-898	-902	0.000284269	5	13	0.005976	0.00598	FALSE
9_0.004271_0.004277	smoking	-898	-902	0.000284269	6	9	0.004272	0.004277	FALSE
5_0.002502_0.002516	smoking	-898	-902	0.000286708	14	5	0.002503	0.002516	FALSE
2_0.000825_0.000827	smoking	-898	-902	0.000289149	2	2	0.000826	0.000827	FALSE
20_0.007294_0.0073	smoking	-898	-902	0.000291591	6	20	0.007295	0.0073	FALSE
10_0.004589_0.004591	smoking	-898	-902	0.000294034	2	10	0.00459	0.004591	FALSE
9_0.004342_0.004347	smoking	-898	-902	0.000296478	5	9	0.004343	0.004347	FALSE
14_0.006138_0.006145	smoking	-898	-902	0.000296478	7	14	0.006139	0.006145	FALSE
11_0.005404_0.005412	smoking	-898	-902	0.000303819	8	11	0.005405	0.005412	FALSE
9_0.004312_0.004329	smoking	-898	-902	0.000303819	17	9	0.004313	0.004329	FALSE
1_0.00024_0.000242	smoking	-898	-902	0.000303819	2	1	0.000241	0.000242	FALSE
6_0.003225_0.003232	smoking	-898	-902	0.000306268	7	6	0.003226	0.003232	FALSE
7_0.003469_0.003472	smoking	-898	-902	0.000308718	3	7	0.00347	0.003472	FALSE
4_0.002285_0.002291	smoking	-898	-902	0.00031117	6	4	0.002286	0.002291	FALSE
2_0.001141_0.001151	smoking	-898	-902	0.00031117	10	2	0.001142	0.001151	FALSE
16_0.006741_0.006749	smoking	-898	-902	0.000318532	8	16	0.006742	0.006749	FALSE
8_0.003821_0.003824	smoking	-898	-902	0.000325904	3	8	0.003822	0.003824	FALSE
10_0.004646_0.004657	smoking	-898	-902	0.000325904	11	10	0.004647	0.004657	FALSE
3_0.001419_0.00143	smoking	-898	-902	0.000325904	11	3	0.00142	0.00143	FALSE
2_0.000943_0.000945	smoking	-898	-902	0.000330825	2	2	0.000944	0.000945	FALSE
3_0.001282_0.001288	smoking	-898	-902	0.000333287	6	3	0.001283	0.001288	FALSE
10_0.004821_0.004834	smoking	-898	-902	0.000333287	13	10	0.004822	0.004834	FALSE
12_0.005756_0.005759	smoking	-898	-902	0.00033575	3	12	0.005757	0.005759	FALSE
1_2.6E-05_3.1E-05	smoking	-898	-902	0.000343145	5	1	2.7e-05	3.1e-05	FALSE
11_0.005009_0.005012	smoking	-898	-902	0.000345613	3	11	0.00501	0.005012	FALSE
12_0.005531_0.005541	smoking	-898	-902	0.000345613	10	12	0.005532	0.005541	FALSE
6_0.003_0.003008	smoking	-898	-902	0.000345613	8	6	0.003001	0.003008	FALSE
14_0.006369_0.006373	smoking	-898	-902	0.000345613	4	14	0.00637	0.006373	FALSE
12_0.005574_0.005578	smoking	-898	-902	0.000348081	4	12	0.005575	0.005578	FALSE
4_0.002301_0.002308	smoking	-898	-902	0.000348081	7	4	0.002302	0.002308	FALSE
1_0.000579_0.000581	smoking	-898	-902	0.00035055	2	1	0.00058	0.000581	FALSE
7_0.003763_0.003771	smoking	-898	-902	0.000357965	8	7	0.003764	0.003771	FALSE
8_0.004023_0.004029	smoking	-898	-902	0.000357965	6	8	0.004024	0.004029	FALSE
5_0.002383_0.002387	smoking	-898	-902	0.000360439	4	5	0.002384	0.002387	FALSE
2_0.001176_0.001183	smoking	-898	-902	0.000360439	7	2	0.001177	0.001183	FALSE
3_0.001321_0.001333	smoking	-898	-902	0.000362914	12	3	0.001322	0.001333	FALSE
6_0.003356_0.003361	smoking	-898	-902	0.000362914	5	6	0.003357	0.003361	FALSE
9_0.004192_0.004203	smoking	-898	-902	0.000362914	11	9	0.004193	0.004203	FALSE
1_0.000429_0.000438	smoking	-898	-902	0.000370344	9	1	0.00043	0.000438	FALSE
2_0.000637_0.000644	smoking	-898	-902	0.000370344	7	2	0.000638	0.000644	FALSE
3_0.001512_0.001516	smoking	-898	-902	0.000375303	4	3	0.001513	0.001516	FALSE
6_0.002935_0.002943	smoking	-898	-902	0.000380265	8	6	0.002936	0.002943	FALSE
8_0.003932_0.003939	smoking	-898	-902	0.000382748	7	8	0.003933	0.003939	FALSE
11_0.005304_0.00531	smoking	-898	-902	0.000382748	6	11	0.005305	0.00531	FALSE
7_0.003459_0.003461	smoking	-898	-902	0.000382748	2	7	0.00346	0.003461	FALSE
10_0.004565_0.004571	smoking	-898	-902	0.000382748	6	10	0.004566	0.004571	FALSE
3_0.001453_0.001457	smoking	-898	-902	0.000387716	4	3	0.001454	0.001457	FALSE
3_0.001493_0.001498	smoking	-898	-902	0.000387716	5	3	0.001494	0.001498	FALSE
15_0.006547_0.006551	smoking	-898	-902	0.000392689	4	15	0.006548	0.006551	FALSE
14_0.006188_0.006195	smoking	-898	-902	0.000392689	7	14	0.006189	0.006195	FALSE
7_0.003662_0.003668	smoking	-898	-902	0.000392689	6	7	0.003663	0.003668	FALSE
11_0.005403_0.005409	smoking	-898	-902	0.000395176	6	11	0.005404	0.005409	FALSE
4_0.002001_0.002011	smoking	-898	-902	0.000397665	10	4	0.002002	0.002011	FALSE
14_0.006159_0.006163	smoking	-898	-902	0.000400154	4	14	0.00616	0.006163	FALSE
12_0.005694_0.005698	smoking	-898	-902	0.000407629	4	12	0.005695	0.005698	FALSE
14_0.00637_0.006374	smoking	-898	-902	0.000412616	4	14	0.006371	0.006374	FALSE
15_0.006408_0.006413	smoking	-898	-902	0.000417607	5	15	0.006409	0.006413	FALSE
18_0.007003_0.007006	smoking	-898	-902	0.000425101	3	18	0.007004	0.007006	FALSE
7_0.003792_0.003797	smoking	-898	-902	0.0004276	5	7	0.003793	0.003797	FALSE
2_0.001084_0.001088	smoking	-898	-902	0.0004276	4	2	0.001085	0.001088	FALSE
14_0.006193_0.006204	smoking	-898	-902	0.000437608	11	14	0.006194	0.006204	FALSE
10_0.004652_0.00466	smoking	-898	-902	0.000442617	8	10	0.004653	0.00466	FALSE
11_0.005311_0.005315	smoking	-898	-902	0.000447629	4	11	0.005312	0.005315	FALSE
12_0.00576_0.005767	smoking	-898	-902	0.000447629	7	12	0.005761	0.005767	FALSE
6_0.003122_0.003126	smoking	-898	-902	0.000450137	4	6	0.003123	0.003126	FALSE
6_0.003025_0.00303	smoking	-898	-902	0.000452645	5	6	0.003026	0.00303	FALSE
5_0.002353_0.002358	smoking	-898	-902	0.000455154	5	5	0.002354	0.002358	FALSE
7_0.003568_0.003574	smoking	-898	-902	0.000457664	6	7	0.003569	0.003574	FALSE
21_0.007501_0.007505	smoking	-898	-902	0.000457664	4	21	0.007502	0.007505	FALSE
6_0.002974_0.00298	smoking	-898	-902	0.000457664	6	6	0.002975	0.00298	FALSE
17_0.00689_0.006893	smoking	-898	-902	0.000465199	3	17	0.006891	0.006893	FALSE
1_0.000571_0.000577	smoking	-898	-902	0.000475258	6	1	0.000572	0.000577	FALSE
6_0.003317_0.003327	smoking	-898	-902	0.000475258	10	6	0.003318	0.003327	FALSE
18_0.007007_0.007014	smoking	-898	-902	0.000475258	7	18	0.007008	0.007014	FALSE
12_0.005707_0.005715	smoking	-898	-902	0.000477774	8	12	0.005708	0.005715	FALSE
1_0.000427_0.000432	smoking	-898	-902	0.000485329	5	1	0.000428	0.000432	FALSE
8_0.004178_0.00418	smoking	-898	-902	0.000487849	2	8	0.004179	0.00418	FALSE
12_0.005489_0.005501	smoking	-898	-902	0.000492891	12	12	0.00549	0.005501	FALSE
16_0.006736_0.006738	smoking	-898	-902	0.000492891	2	16	0.006737	0.006738	FALSE
6_0.003237_0.003246	smoking	-898	-902	0.000495413	9	6	0.003238	0.003246	FALSE
6_0.003181_0.003188	smoking	-898	-902	0.000497937	7	6	0.003182	0.003188	FALSE
5_0.002847_0.002853	smoking	-898	-902	0.000502985	6	5	0.002848	0.002853	FALSE
14_0.006285_0.00629	smoking	-898	-902	0.000510563	5	14	0.006286	0.00629	FALSE
6_0.002911_0.002915	smoking	-898	-902	0.000513091	4	6	0.002912	0.002915	FALSE
1_0.000533_0.000537	smoking	-898	-902	0.000518149	4	1	0.000534	0.000537	FALSE
6_0.003074_0.003081	smoking	-898	-902	0.000520679	7	6	0.003075	0.003081	FALSE
3_0.00156_0.001564	smoking	-898	-902	0.000523209	4	3	0.001561	0.001564	FALSE
7_0.003471_0.003473	smoking	-898	-902	0.000530806	2	7	0.003472	0.003473	FALSE
6_0.003273_0.003281	smoking	-898	-902	0.000533339	8	6	0.003274	0.003281	FALSE
1_0.000365_0.000378	smoking	-898	-902	0.000533339	13	1	0.000366	0.000378	FALSE
5_0.002487_0.002495	smoking	-898	-902	0.000538409	8	5	0.002488	0.002495	FALSE
10_0.004712_0.004717	smoking	-898	-902	0.000538409	5	10	0.004713	0.004717	FALSE
8_0.003816_0.00383	smoking	-898	-902	0.000548557	14	8	0.003817	0.00383	FALSE
9_0.00454_0.004544	smoking	-898	-902	0.000558716	4	9	0.004541	0.004544	FALSE
2_0.000986_0.00099	smoking	-898	-902	0.000561258	4	2	0.000987	0.00099	FALSE
17_0.006849_0.006852	smoking	-898	-902	0.000571431	3	17	0.00685	0.006852	FALSE
2_0.000706_0.000711	smoking	-898	-902	0.000573976	5	2	0.000707	0.000711	FALSE
10_0.004854_0.004857	smoking	-898	-902	0.000573976	3	10	0.004855	0.004857	FALSE
4_0.002089_0.002095	smoking	-898	-902	0.000594362	6	4	0.00209	0.002095	FALSE
17_0.006865_0.006872	smoking	-898	-902	0.000599465	7	17	0.006866	0.006872	FALSE
14_0.006152_0.006154	smoking	-898	-902	0.000599465	2	14	0.006153	0.006154	FALSE
16_0.006721_0.006732	smoking	-898	-902	0.000602018	11	16	0.006722	0.006732	FALSE
18_0.006906_0.006922	smoking	-898	-902	0.000604571	16	18	0.006907	0.006922	FALSE
2_0.000677_0.000681	smoking	-898	-902	0.000604571	4	2	0.000678	0.000681	FALSE
6_0.003127_0.003138	smoking	-898	-902	0.000609679	11	6	0.003128	0.003138	FALSE
13_0.006111_0.006113	smoking	-898	-902	0.000609679	2	13	0.006112	0.006113	FALSE
11_0.005328_0.00533	smoking	-898	-902	0.000612234	2	11	0.005329	0.00533	FALSE
13_0.005813_0.005818	smoking	-898	-902	0.000619904	5	13	0.005814	0.005818	FALSE
12_0.005632_0.005636	smoking	-898	-902	0.000619904	4	12	0.005633	0.005636	FALSE
10_0.004955_0.004971	smoking	-898	-902	0.000622462	16	10	0.004956	0.004971	FALSE
2_0.000659_0.000668	smoking	-898	-902	0.00063526	9	2	0.00066	0.000668	FALSE
5_0.002721_0.002728	smoking	-899	-902	0.000640384	7	5	0.002722	0.002728	FALSE
11_0.005273_0.005285	smoking	-899	-902	0.000640384	12	11	0.005274	0.005285	FALSE
22_0.007556_0.00756	smoking	-899	-902	0.000645511	4	22	0.007557	0.00756	FALSE
10_0.004631_0.004637	smoking	-899	-902	0.000660905	6	10	0.004632	0.004637	FALSE
8_0.00383_0.003832	smoking	-899	-902	0.000660905	2	8	0.003831	0.003832	FALSE
2_0.001051_0.001055	smoking	-899	-902	0.000663473	4	2	0.001052	0.001055	FALSE
22_0.007558_0.007563	smoking	-899	-902	0.00067118	5	22	0.007559	0.007563	FALSE
7_0.003734_0.003737	smoking	-899	-902	0.00067118	3	7	0.003735	0.003737	FALSE
7_0.003578_0.003585	smoking	-899	-902	0.00067118	7	7	0.003579	0.003585	FALSE
5_0.00271_0.00272	smoking	-899	-902	0.00067375	10	5	0.002711	0.00272	FALSE
7_0.003736_0.003762	smoking	-899	-902	0.00067375	26	7	0.003737	0.003762	FALSE
5_0.002367_0.002377	smoking	-899	-902	0.000676321	10	5	0.002368	0.002377	FALSE
15_0.006567_0.006572	smoking	-899	-902	0.000678893	5	15	0.006568	0.006572	FALSE
11_0.005079_0.005094	smoking	-899	-902	0.000686611	15	11	0.00508	0.005094	FALSE
11_0.005208_0.005237	smoking	-899	-902	0.00069691	29	11	0.005209	0.005237	FALSE
3_0.001562_0.001567	smoking	-899	-902	0.000699486	5	3	0.001563	0.001567	FALSE
13_0.005974_0.005978	smoking	-899	-902	0.000699486	4	13	0.005975	0.005978	FALSE
2_0.000676_0.000682	smoking	-899	-902	0.00070464	6	2	0.000677	0.000682	FALSE
11_0.005226_0.005234	smoking	-899	-902	0.000707218	8	11	0.005227	0.005234	FALSE
16_0.00667_0.006672	smoking	-899	-902	0.000707218	2	16	0.006671	0.006672	FALSE
8_0.003996_0.003998	smoking	-899	-902	0.000712376	2	8	0.003997	0.003998	FALSE
4_0.002086_0.002093	smoking	-899	-902	0.000717536	7	4	0.002087	0.002093	FALSE
6_0.003243_0.003253	smoking	-899	-902	0.000722698	10	6	0.003244	0.003253	FALSE
2_0.001247_0.00125	smoking	-899	-902	0.00072528	3	2	0.001248	0.00125	FALSE
5_0.002608_0.002616	smoking	-899	-902	0.00072528	8	5	0.002609	0.002616	FALSE
6_0.002987_0.002989	smoking	-899	-902	0.000738198	2	6	0.002988	0.002989	FALSE
20_0.007361_0.007364	smoking	-899	-902	0.000738198	3	20	0.007362	0.007364	FALSE
5_0.00256_0.002568	smoking	-899	-902	0.000738198	8	5	0.002561	0.002568	FALSE
18_0.007002_0.007005	smoking	-899	-902	0.000748543	3	18	0.007003	0.007005	FALSE
13_0.005995_0.006003	smoking	-899	-902	0.000764076	8	13	0.005996	0.006003	FALSE
10_0.004727_0.004735	smoking	-899	-902	0.000766667	8	10	0.004728	0.004735	FALSE
15_0.006607_0.006611	smoking	-899	-902	0.00077185	4	15	0.006608	0.006611	FALSE
5_0.002636_0.002641	smoking	-899	-902	0.000777036	5	5	0.002637	0.002641	FALSE
1_6.6E-05_7.4E-05	smoking	-899	-902	0.000782223	8	1	6.7e-05	7.4e-05	FALSE
9_0.004274_0.004278	smoking	-899	-902	0.000784818	4	9	0.004275	0.004278	FALSE
4_0.00203_0.002036	smoking	-899	-902	0.000792605	6	4	0.002031	0.002036	FALSE
20_0.007314_0.007316	smoking	-899	-902	0.000805593	2	20	0.007315	0.007316	FALSE
1_0.000587_0.00059	smoking	-899	-902	0.000808192	3	1	0.000588	0.00059	FALSE
1_0.000207_0.000217	smoking	-899	-902	0.000821196	10	1	0.000208	0.000217	FALSE
12_0.00566_0.005662	smoking	-899	-902	0.000821196	2	12	0.005661	0.005662	FALSE
21_0.007488_0.007494	smoking	-899	-902	0.000823799	6	21	0.007489	0.007494	FALSE
2_0.00125_0.001253	smoking	-899	-902	0.000831609	3	2	0.001251	0.001253	FALSE
2_0.000647_0.000652	smoking	-899	-902	0.000844635	5	2	0.000648	0.000652	FALSE
8_0.003833_0.003835	smoking	-899	-902	0.000849849	2	8	0.003834	0.003835	FALSE
6_0.002913_0.002917	smoking	-899	-902	0.000862893	4	6	0.002914	0.002917	FALSE
2_0.000715_0.000727	smoking	-899	-902	0.000865504	12	2	0.000716	0.000727	FALSE
14_0.006332_0.006337	smoking	-899	-902	0.000878562	5	14	0.006333	0.006337	FALSE
13_0.006065_0.006071	smoking	-899	-902	0.000889018	6	13	0.006066	0.006071	FALSE
9_0.004255_0.004259	smoking	-899	-902	0.000896864	4	9	0.004256	0.004259	FALSE
2_0.000875_0.000891	smoking	-899	-902	0.000899481	16	2	0.000876	0.000891	FALSE
21_0.007492_0.007495	smoking	-899	-902	0.000899481	3	21	0.007493	0.007495	FALSE
11_0.005385_0.005393	smoking	-899	-902	0.000902098	8	11	0.005386	0.005393	FALSE
4_0.002162_0.002172	smoking	-899	-902	0.000904715	10	4	0.002163	0.002172	FALSE
1_0.000417_0.000422	smoking	-899	-902	0.000938784	5	1	0.000418	0.000422	FALSE
4_0.001935_0.001941	smoking	-899	-902	0.000954534	6	4	0.001936	0.001941	FALSE
8_0.004038_0.004041	smoking	-899	-902	0.000959787	3	8	0.004039	0.004041	FALSE
2_0.000684_0.000692	smoking	-899	-902	0.000959787	8	2	0.000685	0.000692	FALSE
2_0.00072_0.000728	smoking	-899	-902	0.000965043	8	2	0.000721	0.000728	FALSE
14_0.006272_0.006281	smoking	-899	-902	0.000972929	9	14	0.006273	0.006281	FALSE
13_0.006072_0.006076	smoking	-899	-902	0.000980819	4	13	0.006073	0.006076	FALSE
18_0.007057_0.007063	smoking	-899	-902	0.000980819	6	18	0.007058	0.007063	FALSE
6_0.003266_0.00328	smoking	-899	-902	0.000986082	14	6	0.003267	0.00328	FALSE
13_0.005894_0.005902	smoking	-899	-902	0.000988713	8	13	0.005895	0.005902	FALSE
6_0.003065_0.003071	smoking	-899	-902	0.000988713	6	6	0.003066	0.003071	FALSE
3_0.001413_0.001416	smoking	-899	-902	0.000991346	3	3	0.001414	0.001416	FALSE
4_0.002147_0.002157	smoking	-899	-902	0.000996612	10	4	0.002148	0.002157	FALSE
5_0.002884_0.002893	smoking	-899	-902	0.000999245	9	5	0.002885	0.002893	FALSE
18_0.007091_0.007102	smoking	-899	-902	0.00101506	11	18	0.007092	0.007102	FALSE
11_0.00517_0.005172	smoking	-899	-902	0.00101506	2	11	0.005171	0.005172	FALSE
8_0.003882_0.003887	smoking	-899	-902	0.00101506	5	8	0.003883	0.003887	FALSE
1_0.0001_0.000109	smoking	-899	-902	0.00102033	9	1	0.000101	0.000109	FALSE
1_0.000301_0.000308	smoking	-899	-902	0.0010256	7	1	0.000302	0.000308	FALSE
5_0.002747_0.00275	smoking	-899	-902	0.0010256	3	5	0.002748	0.00275	FALSE
15_0.00657_0.006584	smoking	-899	-902	0.00102824	14	15	0.006571	0.006584	FALSE
18_0.007113_0.007115	smoking	-899	-902	0.00102824	2	18	0.007114	0.007115	FALSE
12_0.005711_0.005716	smoking	-899	-902	0.00102824	5	12	0.005712	0.005716	FALSE
2_0.000945_0.000958	smoking	-899	-902	0.00102824	13	2	0.000946	0.000958	FALSE
6_0.002892_0.002894	smoking	-899	-902	0.00103088	2	5	0.002893	0.002894	FALSE
2_0.001189_0.001194	smoking	-899	-902	0.00103088	5	2	0.00119	0.001194	FALSE
3_0.001598_0.001602	smoking	-899	-902	0.00103352	4	3	0.001599	0.001602	FALSE
12_0.005422_0.005427	smoking	-899	-902	0.0010388	5	12	0.005423	0.005427	FALSE
2_0.001091_0.001098	smoking	-899	-902	0.00106787	7	2	0.001092	0.001098	FALSE
3_0.001347_0.00135	smoking	-899	-902	0.00108109	3	3	0.001348	0.00135	FALSE
11_0.005024_0.005027	smoking	-899	-902	0.00108374	3	11	0.005025	0.005027	FALSE
12_0.005693_0.005697	smoking	-899	-902	0.00112084	4	12	0.005694	0.005697	FALSE
13_0.00611_0.006116	smoking	-899	-902	0.00113145	6	13	0.006111	0.006116	FALSE
5_0.002817_0.002831	smoking	-899	-902	0.00116333	14	5	0.002818	0.002831	FALSE
17_0.006841_0.006845	smoking	-899	-902	0.00117131	4	17	0.006842	0.006845	FALSE
10_0.004803_0.004814	smoking	-899	-902	0.00118195	11	10	0.004804	0.004814	FALSE
10_0.004663_0.004668	smoking	-899	-902	0.00118195	5	10	0.004664	0.004668	FALSE
12_0.005716_0.005724	smoking	-899	-902	0.0011926	8	12	0.005717	0.005724	FALSE
7_0.003572_0.003576	smoking	-899	-902	0.00119526	4	7	0.003573	0.003576	FALSE
5_0.002874_0.002876	smoking	-899	-902	0.00119526	2	5	0.002875	0.002876	FALSE
16_0.006688_0.00669	smoking	-899	-902	0.00119792	2	16	0.006689	0.00669	FALSE
2_0.001116_0.001128	smoking	-899	-902	0.00121125	12	2	0.001117	0.001128	FALSE
3_0.001428_0.001432	smoking	-899	-902	0.00122191	4	3	0.001429	0.001432	FALSE
3_0.001348_0.001351	smoking	-899	-902	0.00122991	3	3	0.001349	0.001351	FALSE
14_0.006237_0.006239	smoking	-899	-902	0.00122991	2	14	0.006238	0.006239	FALSE
4_0.002037_0.00205	smoking	-899	-902	0.00122991	13	4	0.002038	0.00205	FALSE
8_0.003831_0.003838	smoking	-899	-902	0.00123258	7	8	0.003832	0.003838	FALSE
13_0.005996_0.006004	smoking	-899	-902	0.00123525	8	13	0.005997	0.006004	FALSE
10_0.004864_0.004869	smoking	-899	-902	0.00123792	5	10	0.004865	0.004869	FALSE
12_0.005604_0.005614	smoking	-899	-902	0.00123792	10	12	0.005605	0.005614	FALSE
2_0.001109_0.001113	smoking	-899	-902	0.00123792	4	2	0.00111	0.001113	FALSE
10_0.004851_0.004853	smoking	-899	-902	0.00124059	2	10	0.004852	0.004853	FALSE
20_0.007288_0.007291	smoking	-899	-902	0.00126462	3	20	0.007289	0.007291	FALSE
1_0.000228_0.000237	smoking	-899	-902	0.00127799	9	1	0.000229	0.000237	FALSE
2_0.000873_0.000877	smoking	-899	-902	0.00128869	4	2	0.000874	0.000877	FALSE
11_0.005379_0.005391	smoking	-899	-902	0.00131546	12	11	0.00538	0.005391	FALSE
15_0.006555_0.006559	smoking	-899	-902	0.00131546	4	15	0.006556	0.006559	FALSE
1_0.000156_0.000159	smoking	-899	-902	0.0013235	3	1	0.000157	0.000159	FALSE
4_0.001997_0.002008	smoking	-899	-902	0.00133155	11	4	0.001998	0.002008	FALSE
9_0.004366_0.004371	smoking	-899	-902	0.00134764	5	9	0.004367	0.004371	FALSE
2_0.000762_0.000769	smoking	-899	-902	0.001353	7	2	0.000763	0.000769	FALSE
13_0.005796_0.005799	smoking	-899	-902	0.00135569	3	13	0.005797	0.005799	FALSE
6_0.002947_0.002951	smoking	-899	-902	0.00136643	4	6	0.002948	0.002951	FALSE
21_0.007422_0.007424	smoking	-899	-902	0.0013718	2	21	0.007423	0.007424	FALSE
18_0.007053_0.007062	smoking	-899	-902	0.00138792	9	18	0.007054	0.007062	FALSE
4_0.001991_0.002	smoking	-899	-902	0.00139868	9	4	0.001992	0.002	FALSE
10_0.004898_0.004902	smoking	-899	-902	0.00141751	4	10	0.004899	0.004902	FALSE
4_0.002205_0.002213	smoking	-899	-902	0.00141751	8	4	0.002206	0.002213	FALSE
4_0.002327_0.002329	smoking	-899	-902	0.0014202	2	4	0.002328	0.002329	FALSE
5_0.002658_0.002664	smoking	-899	-902	0.0014202	6	5	0.002659	0.002664	FALSE
14_0.006271_0.006279	smoking	-899	-902	0.00142289	8	14	0.006272	0.006279	FALSE
12_0.00558_0.005582	smoking	-899	-902	0.00142558	2	12	0.005581	0.005582	FALSE
6_0.002981_0.002984	smoking	-899	-902	0.00145253	3	6	0.002982	0.002984	FALSE
8_0.003859_0.003863	smoking	-899	-902	0.00146331	4	8	0.00386	0.003863	FALSE
16_0.006621_0.006627	smoking	-899	-902	0.00146871	6	16	0.006622	0.006627	FALSE
9_0.00447_0.004474	smoking	-899	-902	0.0014768	4	9	0.004471	0.004474	FALSE
4_0.001907_0.001909	smoking	-899	-902	0.0014795	2	4	0.001908	0.001909	FALSE
6_0.003254_0.003257	smoking	-899	-902	0.0014903	3	6	0.003255	0.003257	FALSE
2_0.001221_0.001229	smoking	-899	-902	0.0014957	8	2	0.001222	0.001229	FALSE
12_0.005589_0.005591	smoking	-899	-902	0.00153083	2	12	0.00559	0.005591	FALSE
18_0.006912_0.006916	smoking	-899	-902	0.00154706	4	18	0.006913	0.006916	FALSE
4_0.001808_0.001814	smoking	-899	-902	0.00156601	6	3	0.001809	0.001814	FALSE
5_0.002745_0.002749	smoking	-899	-902	0.00156872	4	5	0.002746	0.002749	FALSE
8_0.004146_0.004148	smoking	-899	-902	0.00157685	2	8	0.004147	0.004148	FALSE
5_0.002554_0.002557	smoking	-899	-902	0.00158498	3	5	0.002555	0.002557	FALSE
17_0.006803_0.006819	smoking	-899	-902	0.00163381	16	17	0.006804	0.006819	FALSE
4_0.001909_0.001911	smoking	-899	-902	0.00165554	2	4	0.00191	0.001911	FALSE
4_0.002283_0.002286	smoking	-899	-902	0.00167186	3	4	0.002284	0.002286	FALSE
2_0.000878_0.000884	smoking	-899	-902	0.00168274	6	2	0.000879	0.000884	FALSE
11_0.005316_0.005327	smoking	-899	-902	0.00168546	11	11	0.005317	0.005327	FALSE
10_0.004664_0.004669	smoking	-899	-902	0.00168546	5	10	0.004665	0.004669	FALSE
13_0.005909_0.005912	smoking	-899	-902	0.00169634	3	13	0.00591	0.005912	FALSE
1_1.9E-05_2.1E-05	smoking	-899	-902	0.00169906	2	1	2e-05	2.1e-05	FALSE
14_0.006196_0.00621	smoking	-899	-902	0.00170723	14	14	0.006197	0.00621	FALSE
7_0.003609_0.003613	smoking	-899	-902	0.0017154	4	7	0.00361	0.003613	FALSE
3_0.001487_0.001492	smoking	-899	-902	0.00171813	5	3	0.001488	0.001492	FALSE
5_0.002441_0.002445	smoking	-899	-902	0.00172902	4	5	0.002442	0.002445	FALSE
8_0.003867_0.00387	smoking	-899	-902	0.00176447	3	8	0.003868	0.00387	FALSE
5_0.002548_0.002554	smoking	-899	-902	0.00177266	6	5	0.002549	0.002554	FALSE
14_0.006367_0.006369	smoking	-899	-902	0.00177266	2	14	0.006368	0.006369	FALSE
15_0.006527_0.006529	smoking	-899	-902	0.00177812	2	15	0.006528	0.006529	FALSE
5_0.002459_0.002473	smoking	-899	-902	0.00179177	14	5	0.00246	0.002473	FALSE
6_0.003019_0.003022	smoking	-899	-902	0.00182183	3	6	0.00302	0.003022	FALSE
8_0.003844_0.003849	smoking	-899	-902	0.00186835	5	8	0.003845	0.003849	FALSE
14_0.006205_0.006212	smoking	-899	-902	0.00188478	7	14	0.006206	0.006212	FALSE
4_0.002216_0.002227	smoking	-899	-902	0.00188478	11	4	0.002217	0.002227	FALSE
12_0.005463_0.005465	smoking	-899	-902	0.00190397	2	12	0.005464	0.005465	FALSE
6_0.00295_0.002952	smoking	-899	-902	0.00191768	2	6	0.002951	0.002952	FALSE
1_0.000397_0.000401	smoking	-899	-902	0.00192865	4	1	0.000398	0.000401	FALSE
22_0.007521_0.007524	smoking	-899	-902	0.0019314	3	21	0.007522	0.007524	FALSE
3_0.001639_0.001648	smoking	-899	-902	0.00193963	9	3	0.00164	0.001648	FALSE
2_0.000996_0.001	smoking	-899	-902	0.00195061	4	2	0.000997	0.001	FALSE
7_0.003543_0.003546	smoking	-899	-902	0.00195885	3	7	0.003544	0.003546	FALSE
7_0.003513_0.00352	smoking	-899	-902	0.0019616	7	7	0.003514	0.00352	FALSE
18_0.007081_0.007083	smoking	-899	-902	0.00196709	2	18	0.007082	0.007083	FALSE
3_0.001412_0.001418	smoking	-899	-902	0.00196984	6	3	0.001413	0.001418	FALSE
1_0.000383_0.000385	smoking	-899	-902	0.00199733	2	1	0.000384	0.000385	FALSE
5_0.002412_0.002416	smoking	-899	-902	0.00200008	4	5	0.002413	0.002416	FALSE
1_0.000588_0.000591	smoking	-899	-902	0.00202208	3	1	0.000589	0.000591	FALSE
18_0.007124_0.007126	smoking	-899	-902	0.00203585	2	18	0.007125	0.007126	FALSE
4_0.00188_0.001883	smoking	-899	-902	0.00204411	3	4	0.001881	0.001883	FALSE
4_0.001847_0.001852	smoking	-899	-902	0.00204411	5	4	0.001848	0.001852	FALSE
11_0.005043_0.005056	smoking	-899	-902	0.00204686	13	11	0.005044	0.005056	FALSE
6_0.002926_0.002932	smoking	-899	-902	0.00205513	6	6	0.002927	0.002932	FALSE
3_0.001756_0.001767	smoking	-899	-902	0.00205788	11	3	0.001757	0.001767	FALSE
5_0.002466_0.002476	smoking	-899	-902	0.00209372	10	5	0.002467	0.002476	FALSE
1_9.7E-05_9.9E-05	smoking	-899	-902	0.00209647	2	1	9.8e-05	9.9e-05	FALSE
8_0.003868_0.003871	smoking	-899	-902	0.00209923	3	8	0.003869	0.003871	FALSE
18_0.006973_0.006977	smoking	-899	-902	0.00209923	4	18	0.006974	0.006977	FALSE
6_0.003372_0.00338	smoking	-900	-902	0.00211027	8	6	0.003373	0.00338	FALSE
1_5.7E-05_6E-05	smoking	-900	-902	0.00211303	3	1	5.8e-05	6e-05	FALSE
9_0.004228_0.004236	smoking	-900	-902	0.00212683	8	9	0.004229	0.004236	FALSE
12_0.005685_0.005693	smoking	-900	-902	0.00213787	8	12	0.005686	0.005693	FALSE
10_0.004628_0.004632	smoking	-900	-902	0.0021434	4	10	0.004629	0.004632	FALSE
2_0.001175_0.00118	smoking	-900	-902	0.00215445	5	2	0.001176	0.00118	FALSE
10_0.004736_0.004738	smoking	-900	-902	0.00215445	2	10	0.004737	0.004738	FALSE
3_0.001373_0.001381	smoking	-900	-902	0.00216827	8	3	0.001374	0.001381	FALSE
7_0.003455_0.003457	smoking	-900	-902	0.00218209	2	7	0.003456	0.003457	FALSE
1_0.000269_0.000279	smoking	-900	-902	0.00221252	10	1	0.00027	0.000279	FALSE
5_0.002733_0.00274	smoking	-900	-902	0.00221806	7	5	0.002734	0.00274	FALSE
5_0.00268_0.002692	smoking	-900	-902	0.00224852	12	5	0.002681	0.002692	FALSE
9_0.004245_0.004251	smoking	-900	-902	0.00225683	6	9	0.004246	0.004251	FALSE
12_0.005474_0.005488	smoking	-900	-902	0.00231785	14	12	0.005475	0.005488	FALSE
12_0.005585_0.005593	smoking	-900	-902	0.00233173	8	12	0.005586	0.005593	FALSE
4_0.001925_0.001936	smoking	-900	-902	0.00234284	11	4	0.001926	0.001936	FALSE
4_0.002096_0.002098	smoking	-900	-902	0.00234284	2	4	0.002097	0.002098	FALSE
19_0.007159_0.007163	smoking	-900	-902	0.00235673	4	19	0.00716	0.007163	FALSE
6_0.003305_0.003308	smoking	-900	-902	0.00235673	3	6	0.003306	0.003308	FALSE
9_0.004252_0.004258	smoking	-900	-902	0.00235673	6	9	0.004253	0.004258	FALSE
10_0.004911_0.004915	smoking	-900	-902	0.00235951	4	10	0.004912	0.004915	FALSE
3_0.001791_0.001797	smoking	-900	-902	0.00236785	6	3	0.001792	0.001797	FALSE
6_0.003023_0.003029	smoking	-900	-902	0.00237063	6	6	0.003024	0.003029	FALSE
4_0.002339_0.002346	smoking	-900	-902	0.00238175	7	4	0.00234	0.002346	FALSE
2_0.001135_0.00114	smoking	-900	-902	0.00239009	5	2	0.001136	0.00114	FALSE
3_0.001603_0.001611	smoking	-900	-902	0.00239009	8	3	0.001604	0.001611	FALSE
12_0.005769_0.005771	smoking	-900	-902	0.00239009	2	12	0.00577	0.005771	FALSE
10_0.004633_0.004639	smoking	-900	-902	0.00239287	6	10	0.004634	0.004639	FALSE
8_0.003942_0.003946	smoking	-900	-902	0.00240678	4	8	0.003943	0.003946	FALSE
4_0.002257_0.002265	smoking	-900	-902	0.00242626	8	4	0.002258	0.002265	FALSE
2_0.000767_0.000771	smoking	-900	-902	0.00243461	4	2	0.000768	0.000771	FALSE
11_0.005095_0.0051	smoking	-900	-902	0.00244297	5	11	0.005096	0.0051	FALSE
22_0.007545_0.007547	smoking	-900	-902	0.00244575	2	22	0.007546	0.007547	FALSE
3_0.001486_0.001494	smoking	-900	-902	0.00245132	8	3	0.001487	0.001494	FALSE
11_0.005401_0.005403	smoking	-900	-902	0.00245968	2	11	0.005402	0.005403	FALSE
2_0.000976_0.000978	smoking	-900	-902	0.00246525	2	2	0.000977	0.000978	FALSE
12_0.005419_0.005422	smoking	-900	-902	0.00247361	3	12	0.00542	0.005422	FALSE
11_0.00537_0.005375	smoking	-900	-902	0.00248755	5	11	0.005371	0.005375	FALSE
4_0.001848_0.001853	smoking	-900	-902	0.00249871	5	4	0.001849	0.001853	FALSE
14_0.006185_0.006187	smoking	-900	-902	0.00250429	2	14	0.006186	0.006187	FALSE
11_0.005245_0.00525	smoking	-900	-902	0.00250429	5	11	0.005246	0.00525	FALSE
1_0.00013_0.000134	smoking	-900	-902	0.00251545	4	1	0.000131	0.000134	FALSE
6_0.002895_0.002898	smoking	-900	-902	0.00252382	3	6	0.002896	0.002898	FALSE
4_0.002119_0.002121	smoking	-900	-902	0.00254336	2	4	0.00212	0.002121	FALSE
13_0.006092_0.006095	smoking	-900	-902	0.00255732	3	13	0.006093	0.006095	FALSE
12_0.005768_0.00577	smoking	-900	-902	0.00255732	2	12	0.005769	0.00577	FALSE
8_0.004042_0.004049	smoking	-900	-902	0.00256291	7	8	0.004043	0.004049	FALSE
20_0.007339_0.007346	smoking	-900	-902	0.0025657	7	20	0.00734	0.007346	FALSE
8_0.003825_0.003828	smoking	-900	-902	0.00257129	3	8	0.003826	0.003828	FALSE
17_0.006811_0.006816	smoking	-900	-902	0.00258526	5	17	0.006812	0.006816	FALSE
9_0.004495_0.004497	smoking	-900	-902	0.00261881	2	9	0.004496	0.004497	FALSE
2_0.00096_0.000966	smoking	-900	-902	0.00265239	6	2	0.000961	0.000966	FALSE
21_0.007386_0.007389	smoking	-900	-902	0.0026804	3	21	0.007387	0.007389	FALSE
1_0.000483_0.000495	smoking	-900	-902	0.0026804	12	1	0.000484	0.000495	FALSE
3_0.001606_0.001613	smoking	-900	-902	0.0026804	7	3	0.001607	0.001613	FALSE
1_0.000526_0.000532	smoking	-900	-902	0.00270842	6	1	0.000527	0.000532	FALSE
10_0.004929_0.004933	smoking	-900	-902	0.00270842	4	10	0.00493	0.004933	FALSE
2_0.001181_0.001185	smoking	-900	-902	0.00273646	4	2	0.001182	0.001185	FALSE
13_0.006096_0.006106	smoking	-900	-902	0.00273646	10	13	0.006097	0.006106	FALSE
6_0.002997_0.003004	smoking	-900	-902	0.00273646	7	6	0.002998	0.003004	FALSE
9_0.00421_0.004216	smoking	-900	-902	0.00273646	6	9	0.004211	0.004216	FALSE
3_0.001291_0.001295	smoking	-900	-902	0.00273646	4	3	0.001292	0.001295	FALSE
3_0.001595_0.0016	smoking	-900	-902	0.00276452	5	3	0.001596	0.0016	FALSE
5_0.002457_0.002465	smoking	-900	-902	0.0027926	8	5	0.002458	0.002465	FALSE
12_0.005425_0.005429	smoking	-900	-902	0.0028207	4	12	0.005426	0.005429	FALSE
13_0.005972_0.005974	smoking	-900	-902	0.0028207	2	13	0.005973	0.005974	FALSE
3_0.001266_0.001268	smoking	-900	-902	0.00284881	2	3	0.001267	0.001268	FALSE
5_0.002404_0.002411	smoking	-900	-902	0.00284881	7	5	0.002405	0.002411	FALSE
12_0.005492_0.005497	smoking	-900	-902	0.00284881	5	12	0.005493	0.005497	FALSE
6_0.003387_0.003392	smoking	-900	-902	0.00284881	5	6	0.003388	0.003392	FALSE
5_0.002518_0.002532	smoking	-900	-902	0.00287694	14	5	0.002519	0.002532	FALSE
6_0.003385_0.003389	smoking	-900	-902	0.00287694	4	6	0.003386	0.003389	FALSE
12_0.005608_0.005619	smoking	-900	-902	0.00290509	11	12	0.005609	0.005619	FALSE
5_0.002665_0.002669	smoking	-900	-902	0.00290509	4	5	0.002666	0.002669	FALSE
14_0.00616_0.006162	smoking	-900	-902	0.00293326	2	14	0.006161	0.006162	FALSE
1_0.000355_0.000364	smoking	-900	-902	0.00293326	9	1	0.000356	0.000364	FALSE
9_0.004406_0.004411	smoking	-900	-902	0.00293326	5	9	0.004407	0.004411	FALSE
10_0.004582_0.004588	smoking	-900	-902	0.00293326	6	10	0.004583	0.004588	FALSE
5_0.002617_0.002622	smoking	-900	-902	0.00293326	5	5	0.002618	0.002622	FALSE
1_0.000475_0.000482	smoking	-900	-902	0.00298964	7	1	0.000476	0.000482	FALSE
17_0.00685_0.006853	smoking	-900	-902	0.00298964	3	17	0.006851	0.006853	FALSE
7_0.00373_0.003733	smoking	-900	-902	0.00301786	3	7	0.003731	0.003733	FALSE
5_0.002365_0.002368	smoking	-900	-902	0.00301786	3	5	0.002366	0.002368	FALSE
14_0.006171_0.006175	smoking	-900	-902	0.00304609	4	14	0.006172	0.006175	FALSE
5_0.002642_0.002653	smoking	-900	-902	0.00304609	11	5	0.002643	0.002653	FALSE
21_0.007504_0.007506	smoking	-900	-902	0.00307434	2	21	0.007505	0.007506	FALSE
9_0.004369_0.004373	smoking	-900	-902	0.00310261	4	9	0.00437	0.004373	FALSE
2_0.00097_0.000972	smoking	-900	-902	0.00310261	2	2	0.000971	0.000972	FALSE
14_0.006213_0.006219	smoking	-900	-902	0.00310261	6	14	0.006214	0.006219	FALSE
10_0.00472_0.004723	smoking	-900	-902	0.00313089	3	10	0.004721	0.004723	FALSE
8_0.00397_0.003976	smoking	-900	-902	0.00315919	6	8	0.003971	0.003976	FALSE
10_0.00476_0.004769	smoking	-900	-902	0.00315919	9	10	0.004761	0.004769	FALSE
1_0.000241_0.000243	smoking	-900	-902	0.00321584	2	1	0.000242	0.000243	FALSE
11_0.005096_0.005103	smoking	-900	-902	0.00321584	7	11	0.005097	0.005103	FALSE
6_0.003142_0.003149	smoking	-900	-902	0.00321584	7	6	0.003143	0.003149	FALSE
11_0.005116_0.005127	smoking	-900	-902	0.00324419	11	11	0.005117	0.005127	FALSE
6_0.003292_0.003298	smoking	-900	-902	0.00327255	6	6	0.003293	0.003298	FALSE
9_0.004489_0.004494	smoking	-900	-902	0.00327255	5	9	0.00449	0.004494	FALSE
5_0.002564_0.00257	smoking	-900	-902	0.00327255	6	5	0.002565	0.00257	FALSE
2_0.001152_0.001154	smoking	-900	-902	0.00327255	2	2	0.001153	0.001154	FALSE
9_0.00434_0.004345	smoking	-900	-902	0.00327255	5	9	0.004341	0.004345	FALSE
9_0.004385_0.004396	smoking	-900	-902	0.00330093	11	9	0.004386	0.004396	FALSE
4_0.002198_0.0022	smoking	-900	-902	0.00332933	2	4	0.002199	0.0022	FALSE
2_0.000697_0.000699	smoking	-900	-902	0.00335774	2	2	0.000698	0.000699	FALSE
9_0.004374_0.004381	smoking	-900	-902	0.00338616	7	9	0.004375	0.004381	FALSE
11_0.005259_0.00527	smoking	-900	-902	0.00338616	11	11	0.00526	0.00527	FALSE
4_0.002188_0.002194	smoking	-900	-902	0.0034146	6	4	0.002189	0.002194	FALSE
1_0.000467_0.000474	smoking	-900	-902	0.0034146	7	1	0.000468	0.000474	FALSE
11_0.00524_0.005243	smoking	-900	-902	0.0034146	3	11	0.005241	0.005243	FALSE
12_0.005573_0.005576	smoking	-900	-902	0.00344306	3	12	0.005574	0.005576	FALSE
10_0.004916_0.004924	smoking	-900	-902	0.00344306	8	10	0.004917	0.004924	FALSE
20_0.007215_0.007217	smoking	-900	-902	0.00344306	2	20	0.007216	0.007217	FALSE
14_0.00628_0.006283	smoking	-900	-902	0.00344306	3	14	0.006281	0.006283	FALSE
6_0.003167_0.003176	smoking	-900	-902	0.00347153	9	6	0.003168	0.003176	FALSE
12_0.005601_0.005607	smoking	-900	-902	0.00347153	6	12	0.005602	0.005607	FALSE
16_0.006638_0.006646	smoking	-900	-902	0.00347153	8	16	0.006639	0.006646	FALSE
12_0.005638_0.005641	smoking	-900	-902	0.00347153	3	12	0.005639	0.005641	FALSE
13_0.006069_0.006081	smoking	-900	-902	0.00358556	12	13	0.00607	0.006081	FALSE
10_0.004866_0.00487	smoking	-900	-902	0.00361411	4	10	0.004867	0.00487	FALSE
20_0.007275_0.007279	smoking	-900	-902	0.00364266	4	20	0.007276	0.007279	FALSE
1_0.000554_0.000566	smoking	-900	-902	0.00367124	12	1	0.000555	0.000566	FALSE
8_0.004011_0.004016	smoking	-900	-902	0.00369983	5	8	0.004012	0.004016	FALSE
6_0.00321_0.003215	smoking	-900	-902	0.00369983	5	6	0.003211	0.003215	FALSE
15_0.006434_0.006438	smoking	-900	-902	0.00372843	4	15	0.006435	0.006438	FALSE
4_0.002009_0.002013	smoking	-900	-902	0.00375704	4	4	0.00201	0.002013	FALSE
6_0.003197_0.003204	smoking	-900	-902	0.00378567	7	6	0.003198	0.003204	FALSE
3_0.00139_0.001395	smoking	-900	-902	0.00378567	5	3	0.001391	0.001395	FALSE
2_0.000839_0.000841	smoking	-900	-902	0.00387164	2	2	0.00084	0.000841	FALSE
3_0.001554_0.001561	smoking	-900	-902	0.00390033	7	3	0.001555	0.001561	FALSE
13_0.005857_0.005861	smoking	-900	-902	0.00392903	4	13	0.005858	0.005861	FALSE
19_0.007196_0.007198	smoking	-900	-902	0.00398646	2	19	0.007197	0.007198	FALSE
14_0.006146_0.006151	smoking	-900	-902	0.00398646	5	14	0.006147	0.006151	FALSE
11_0.005251_0.005266	smoking	-900	-902	0.00398646	15	11	0.005252	0.005266	FALSE
14_0.006164_0.006183	smoking	-900	-902	0.00398646	19	14	0.006165	0.006183	FALSE
1_0.000126_0.000129	smoking	-900	-902	0.0040152	3	1	0.000127	0.000129	FALSE
20_0.007318_0.00732	smoking	-900	-902	0.0040152	2	20	0.007319	0.00732	FALSE
6_0.002964_0.002968	smoking	-900	-902	0.0040152	4	6	0.002965	0.002968	FALSE
15_0.006494_0.006498	smoking	-900	-902	0.00404395	4	15	0.006495	0.006498	FALSE
7_0.003754_0.003761	smoking	-900	-902	0.00407272	7	7	0.003755	0.003761	FALSE
18_0.007099_0.007101	smoking	-900	-902	0.00407272	2	18	0.0071	0.007101	FALSE
7_0.003581_0.003588	smoking	-900	-902	0.00407272	7	7	0.003582	0.003588	FALSE
5_0.002424_0.002426	smoking	-900	-902	0.00407272	2	5	0.002425	0.002426	FALSE
8_0.004022_0.004025	smoking	-900	-902	0.0041015	3	8	0.004023	0.004025	FALSE
9_0.004524_0.004533	smoking	-900	-902	0.00413029	9	9	0.004525	0.004533	FALSE
6_0.003299_0.003304	smoking	-900	-902	0.00415909	5	6	0.0033	0.003304	FALSE
5_0.002888_0.00289	smoking	-900	-902	0.00415909	2	5	0.002889	0.00289	FALSE
7_0.003485_0.003488	smoking	-900	-902	0.00418791	3	7	0.003486	0.003488	FALSE
4_0.002122_0.002125	smoking	-900	-902	0.00418791	3	4	0.002123	0.002125	FALSE
4_0.001937_0.001939	smoking	-900	-902	0.00421674	2	4	0.001938	0.001939	FALSE
21_0.007499_0.007503	smoking	-900	-902	0.00421674	4	21	0.0075	0.007503	FALSE
8_0.004181_0.004186	smoking	-900	-902	0.00424558	5	8	0.004182	0.004186	FALSE
18_0.006923_0.006939	smoking	-900	-902	0.00427443	16	18	0.006924	0.006939	FALSE
6_0.002993_0.002999	smoking	-900	-902	0.00427443	6	6	0.002994	0.002999	FALSE
8_0.004007_0.004014	smoking	-900	-902	0.00427443	7	8	0.004008	0.004014	FALSE
12_0.005551_0.005561	smoking	-900	-902	0.0043033	10	12	0.005552	0.005561	FALSE
15_0.00656_0.006563	smoking	-900	-902	0.0043033	3	15	0.006561	0.006563	FALSE
9_0.004222_0.004224	smoking	-900	-902	0.0043033	2	9	0.004223	0.004224	FALSE
3_0.001688_0.00169	smoking	-900	-902	0.00433218	2	3	0.001689	0.00169	FALSE
10_0.004889_0.004895	smoking	-900	-902	0.00433218	6	10	0.00489	0.004895	FALSE
15_0.006522_0.006526	smoking	-900	-902	0.00433218	4	15	0.006523	0.006526	FALSE
18_0.006977_0.006982	smoking	-900	-902	0.00436107	5	18	0.006978	0.006982	FALSE
2_0.001111_0.001115	smoking	-900	-902	0.00436107	4	2	0.001112	0.001115	FALSE
15_0.006508_0.00651	smoking	-900	-902	0.00438997	2	15	0.006509	0.00651	FALSE
7_0.003451_0.003455	smoking	-900	-902	0.00447676	4	7	0.003452	0.003455	FALSE
4_0.001893_0.001897	smoking	-900	-902	0.00447676	4	4	0.001894	0.001897	FALSE
2_0.00077_0.000775	smoking	-900	-902	0.00459264	5	2	0.000771	0.000775	FALSE
9_0.00446_0.004468	smoking	-900	-902	0.00465066	8	9	0.004461	0.004468	FALSE
10_0.004838_0.004846	smoking	-900	-902	0.00467968	8	10	0.004839	0.004846	FALSE
1_0.000377_0.00038	smoking	-900	-902	0.00479589	3	1	0.000378	0.00038	FALSE
4_0.002203_0.002206	smoking	-900	-902	0.00479589	3	4	0.002204	0.002206	FALSE
9_0.004348_0.004357	smoking	-900	-902	0.00479589	9	9	0.004349	0.004357	FALSE
14_0.006243_0.006248	smoking	-900	-902	0.00482497	5	14	0.006244	0.006248	FALSE
2_0.001094_0.001105	smoking	-900	-902	0.00482497	11	2	0.001095	0.001105	FALSE
10_0.0048_0.004802	smoking	-900	-902	0.00482497	2	10	0.004801	0.004802	FALSE
15_0.006439_0.006442	smoking	-900	-902	0.00482497	3	15	0.00644	0.006442	FALSE
8_0.004071_0.004074	smoking	-900	-902	0.00482497	3	8	0.004072	0.004074	FALSE
2_0.000645_0.000656	smoking	-900	-902	0.00485406	11	2	0.000646	0.000656	FALSE
11_0.005363_0.005378	smoking	-900	-902	0.00485406	15	11	0.005364	0.005378	FALSE
8_0.004136_0.004141	smoking	-900	-902	0.00485406	5	8	0.004137	0.004141	FALSE
4_0.002312_0.002315	smoking	-900	-902	0.00488317	3	4	0.002313	0.002315	FALSE
15_0.006464_0.006469	smoking	-900	-902	0.00488317	5	15	0.006465	0.006469	FALSE
5_0.002716_0.002726	smoking	-900	-902	0.00488317	10	5	0.002717	0.002726	FALSE
16_0.006684_0.006689	smoking	-900	-902	0.00488317	5	16	0.006685	0.006689	FALSE
10_0.004728_0.004736	smoking	-900	-902	0.00491228	8	10	0.004729	0.004736	FALSE
6_0.003189_0.003194	smoking	-900	-902	0.00494141	5	6	0.00319	0.003194	FALSE
1_3E-05_3.2E-05	smoking	-900	-902	0.00499969	2	1	3.1e-05	3.2e-05	FALSE
5_0.002791_0.002794	smoking	-900	-902	0.00502885	3	5	0.002792	0.002794	FALSE
10_0.004677_0.004682	smoking	-900	-902	0.00505802	5	10	0.004678	0.004682	FALSE
5_0.002856_0.002858	smoking	-900	-902	0.0051164	2	5	0.002857	0.002858	FALSE
18_0.006948_0.00695	smoking	-900	-902	0.0051164	2	18	0.006949	0.00695	FALSE
17_0.00679_0.006797	smoking	-900	-902	0.0051456	7	17	0.006791	0.006797	FALSE
1_0.000165_0.000167	smoking	-900	-902	0.0051456	2	1	0.000166	0.000167	FALSE
17_0.006863_0.006866	smoking	-900	-902	0.00520404	3	17	0.006864	0.006866	FALSE
11_0.005342_0.005348	smoking	-900	-902	0.00523327	6	11	0.005343	0.005348	FALSE
5_0.00235_0.002355	smoking	-900	-902	0.00526252	5	5	0.002351	0.002355	FALSE
12_0.005627_0.005629	smoking	-900	-902	0.00526252	2	12	0.005628	0.005629	FALSE
2_0.000698_0.0007	smoking	-900	-902	0.00526252	2	2	0.000699	0.0007	FALSE
13_0.006005_0.006009	smoking	-900	-902	0.00526252	4	13	0.006006	0.006009	FALSE
12_0.005555_0.005558	smoking	-900	-902	0.00529178	3	12	0.005556	0.005558	FALSE
15_0.006493_0.006497	smoking	-900	-902	0.00529178	4	15	0.006494	0.006497	FALSE
7_0.003499_0.003502	smoking	-900	-902	0.00529178	3	7	0.0035	0.003502	FALSE
13_0.005983_0.005988	smoking	-900	-902	0.00529178	5	13	0.005984	0.005988	FALSE
3_0.001714_0.00172	smoking	-900	-902	0.00532104	6	3	0.001715	0.00172	FALSE
5_0.002571_0.002579	smoking	-900	-902	0.00532104	8	5	0.002572	0.002579	FALSE
7_0.003696_0.003699	smoking	-900	-902	0.00532104	3	7	0.003697	0.003699	FALSE
16_0.006651_0.006657	smoking	-900	-902	0.00537961	6	16	0.006652	0.006657	FALSE
4_0.00218_0.002187	smoking	-900	-902	0.00537961	7	4	0.002181	0.002187	FALSE
13_0.006094_0.006099	smoking	-900	-902	0.00543821	5	13	0.006095	0.006099	FALSE
12_0.005681_0.005692	smoking	-900	-902	0.00543821	11	12	0.005682	0.005692	FALSE
8_0.003926_0.003936	smoking	-900	-902	0.00543821	10	8	0.003927	0.003936	FALSE
9_0.004352_0.004359	smoking	-900	-902	0.00546753	7	9	0.004353	0.004359	FALSE
5_0.002369_0.002373	smoking	-900	-902	0.00549686	4	5	0.00237	0.002373	FALSE
21_0.007394_0.007416	smoking	-900	-902	0.00549686	22	21	0.007395	0.007416	FALSE
6_0.002916_0.002918	smoking	-900	-902	0.00555555	2	6	0.002917	0.002918	FALSE
2_0.001067_0.001069	smoking	-900	-902	0.00555555	2	2	0.001068	0.001069	FALSE
4_0.002224_0.002236	smoking	-900	-902	0.00558491	12	4	0.002225	0.002236	FALSE
9_0.004417_0.004423	smoking	-900	-902	0.00561428	6	9	0.004418	0.004423	FALSE
2_0.000672_0.000674	smoking	-900	-902	0.00564365	2	2	0.000673	0.000674	FALSE
2_0.000759_0.000765	smoking	-900	-902	0.00564365	6	2	0.00076	0.000765	FALSE
1_0.000424_0.000426	smoking	-900	-902	0.00573185	2	1	0.000425	0.000426	FALSE
11_0.005184_0.00519	smoking	-900	-902	0.00576127	6	11	0.005185	0.00519	FALSE
12_0.005642_0.005646	smoking	-900	-902	0.00576127	4	12	0.005643	0.005646	FALSE
13_0.005863_0.005869	smoking	-900	-902	0.0057907	6	13	0.005864	0.005869	FALSE
7_0.003669_0.003674	smoking	-900	-902	0.00584958	5	7	0.00367	0.003674	FALSE
6_0.002963_0.002967	smoking	-900	-902	0.00584958	4	6	0.002964	0.002967	FALSE
21_0.007447_0.007455	smoking	-900	-902	0.00587904	8	21	0.007448	0.007455	FALSE
5_0.002858_0.002871	smoking	-900	-902	0.00587904	13	5	0.002859	0.002871	FALSE
4_0.002144_0.002151	smoking	-900	-902	0.00590851	7	4	0.002145	0.002151	FALSE
12_0.005665_0.005667	smoking	-900	-902	0.00590851	2	12	0.005666	0.005667	FALSE
2_0.001056_0.001061	smoking	-900	-902	0.00590851	5	2	0.001057	0.001061	FALSE
20_0.007264_0.007268	smoking	-900	-902	0.00593798	4	20	0.007265	0.007268	FALSE
2_0.000695_0.000697	smoking	-900	-902	0.00596747	2	2	0.000696	0.000697	FALSE
11_0.005392_0.005397	smoking	-900	-902	0.00599697	5	11	0.005393	0.005397	FALSE
9_0.004214_0.004219	smoking	-900	-902	0.00599697	5	9	0.004215	0.004219	FALSE
11_0.005282_0.005295	smoking	-900	-902	0.00605599	13	11	0.005283	0.005295	FALSE
11_0.004979_0.004986	smoking	-900	-902	0.00605599	7	11	0.00498	0.004986	FALSE
7_0.003781_0.003783	smoking	-900	-902	0.00605599	2	7	0.003782	0.003783	FALSE
11_0.005177_0.005183	smoking	-900	-902	0.00608551	6	11	0.005178	0.005183	FALSE
10_0.00492_0.004928	smoking	-900	-902	0.00611504	8	10	0.004921	0.004928	FALSE
21_0.007399_0.007403	smoking	-900	-902	0.00614458	4	21	0.0074	0.007403	FALSE
10_0.00488_0.004885	smoking	-900	-902	0.00614458	5	10	0.004881	0.004885	FALSE
7_0.003646_0.00365	smoking	-900	-902	0.00617414	4	7	0.003647	0.00365	FALSE
1_0.000556_0.000559	smoking	-900	-902	0.0062037	3	1	0.000557	0.000559	FALSE
1_0.000321_0.000329	smoking	-900	-902	0.0062037	8	1	0.000322	0.000329	FALSE
1_0.000578_0.00058	smoking	-900	-902	0.0062037	2	1	0.000579	0.00058	FALSE
8_0.003919_0.003929	smoking	-900	-902	0.00623327	10	8	0.00392	0.003929	FALSE
5_0.002555_0.002559	smoking	-900	-902	0.00626285	4	5	0.002556	0.002559	FALSE
11_0.005047_0.005049	smoking	-900	-902	0.00626285	2	11	0.005048	0.005049	FALSE
18_0.006971_0.006976	smoking	-900	-902	0.00626285	5	18	0.006972	0.006976	FALSE
5_0.002619_0.002625	smoking	-900	-902	0.00626285	6	5	0.00262	0.002625	FALSE
8_0.004057_0.004065	smoking	-900	-902	0.00626285	8	8	0.004058	0.004065	FALSE
11_0.005327_0.005329	smoking	-900	-902	0.00638126	2	11	0.005328	0.005329	FALSE
20_0.007234_0.007239	smoking	-900	-902	0.00638126	5	20	0.007235	0.007239	FALSE
3_0.001334_0.001343	smoking	-900	-902	0.00641088	9	3	0.001335	0.001343	FALSE
7_0.003672_0.003676	smoking	-900	-902	0.00641088	4	7	0.003673	0.003676	FALSE
2_0.000908_0.000912	smoking	-900	-902	0.00649981	4	2	0.000909	0.000912	FALSE
14_0.006306_0.006312	smoking	-900	-902	0.00649981	6	14	0.006307	0.006312	FALSE
5_0.002699_0.002715	smoking	-900	-902	0.00652947	16	5	0.0027	0.002715	FALSE
10_0.004747_0.004753	smoking	-900	-902	0.00655914	6	10	0.004748	0.004753	FALSE
2_0.000947_0.000959	smoking	-900	-902	0.00658882	12	2	0.000948	0.000959	FALSE
8_0.004159_0.004163	smoking	-900	-902	0.0066185	4	8	0.00416	0.004163	FALSE
14_0.006226_0.006232	smoking	-900	-902	0.0066482	6	14	0.006227	0.006232	FALSE
6_0.003383_0.003386	smoking	-900	-902	0.0066779	3	6	0.003384	0.003386	FALSE
4_0.002051_0.002061	smoking	-900	-902	0.0066779	10	4	0.002052	0.002061	FALSE
5_0.00258_0.002582	smoking	-900	-902	0.0066779	2	5	0.002581	0.002582	FALSE
2_0.000667_0.00067	smoking	-900	-902	0.00670761	3	2	0.000668	0.00067	FALSE
3_0.001475_0.001478	smoking	-900	-902	0.00673734	3	3	0.001476	0.001478	FALSE
11_0.005067_0.005069	smoking	-900	-902	0.00685631	2	11	0.005068	0.005069	FALSE
1_0.000477_0.00048	smoking	-900	-902	0.00691584	3	1	0.000478	0.00048	FALSE
5_0.002795_0.002807	smoking	-900	-902	0.00691584	12	5	0.002796	0.002807	FALSE
6_0.00301_0.003013	smoking	-900	-902	0.00691584	3	6	0.003011	0.003013	FALSE
1_0.000372_0.000376	smoking	-900	-902	0.00697541	4	1	0.000373	0.000376	FALSE
7_0.003448_0.003454	smoking	-900	-902	0.00709465	6	7	0.003449	0.003454	FALSE
5_0.002649_0.002657	smoking	-900	-902	0.00715432	8	5	0.00265	0.002657	FALSE
10_0.004638_0.004642	smoking	-900	-902	0.00724389	4	10	0.004639	0.004642	FALSE
1_0.000433_0.000441	smoking	-901	-902	0.00730364	8	1	0.000434	0.000441	FALSE
13_0.006077_0.006084	smoking	-901	-902	0.00733353	7	13	0.006078	0.006084	FALSE
21_0.007507_0.007514	smoking	-901	-902	0.00736343	7	21	0.007508	0.007514	FALSE
14_0.00636_0.006368	smoking	-901	-902	0.00736343	8	14	0.006361	0.006368	FALSE
4_0.002115_0.002123	smoking	-901	-902	0.00736343	8	4	0.002116	0.002123	FALSE
1_0.000283_0.000286	smoking	-901	-902	0.00742324	3	1	0.000284	0.000286	FALSE
7_0.003522_0.003528	smoking	-901	-902	0.00742324	6	7	0.003523	0.003528	FALSE
1_0.000392_0.000396	smoking	-901	-902	0.00745316	4	1	0.000393	0.000396	FALSE
4_0.001942_0.001953	smoking	-901	-902	0.00751302	11	4	0.001943	0.001953	FALSE
21_0.007367_0.007379	smoking	-901	-902	0.00751302	12	20	0.007368	0.007379	FALSE
2_0.000814_0.000818	smoking	-901	-902	0.00760288	4	2	0.000815	0.000818	FALSE
10_0.004835_0.004844	smoking	-901	-902	0.00763284	9	10	0.004836	0.004844	FALSE
12_0.005615_0.005624	smoking	-901	-902	0.00763284	9	12	0.005616	0.005624	FALSE
5_0.002623_0.00263	smoking	-901	-902	0.0076928	7	5	0.002624	0.00263	FALSE
21_0.007389_0.007393	smoking	-901	-902	0.00772279	4	21	0.00739	0.007393	FALSE
16_0.006758_0.006761	smoking	-901	-902	0.00772279	3	16	0.006759	0.006761	FALSE
15_0.006454_0.006456	smoking	-901	-902	0.00772279	2	15	0.006455	0.006456	FALSE
17_0.006796_0.006798	smoking	-901	-902	0.00778279	2	17	0.006797	0.006798	FALSE
3_0.00133_0.001334	smoking	-901	-902	0.00778279	4	3	0.001331	0.001334	FALSE
2_0.000657_0.000666	smoking	-901	-902	0.00778279	9	2	0.000658	0.000666	FALSE
4_0.001888_0.00189	smoking	-901	-902	0.00784283	2	4	0.001889	0.00189	FALSE
6_0.003108_0.003113	smoking	-901	-902	0.00790289	5	6	0.003109	0.003113	FALSE
3_0.001307_0.001315	smoking	-901	-902	0.00790289	8	3	0.001308	0.001315	FALSE
11_0.005_0.005003	smoking	-901	-902	0.00793293	3	11	0.005001	0.005003	FALSE
6_0.003322_0.003332	smoking	-901	-902	0.00796298	10	6	0.003323	0.003332	FALSE
5_0.002569_0.002574	smoking	-901	-902	0.00799304	5	5	0.00257	0.002574	FALSE
9_0.00422_0.004227	smoking	-901	-902	0.00802311	7	9	0.004221	0.004227	FALSE
18_0.007108_0.007112	smoking	-901	-902	0.00814344	4	18	0.007109	0.007112	FALSE
4_0.001947_0.001956	smoking	-901	-902	0.00817355	9	4	0.001948	0.001956	FALSE
1_0.000192_0.000195	smoking	-901	-902	0.00823377	3	1	0.000193	0.000195	FALSE
6_0.003192_0.003195	smoking	-901	-902	0.00823377	3	6	0.003193	0.003195	FALSE
3_0.001742_0.001747	smoking	-901	-902	0.0082639	5	3	0.001743	0.001747	FALSE
2_0.001252_0.001257	smoking	-901	-902	0.0082639	5	2	0.001253	0.001257	FALSE
18_0.006938_0.00694	smoking	-901	-902	0.00829403	2	18	0.006939	0.00694	FALSE
14_0.006345_0.006348	smoking	-901	-902	0.00832417	3	14	0.006346	0.006348	FALSE
7_0.003483_0.00349	smoking	-901	-902	0.00835432	7	7	0.003484	0.00349	FALSE
6_0.003036_0.003044	smoking	-901	-902	0.00835432	8	6	0.003037	0.003044	FALSE
1_3.2E-05_3.7E-05	smoking	-901	-902	0.00838447	5	1	3.3e-05	3.7e-05	FALSE
5_0.00275_0.002754	smoking	-901	-902	0.00841463	4	5	0.002751	0.002754	FALSE
10_0.004718_0.004726	smoking	-901	-902	0.00850516	8	10	0.004719	0.004726	FALSE
5_0.002529_0.002536	smoking	-901	-902	0.00862596	7	5	0.00253	0.002536	FALSE
4_0.001817_0.001819	smoking	-901	-902	0.00871663	2	4	0.001818	0.001819	FALSE
1_0.000514_0.00052	smoking	-901	-902	0.00871663	6	1	0.000515	0.00052	FALSE
1_6E-06_1.1E-05	smoking	-901	-902	0.00874687	5	1	7e-06	1.1e-05	FALSE
9_0.004503_0.004505	smoking	-901	-902	0.00877711	2	9	0.004504	0.004505	FALSE
13_0.006044_0.006046	smoking	-901	-902	0.00883762	2	13	0.006045	0.006046	FALSE
19_0.007172_0.007174	smoking	-901	-902	0.00901932	2	19	0.007173	0.007174	FALSE
20_0.00727_0.007274	smoking	-901	-902	0.00904963	4	20	0.007271	0.007274	FALSE
6_0.003107_0.003109	smoking	-901	-902	0.00907995	2	6	0.003108	0.003109	FALSE
7_0.003549_0.003551	smoking	-901	-902	0.00907995	2	7	0.00355	0.003551	FALSE
9_0.004372_0.004384	smoking	-901	-902	0.00911027	12	9	0.004373	0.004384	FALSE
19_0.007173_0.007175	smoking	-901	-902	0.00911027	2	19	0.007174	0.007175	FALSE
18_0.007048_0.007056	smoking	-901	-902	0.00917093	8	18	0.007049	0.007056	FALSE
1_0.000551_0.000555	smoking	-901	-902	0.00929233	4	1	0.000552	0.000555	FALSE
6_0.00336_0.00337	smoking	-901	-902	0.00935307	10	6	0.003361	0.00337	FALSE
17_0.006824_0.006827	smoking	-901	-902	0.00941384	3	17	0.006825	0.006827	FALSE
9_0.004331_0.004335	smoking	-901	-902	0.00944423	4	9	0.004332	0.004335	FALSE
4_0.00184_0.001846	smoking	-901	-902	0.00950504	6	4	0.001841	0.001846	FALSE
8_0.003965_0.003969	smoking	-901	-902	0.00956587	4	8	0.003966	0.003969	FALSE
14_0.006356_0.006359	smoking	-901	-902	0.00956587	3	14	0.006357	0.006359	FALSE
14_0.00638_0.006388	smoking	-901	-902	0.00956587	8	14	0.006381	0.006388	FALSE
20_0.00725_0.007253	smoking	-901	-902	0.0095963	3	20	0.007251	0.007253	FALSE
3_0.001278_0.001284	smoking	-901	-902	0.00971806	6	3	0.001279	0.001284	FALSE
8_0.004039_0.004047	smoking	-901	-902	0.00974852	8	8	0.00404	0.004047	FALSE
3_0.001671_0.001675	smoking	-901	-902	0.00977899	4	3	0.001672	0.001675	FALSE
12_0.005599_0.005603	smoking	-901	-902	0.00977899	4	12	0.0056	0.005603	FALSE
8_0.004075_0.004077	smoking	-901	-902	0.00980946	2	8	0.004076	0.004077	FALSE
7_0.003462_0.003466	smoking	-901	-902	0.00980946	4	7	0.003463	0.003466	FALSE
1_0.00055_0.000553	smoking	-901	-902	0.00980946	3	1	0.000551	0.000553	FALSE
2_0.000804_0.000815	smoking	-901	-902	0.00983993	11	2	0.000805	0.000815	FALSE
16_0.006631_0.006637	smoking	-901	-902	0.0100534	6	16	0.006632	0.006637	FALSE
9_0.004446_0.004448	smoking	-901	-902	0.010084	2	9	0.004447	0.004448	FALSE
3_0.001267_0.001273	smoking	-901	-902	0.010145	6	3	0.001268	0.001273	FALSE
12_0.005625_0.005628	smoking	-901	-902	0.0103284	3	12	0.005626	0.005628	FALSE
2_0.000913_0.000916	smoking	-901	-902	0.0103284	3	2	0.000914	0.000916	FALSE
20_0.007246_0.00725	smoking	-901	-902	0.010359	4	20	0.007247	0.00725	FALSE
8_0.003875_0.003886	smoking	-901	-902	0.0103896	11	8	0.003876	0.003886	FALSE
9_0.004504_0.004519	smoking	-901	-902	0.0103896	15	9	0.004505	0.004519	FALSE
9_0.004265_0.004267	smoking	-901	-902	0.0104202	2	9	0.004266	0.004267	FALSE
1_0.000218_0.000221	smoking	-901	-902	0.010512	3	1	0.000219	0.000221	FALSE
10_0.004763_0.004773	smoking	-901	-902	0.0105732	10	10	0.004764	0.004773	FALSE
7_0.003635_0.003642	smoking	-901	-902	0.0106039	7	7	0.003636	0.003642	FALSE
7_0.003738_0.003752	smoking	-901	-902	0.0106345	14	7	0.003739	0.003752	FALSE
14_0.00618_0.006184	smoking	-901	-902	0.0106652	4	14	0.006181	0.006184	FALSE
8_0.003846_0.00385	smoking	-901	-902	0.0106958	4	8	0.003847	0.00385	FALSE
14_0.006321_0.00633	smoking	-901	-902	0.0107265	9	14	0.006322	0.00633	FALSE
11_0.0052_0.005204	smoking	-901	-902	0.0107571	4	11	0.005201	0.005204	FALSE
8_0.003967_0.00397	smoking	-901	-902	0.0108184	3	8	0.003968	0.00397	FALSE
7_0.003495_0.003498	smoking	-901	-902	0.0108184	3	7	0.003496	0.003498	FALSE
3_0.001635_0.001637	smoking	-901	-902	0.0108491	2	3	0.001636	0.001637	FALSE
1_0.000406_0.000415	smoking	-901	-902	0.0108798	9	1	0.000407	0.000415	FALSE
6_0.003098_0.003102	smoking	-901	-902	0.0109105	4	6	0.003099	0.003102	FALSE
1_0.000118_0.000123	smoking	-901	-902	0.0109412	5	1	0.000119	0.000123	FALSE
15_0.006577_0.006581	smoking	-901	-902	0.0109412	4	15	0.006578	0.006581	FALSE
18_0.007025_0.007027	smoking	-901	-902	0.0109412	2	18	0.007026	0.007027	FALSE
6_0.002952_0.002955	smoking	-901	-902	0.0109412	3	6	0.002953	0.002955	FALSE
14_0.006384_0.006389	smoking	-901	-902	0.0110026	5	14	0.006385	0.006389	FALSE
5_0.002868_0.002872	smoking	-901	-902	0.0110026	4	5	0.002869	0.002872	FALSE
7_0.003438_0.003442	smoking	-901	-902	0.0110333	4	7	0.003439	0.003442	FALSE
11_0.005377_0.005384	smoking	-901	-902	0.0110333	7	11	0.005378	0.005384	FALSE
4_0.001889_0.001891	smoking	-901	-902	0.0111255	2	4	0.00189	0.001891	FALSE
16_0.00675_0.006759	smoking	-901	-902	0.011187	9	16	0.006751	0.006759	FALSE
18_0.007026_0.007031	smoking	-901	-902	0.011187	5	18	0.007027	0.007031	FALSE
10_0.004716_0.004719	smoking	-901	-902	0.0112177	3	10	0.004717	0.004719	FALSE
2_0.001089_0.001093	smoking	-901	-902	0.0112792	4	2	0.00109	0.001093	FALSE
11_0.005411_0.005413	smoking	-901	-902	0.0113715	2	11	0.005412	0.005413	FALSE
6_0.00322_0.003224	smoking	-901	-902	0.0113715	4	6	0.003221	0.003224	FALSE
15_0.006435_0.006437	smoking	-901	-902	0.0113715	2	15	0.006436	0.006437	FALSE
4_0.002295_0.002307	smoking	-901	-902	0.0114639	12	4	0.002296	0.002307	FALSE
9_0.004412_0.004425	smoking	-901	-902	0.0115255	13	9	0.004413	0.004425	FALSE
7_0.003603_0.003608	smoking	-901	-902	0.0115563	5	7	0.003604	0.003608	FALSE
8_0.004167_0.00417	smoking	-901	-902	0.0117104	3	8	0.004168	0.00417	FALSE
7_0.003714_0.00373	smoking	-901	-902	0.0117413	16	7	0.003715	0.00373	FALSE
20_0.007333_0.007338	smoking	-901	-902	0.0118955	5	20	0.007334	0.007338	FALSE
12_0.005668_0.005671	smoking	-901	-902	0.0119264	3	12	0.005669	0.005671	FALSE
11_0.005101_0.00511	smoking	-901	-902	0.0119264	9	11	0.005102	0.00511	FALSE
2_0.001053_0.00106	smoking	-901	-902	0.0120191	7	2	0.001054	0.00106	FALSE
11_0.005013_0.005019	smoking	-901	-902	0.0120809	6	11	0.005014	0.005019	FALSE
4_0.001837_0.001845	smoking	-901	-902	0.0121736	8	4	0.001838	0.001845	FALSE
8_0.004015_0.004018	smoking	-901	-902	0.0122664	3	8	0.004016	0.004018	FALSE
1_0.000244_0.000251	smoking	-901	-902	0.0122973	7	1	0.000245	0.000251	FALSE
17_0.006862_0.006864	smoking	-901	-902	0.0123283	2	17	0.006863	0.006864	FALSE
20_0.007245_0.007248	smoking	-901	-902	0.0123283	3	20	0.007246	0.007248	FALSE
14_0.006135_0.00614	smoking	-901	-902	0.0123902	5	14	0.006136	0.00614	FALSE
6_0.003264_0.003266	smoking	-901	-902	0.0124521	2	6	0.003265	0.003266	FALSE
6_0.003016_0.003018	smoking	-901	-902	0.0124831	2	6	0.003017	0.003018	FALSE
14_0.006344_0.006347	smoking	-901	-902	0.0124831	3	14	0.006345	0.006347	FALSE
12_0.005643_0.005645	smoking	-901	-902	0.012514	2	12	0.005644	0.005645	FALSE
20_0.007362_0.007365	smoking	-901	-902	0.0127	3	20	0.007363	0.007365	FALSE
1_0.000202_0.000207	smoking	-901	-902	0.012731	5	1	0.000203	0.000207	FALSE
1_0.000509_0.000518	smoking	-901	-902	0.0127931	9	1	0.00051	0.000518	FALSE
3_0.001551_0.001553	smoking	-901	-902	0.0127931	2	3	0.001552	0.001553	FALSE
13_0.005788_0.005793	smoking	-901	-902	0.0128861	5	13	0.005789	0.005793	FALSE
7_0.003656_0.003658	smoking	-901	-902	0.0128861	2	7	0.003657	0.003658	FALSE
1_0.000503_0.000509	smoking	-901	-902	0.0129172	6	1	0.000504	0.000509	FALSE
2_0.000991_0.000997	smoking	-901	-902	0.0129793	6	2	0.000992	0.000997	FALSE
9_0.00432_0.004323	smoking	-901	-902	0.0131035	3	9	0.004321	0.004323	FALSE
6_0.003034_0.003052	smoking	-901	-902	0.0131035	18	6	0.003035	0.003052	FALSE
18_0.007106_0.00711	smoking	-901	-902	0.0132901	4	18	0.007107	0.00711	FALSE
8_0.003999_0.004005	smoking	-901	-902	0.0133523	6	8	0.004	0.004005	FALSE
3_0.001527_0.00154	smoking	-901	-902	0.0134145	13	3	0.001528	0.00154	FALSE
13_0.006082_0.006085	smoking	-901	-902	0.0134457	3	13	0.006083	0.006085	FALSE
2_0.00102_0.001027	smoking	-901	-902	0.0134768	7	2	0.001021	0.001027	FALSE
3_0.001474_0.001476	smoking	-901	-902	0.0134768	2	3	0.001475	0.001476	FALSE
7_0.003604_0.003611	smoking	-901	-902	0.0135079	7	7	0.003605	0.003611	FALSE
14_0.006257_0.006263	smoking	-901	-902	0.0135391	6	14	0.006258	0.006263	FALSE
10_0.004669_0.004672	smoking	-901	-902	0.0136949	3	10	0.00467	0.004672	FALSE
16_0.006656_0.006658	smoking	-901	-902	0.0138196	2	16	0.006657	0.006658	FALSE
3_0.001736_0.00174	smoking	-901	-902	0.013882	4	3	0.001737	0.00174	FALSE
8_0.003871_0.003874	smoking	-901	-902	0.0139132	3	8	0.003872	0.003874	FALSE
7_0.003624_0.00363	smoking	-901	-902	0.0140068	6	7	0.003625	0.00363	FALSE
4_0.001988_0.001996	smoking	-901	-902	0.014038	8	4	0.001989	0.001996	FALSE
1_0.00016_0.000165	smoking	-901	-902	0.0140692	5	1	0.000161	0.000165	FALSE
1_0.000131_0.000135	smoking	-901	-902	0.0140692	4	1	0.000132	0.000135	FALSE
6_0.003226_0.003236	smoking	-901	-902	0.0141005	10	6	0.003227	0.003236	FALSE
10_0.004818_0.004823	smoking	-901	-902	0.0143192	5	10	0.004819	0.004823	FALSE
4_0.002292_0.002298	smoking	-901	-902	0.0143505	6	4	0.002293	0.002298	FALSE
9_0.004197_0.004199	smoking	-901	-902	0.0145069	2	9	0.004198	0.004199	FALSE
12_0.005483_0.00549	smoking	-901	-902	0.0145694	7	12	0.005484	0.00549	FALSE
13_0.006052_0.006054	smoking	-901	-902	0.0148513	2	13	0.006053	0.006054	FALSE
16_0.006637_0.006641	smoking	-901	-902	0.014914	4	16	0.006638	0.006641	FALSE
12_0.005428_0.005436	smoking	-901	-902	0.0149767	8	12	0.005429	0.005436	FALSE
10_0.004592_0.004603	smoking	-901	-902	0.0150081	11	10	0.004593	0.004603	FALSE
3_0.001345_0.001347	smoking	-901	-902	0.0151336	2	3	0.001346	0.001347	FALSE
10_0.004934_0.004939	smoking	-901	-902	0.0152278	5	10	0.004935	0.004939	FALSE
14_0.00622_0.006225	smoking	-901	-902	0.0152592	5	14	0.006221	0.006225	FALSE
10_0.004759_0.004762	smoking	-901	-902	0.0153848	3	10	0.00476	0.004762	FALSE
14_0.006249_0.006256	smoking	-901	-902	0.0155105	7	14	0.00625	0.006256	FALSE
6_0.003113_0.003116	smoking	-901	-902	0.0155105	3	6	0.003114	0.003116	FALSE
18_0.007078_0.00708	smoking	-901	-902	0.0155105	2	18	0.007079	0.00708	FALSE
3_0.001327_0.001329	smoking	-901	-902	0.0155419	2	3	0.001328	0.001329	FALSE
13_0.005889_0.0059	smoking	-901	-902	0.0155419	11	13	0.00589	0.0059	FALSE
8_0.003945_0.003952	smoking	-901	-902	0.0156048	7	8	0.003946	0.003952	FALSE
4_0.00187_0.001879	smoking	-901	-902	0.0156363	9	4	0.001871	0.001879	FALSE
19_0.00719_0.007192	smoking	-901	-902	0.0156363	2	19	0.007191	0.007192	FALSE
2_0.000959_0.000965	smoking	-901	-902	0.0157307	6	2	0.00096	0.000965	FALSE
13_0.006049_0.006051	smoking	-901	-902	0.0158251	2	13	0.00605	0.006051	FALSE
18_0.007013_0.00702	smoking	-901	-902	0.0158566	7	18	0.007014	0.00702	FALSE
14_0.006128_0.006137	smoking	-901	-902	0.016014	9	14	0.006129	0.006137	FALSE
10_0.004593_0.004601	smoking	-901	-902	0.016014	8	10	0.004594	0.004601	FALSE
1_0.000166_0.00017	smoking	-901	-902	0.0162662	4	1	0.000167	0.00017	FALSE
7_0.003631_0.003638	smoking	-901	-902	0.0165818	7	7	0.003632	0.003638	FALSE
18_0.00704_0.007042	smoking	-901	-902	0.0166134	2	18	0.007041	0.007042	FALSE
16_0.00668_0.006682	smoking	-901	-902	0.0168662	2	16	0.006681	0.006682	FALSE
3_0.001601_0.001605	smoking	-901	-902	0.0169611	4	3	0.001602	0.001605	FALSE
3_0.001441_0.001447	smoking	-901	-902	0.0171193	6	3	0.001442	0.001447	FALSE
7_0.003716_0.003726	smoking	-901	-902	0.017151	10	7	0.003717	0.003726	FALSE
18_0.006978_0.00698	smoking	-901	-902	0.017151	2	18	0.006979	0.00698	FALSE
5_0.002609_0.002611	smoking	-901	-902	0.0173093	2	5	0.00261	0.002611	FALSE
4_0.002173_0.002176	smoking	-901	-902	0.0173726	3	4	0.002174	0.002176	FALSE
6_0.003009_0.003012	smoking	-901	-902	0.017436	3	6	0.00301	0.003012	FALSE
3_0.001728_0.001732	smoking	-901	-902	0.0174994	4	3	0.001729	0.001732	FALSE
5_0.002575_0.002588	smoking	-901	-902	0.0176897	13	5	0.002576	0.002588	FALSE
4_0.002137_0.002143	smoking	-901	-902	0.0177214	6	4	0.002138	0.002143	FALSE
7_0.003628_0.003634	smoking	-901	-902	0.0178483	6	7	0.003629	0.003634	FALSE
4_0.002104_0.002111	smoking	-901	-902	0.0178801	7	4	0.002105	0.002111	FALSE
21_0.007449_0.00746	smoking	-901	-902	0.0179753	11	21	0.00745	0.00746	FALSE
20_0.007236_0.007245	smoking	-901	-902	0.0180071	9	20	0.007237	0.007245	FALSE
3_0.001578_0.001584	smoking	-901	-902	0.0180389	6	3	0.001579	0.001584	FALSE
15_0.006441_0.006444	smoking	-901	-902	0.0180706	3	15	0.006442	0.006444	FALSE
11_0.005286_0.005301	smoking	-901	-902	0.0181978	15	11	0.005287	0.005301	FALSE
11_0.005104_0.005111	smoking	-901	-902	0.0182295	7	11	0.005105	0.005111	FALSE
6_0.00299_0.002993	smoking	-901	-902	0.0183249	3	6	0.002991	0.002993	FALSE
17_0.006893_0.0069	smoking	-901	-902	0.0183567	7	17	0.006894	0.0069	FALSE
14_0.006129_0.006134	smoking	-901	-902	0.0183885	5	14	0.00613	0.006134	FALSE
2_0.001245_0.001249	smoking	-901	-902	0.0185158	4	2	0.001246	0.001249	FALSE
6_0.003294_0.0033	smoking	-901	-902	0.018675	6	6	0.003295	0.0033	FALSE
1_0.000333_0.000335	smoking	-901	-902	0.0190255	2	1	0.000334	0.000335	FALSE
3_0.001741_0.001743	smoking	-901	-902	0.0190255	2	3	0.001742	0.001743	FALSE
10_0.004829_0.004836	smoking	-901	-902	0.0190574	7	10	0.00483	0.004836	FALSE
11_0.005364_0.005369	smoking	-901	-902	0.0190574	5	11	0.005365	0.005369	FALSE
11_0.00507_0.005078	smoking	-901	-902	0.0190574	8	11	0.005071	0.005078	FALSE
8_0.004053_0.004056	smoking	-901	-902	0.0191531	3	8	0.004054	0.004056	FALSE
21_0.00744_0.007442	smoking	-901	-902	0.0192488	2	21	0.007441	0.007442	FALSE
16_0.006739_0.006741	smoking	-901	-902	0.0192807	2	16	0.00674	0.006741	FALSE
4_0.002074_0.002076	smoking	-901	-902	0.0193126	2	4	0.002075	0.002076	FALSE
1_0.000243_0.000245	smoking	-901	-902	0.0194084	2	1	0.000244	0.000245	FALSE
5_0.002517_0.002528	smoking	-901	-902	0.0195681	11	5	0.002518	0.002528	FALSE
13_0.006115_0.006119	smoking	-901	-902	0.019632	4	13	0.006116	0.006119	FALSE
11_0.005128_0.005153	smoking	-901	-902	0.019632	25	11	0.005129	0.005153	FALSE
13_0.005989_0.005995	smoking	-901	-902	0.0196959	6	13	0.00599	0.005995	FALSE
11_0.005065_0.005068	smoking	-901	-902	0.0199197	3	11	0.005066	0.005068	FALSE
1_0.000213_0.000216	smoking	-901	-902	0.0199517	3	1	0.000214	0.000216	FALSE
3_0.001269_0.001276	smoking	-901	-902	0.0199837	7	3	0.00127	0.001276	FALSE
6_0.00303_0.003033	smoking	-901	-902	0.0200157	3	6	0.003031	0.003033	FALSE
3_0.00137_0.001372	smoking	-901	-902	0.0200797	2	3	0.001371	0.001372	FALSE
2_0.000747_0.000758	smoking	-901	-902	0.0201437	11	2	0.000748	0.000758	FALSE
1_0.000567_0.00057	smoking	-901	-902	0.0205602	3	1	0.000568	0.00057	FALSE
6_0.003045_0.003057	smoking	-901	-902	0.0206564	12	6	0.003046	0.003057	FALSE
1_8.5E-05_8.7E-05	smoking	-901	-902	0.0207847	2	1	8.6e-05	8.7e-05	FALSE
4_0.002023_0.002029	smoking	-901	-902	0.020881	6	4	0.002024	0.002029	FALSE
3_0.001739_0.001741	smoking	-901	-902	0.020881	2	3	0.00174	0.001741	FALSE
15_0.006427_0.006433	smoking	-901	-902	0.020881	6	15	0.006428	0.006433	FALSE
2_0.001068_0.00107	smoking	-901	-902	0.0209773	2	2	0.001069	0.00107	FALSE
11_0.005343_0.005346	smoking	-901	-902	0.0210415	3	11	0.005344	0.005346	FALSE
15_0.006419_0.006422	smoking	-901	-902	0.0212342	3	15	0.00642	0.006422	FALSE
1_0.000314_0.000319	smoking	-901	-902	0.0213949	5	1	0.000315	0.000319	FALSE
9_0.004283_0.004302	smoking	-901	-902	0.0215879	19	9	0.004284	0.004302	FALSE
11_0.005011_0.005016	smoking	-901	-902	0.0216844	5	11	0.005012	0.005016	FALSE
5_0.002551_0.002553	smoking	-901	-902	0.0218132	2	5	0.002552	0.002553	FALSE
2_0.000622_0.000628	smoking	-901	-902	0.0218454	6	2	0.000623	0.000628	FALSE
15_0.006483_0.006491	smoking	-901	-902	0.0219098	8	15	0.006484	0.006491	FALSE
12_0.005449_0.005454	smoking	-901	-902	0.0223287	5	12	0.00545	0.005454	FALSE
20_0.007212_0.007226	smoking	-901	-902	0.0224577	14	20	0.007213	0.007226	FALSE
4_0.002193_0.002199	smoking	-901	-902	0.0226514	6	4	0.002194	0.002199	FALSE
18_0.007042_0.007047	smoking	-901	-902	0.0227159	5	18	0.007043	0.007047	FALSE
12_0.00567_0.005675	smoking	-901	-902	0.0228128	5	12	0.005671	0.005675	FALSE
20_0.007227_0.007235	smoking	-901	-902	0.0228774	8	20	0.007228	0.007235	FALSE
17_0.006847_0.006849	smoking	-901	-902	0.022942	2	17	0.006848	0.006849	FALSE
9_0.004456_0.004459	smoking	-901	-902	0.0230066	3	9	0.004457	0.004459	FALSE
1_0.000175_0.000179	smoking	-901	-902	0.0231683	4	1	0.000176	0.000179	FALSE
6_0.002894_0.002902	smoking	-901	-902	0.0232653	8	6	0.002895	0.002902	FALSE
7_0.003666_0.003669	smoking	-901	-902	0.0233947	3	7	0.003667	0.003669	FALSE
18_0.007032_0.007036	smoking	-901	-902	0.0234594	4	18	0.007033	0.007036	FALSE
14_0.006295_0.006297	smoking	-901	-902	0.0236536	2	14	0.006296	0.006297	FALSE
14_0.006244_0.006255	smoking	-901	-902	0.0236536	11	14	0.006245	0.006255	FALSE
1_0.00018_0.000186	smoking	-901	-902	0.0237184	6	1	0.000181	0.000186	FALSE
16_0.006634_0.006636	smoking	-901	-902	0.023848	2	16	0.006635	0.006636	FALSE
11_0.005398_0.0054	smoking	-901	-902	0.0239128	2	11	0.005399	0.0054	FALSE
6_0.003366_0.003369	smoking	-901	-902	0.0241397	3	6	0.003367	0.003369	FALSE
15_0.00642_0.006423	smoking	-901	-902	0.0242046	3	15	0.006421	0.006423	FALSE
7_0.003783_0.003786	smoking	-901	-902	0.0243343	3	7	0.003784	0.003786	FALSE
10_0.004888_0.004894	smoking	-901	-902	0.0243668	6	10	0.004889	0.004894	FALSE
3_0.001382_0.001385	smoking	-901	-902	0.0243992	3	3	0.001383	0.001385	FALSE
13_0.005956_0.005961	smoking	-901	-902	0.0244966	5	13	0.005957	0.005961	FALSE
13_0.005846_0.005852	smoking	-901	-902	0.024594	6	13	0.005847	0.005852	FALSE
7_0.003647_0.003655	smoking	-901	-902	0.0246265	8	7	0.003648	0.003655	FALSE
12_0.005679_0.005684	smoking	-901	-902	0.0248539	5	12	0.00568	0.005684	FALSE
20_0.007323_0.007332	smoking	-901	-902	0.0249189	9	20	0.007324	0.007332	FALSE
1_3.3E-05_3.5E-05	smoking	-901	-902	0.0251139	2	1	3.4e-05	3.5e-05	FALSE
8_0.004001_0.004006	smoking	-901	-902	0.0252115	5	8	0.004002	0.004006	FALSE
10_0.004658_0.004661	smoking	-901	-902	0.0252115	3	10	0.004659	0.004661	FALSE
3_0.001733_0.001735	smoking	-901	-902	0.0253091	2	3	0.001734	0.001735	FALSE
6_0.003053_0.003061	smoking	-901	-902	0.0254067	8	6	0.003054	0.003061	FALSE
6_0.003314_0.003316	smoking	-901	-902	0.0254067	2	6	0.003315	0.003316	FALSE
16_0.006766_0.006769	smoking	-901	-902	0.0254067	3	16	0.006767	0.006769	FALSE
5_0.002802_0.00281	smoking	-901	-902	0.0255369	8	5	0.002803	0.00281	FALSE
10_0.004567_0.004569	smoking	-901	-902	0.0255369	2	10	0.004568	0.004569	FALSE
5_0.002876_0.002883	smoking	-901	-902	0.0255369	7	5	0.002877	0.002883	FALSE
15_0.006392_0.0064	smoking	-901	-902	0.0257649	8	15	0.006393	0.0064	FALSE
11_0.005238_0.005241	smoking	-901	-902	0.0258301	3	11	0.005239	0.005241	FALSE
8_0.004084_0.004089	smoking	-901	-902	0.0258301	5	8	0.004085	0.004089	FALSE
19_0.007151_0.007154	smoking	-901	-902	0.0258301	3	19	0.007152	0.007154	FALSE
3_0.001652_0.001656	smoking	-901	-902	0.0258953	4	3	0.001653	0.001656	FALSE
16_0.00676_0.006768	smoking	-901	-902	0.0259279	8	16	0.006761	0.006768	FALSE
12_0.005747_0.005753	smoking	-901	-902	0.0260583	6	12	0.005748	0.005753	FALSE
4_0.001821_0.001835	smoking	-901	-902	0.0261235	14	4	0.001822	0.001835	FALSE
14_0.006352_0.006355	smoking	-901	-902	0.0262866	3	14	0.006353	0.006355	FALSE
13_0.006047_0.00605	smoking	-901	-902	0.0268417	3	13	0.006048	0.00605	FALSE
4_0.002237_0.002248	smoking	-901	-902	0.0268744	11	4	0.002238	0.002248	FALSE
4_0.002131_0.002139	smoking	-901	-902	0.0270051	8	4	0.002132	0.002139	FALSE
8_0.004112_0.004123	smoking	-901	-902	0.0270705	11	8	0.004113	0.004123	FALSE
8_0.004187_0.00419	smoking	-901	-902	0.0271686	3	8	0.004188	0.00419	FALSE
1_0.00045_0.000456	smoking	-901	-902	0.0272013	6	1	0.000451	0.000456	FALSE
13_0.005907_0.00591	smoking	-901	-902	0.0274304	3	13	0.005908	0.00591	FALSE
11_0.005337_0.00534	smoking	-901	-902	0.0274304	3	11	0.005338	0.00534	FALSE
16_0.006673_0.006683	smoking	-901	-902	0.0274958	10	16	0.006674	0.006683	FALSE
2_0.000623_0.000631	smoking	-901	-902	0.0275286	8	2	0.000624	0.000631	FALSE
6_0.003212_0.003216	smoking	-901	-902	0.0277578	4	6	0.003213	0.003216	FALSE
14_0.006335_0.006339	smoking	-901	-902	0.0277905	4	14	0.006336	0.006339	FALSE
1_0.000274_0.00028	smoking	-901	-902	0.0278233	6	1	0.000275	0.00028	FALSE
11_0.005235_0.005239	smoking	-902	-902	0.0278888	4	11	0.005236	0.005239	FALSE
11_0.004999_0.005006	smoking	-902	-902	0.0280527	7	11	0.005	0.005006	FALSE
21_0.00747_0.007472	smoking	-902	-902	0.0281183	2	21	0.007471	0.007472	FALSE
7_0.003479_0.003482	smoking	-902	-902	0.0281511	3	7	0.00348	0.003482	FALSE
11_0.005185_0.005195	smoking	-902	-902	0.0282495	10	11	0.005186	0.005195	FALSE
10_0.004915_0.004919	smoking	-902	-902	0.0288731	4	10	0.004916	0.004919	FALSE
9_0.00426_0.004263	smoking	-902	-902	0.028906	3	9	0.004261	0.004263	FALSE
15_0.006438_0.00644	smoking	-902	-902	0.0289389	2	15	0.006439	0.00644	FALSE
2_0.000738_0.000744	smoking	-902	-902	0.0289717	6	2	0.000739	0.000744	FALSE
9_0.004506_0.00452	smoking	-902	-902	0.029136	14	9	0.004507	0.00452	FALSE
13_0.005845_0.005848	smoking	-902	-902	0.0292676	3	13	0.005846	0.005848	FALSE
2_0.000605_0.00061	smoking	-902	-902	0.0292676	5	2	0.000606	0.00061	FALSE
5_0.002434_0.002436	smoking	-902	-902	0.0294649	2	5	0.002435	0.002436	FALSE
1_0.000255_0.000263	smoking	-902	-902	0.0294978	8	1	0.000256	0.000263	FALSE
10_0.004645_0.004651	smoking	-902	-902	0.0295636	6	10	0.004646	0.004651	FALSE
4_0.002195_0.002197	smoking	-902	-902	0.0295636	2	4	0.002196	0.002197	FALSE
15_0.006597_0.0066	smoking	-902	-902	0.0296624	3	15	0.006598	0.0066	FALSE
7_0.003531_0.003537	smoking	-902	-902	0.0296624	6	7	0.003532	0.003537	FALSE
8_0.00385_0.003857	smoking	-902	-902	0.0297611	7	8	0.003851	0.003857	FALSE
9_0.004259_0.004262	smoking	-902	-902	0.0299258	3	9	0.00426	0.004262	FALSE
15_0.006498_0.006507	smoking	-902	-902	0.0299258	9	15	0.006499	0.006507	FALSE
5_0.002446_0.002449	smoking	-902	-902	0.0300246	3	5	0.002447	0.002449	FALSE
17_0.006844_0.006848	smoking	-902	-902	0.0300246	4	17	0.006845	0.006848	FALSE
7_0.00346_0.003465	smoking	-902	-902	0.0300576	5	7	0.003461	0.003465	FALSE
3_0.001614_0.00162	smoking	-902	-902	0.0303542	6	3	0.001615	0.00162	FALSE
15_0.006499_0.006501	smoking	-902	-902	0.0303542	2	15	0.0065	0.006501	FALSE
8_0.003918_0.003925	smoking	-902	-902	0.0305851	7	8	0.003919	0.003925	FALSE
10_0.004824_0.004828	smoking	-902	-902	0.0307171	4	10	0.004825	0.004828	FALSE
11_0.005087_0.005091	smoking	-902	-902	0.0307501	4	11	0.005088	0.005091	FALSE
12_0.005752_0.005754	smoking	-902	-902	0.0307501	2	12	0.005753	0.005754	FALSE
7_0.003774_0.00378	smoking	-902	-902	0.0307501	6	7	0.003775	0.00378	FALSE
19_0.007199_0.007206	smoking	-902	-902	0.0310802	7	19	0.0072	0.007206	FALSE
8_0.004107_0.004117	smoking	-902	-902	0.0310802	10	8	0.004108	0.004117	FALSE
2_0.000712_0.000714	smoking	-902	-902	0.0310802	2	2	0.000713	0.000714	FALSE
8_0.003851_0.003858	smoking	-902	-902	0.0310802	7	8	0.003852	0.003858	FALSE
1_3E-06_5E-06	smoking	-902	-902	0.0314107	2	1	4e-06	5e-06	FALSE
8_0.004006_0.004008	smoking	-902	-902	0.0314107	2	8	0.004007	0.004008	FALSE
2_0.001202_0.001204	smoking	-902	-902	0.0314107	2	2	0.001203	0.001204	FALSE
5_0.002751_0.002759	smoking	-902	-902	0.0314107	8	5	0.002752	0.002759	FALSE
13_0.005859_0.005865	smoking	-902	-902	0.0314107	6	13	0.00586	0.005865	FALSE
9_0.004332_0.004339	smoking	-902	-902	0.0317414	7	9	0.004333	0.004339	FALSE
7_0.003433_0.003435	smoking	-902	-902	0.0317414	2	7	0.003434	0.003435	FALSE
3_0.001591_0.001597	smoking	-902	-902	0.0317414	6	3	0.001592	0.001597	FALSE
20_0.007322_0.007325	smoking	-902	-902	0.0320723	3	20	0.007323	0.007325	FALSE
21_0.00739_0.007395	smoking	-902	-902	0.0320723	5	21	0.007391	0.007395	FALSE
8_0.004073_0.004076	smoking	-902	-902	0.0320723	3	8	0.004074	0.004076	FALSE
9_0.004382_0.004385	smoking	-902	-902	0.0320723	3	9	0.004383	0.004385	FALSE
3_0.001506_0.001511	smoking	-902	-902	0.0324035	5	3	0.001507	0.001511	FALSE
9_0.004202_0.004208	smoking	-902	-902	0.0324035	6	9	0.004203	0.004208	FALSE
21_0.007413_0.007421	smoking	-902	-902	0.032735	8	21	0.007414	0.007421	FALSE
7_0.003784_0.003788	smoking	-902	-902	0.032735	4	7	0.003785	0.003788	FALSE
12_0.005661_0.005664	smoking	-902	-902	0.032735	3	12	0.005662	0.005664	FALSE
11_0.005073_0.005084	smoking	-902	-902	0.0330667	11	11	0.005074	0.005084	FALSE
3_0.001624_0.001628	smoking	-902	-902	0.0330667	4	3	0.001625	0.001628	FALSE
16_0.006754_0.006757	smoking	-902	-902	0.0330667	3	16	0.006755	0.006757	FALSE
9_0.004313_0.004319	smoking	-902	-902	0.0333986	6	9	0.004314	0.004319	FALSE
7_0.003709_0.003715	smoking	-902	-902	0.0333986	6	7	0.00371	0.003715	FALSE
1_0.000139_0.000143	smoking	-902	-902	0.0333986	4	1	0.00014	0.000143	FALSE
13_0.006019_0.006027	smoking	-902	-902	0.0337308	8	13	0.00602	0.006027	FALSE
7_0.00356_0.003564	smoking	-902	-902	0.0340632	4	7	0.003561	0.003564	FALSE
1_0.000142_0.000144	smoking	-902	-902	0.0340632	2	1	0.000143	0.000144	FALSE
21_0.007456_0.007461	smoking	-902	-902	0.0340632	5	21	0.007457	0.007461	FALSE
4_0.002067_0.002069	smoking	-902	-902	0.0343959	2	4	0.002068	0.002069	FALSE
2_0.001114_0.001118	smoking	-902	-902	0.0347288	4	2	0.001115	0.001118	FALSE
2_0.001024_0.001029	smoking	-902	-902	0.035062	5	2	0.001025	0.001029	FALSE
13_0.006046_0.006048	smoking	-902	-902	0.0353954	2	13	0.006047	0.006048	FALSE
4_0.001832_0.001836	smoking	-902	-902	0.0353954	4	4	0.001833	0.001836	FALSE
2_0.000897_0.000902	smoking	-902	-902	0.0353954	5	2	0.000898	0.000902	FALSE
2_0.001242_0.001246	smoking	-902	-902	0.0353954	4	2	0.001243	0.001246	FALSE
2_0.00103_0.001033	smoking	-902	-902	0.035729	3	2	0.001031	0.001033	FALSE
3_0.0013_0.001302	smoking	-902	-902	0.0360629	2	3	0.001301	0.001302	FALSE
10_0.004614_0.004616	smoking	-902	-902	0.0360629	2	10	0.004615	0.004616	FALSE
11_0.005059_0.005062	smoking	-902	-902	0.036397	3	11	0.00506	0.005062	FALSE
12_0.005735_0.005742	smoking	-902	-902	0.036397	7	12	0.005736	0.005742	FALSE
12_0.005457_0.005463	smoking	-902	-902	0.0370659	6	12	0.005458	0.005463	FALSE
3_0.001716_0.001727	smoking	-902	-902	0.0370659	11	3	0.001717	0.001727	FALSE
14_0.006184_0.006192	smoking	-902	-902	0.0374007	8	14	0.006185	0.006192	FALSE
6_0.003164_0.003168	smoking	-902	-902	0.0374007	4	6	0.003165	0.003168	FALSE
1_0.000193_0.000196	smoking	-902	-902	0.0377358	3	1	0.000194	0.000196	FALSE
8_0.004158_0.00416	smoking	-902	-902	0.038071	2	8	0.004159	0.00416	FALSE
2_0.001163_0.001165	smoking	-902	-902	0.0384065	2	2	0.001164	0.001165	FALSE
12_0.005676_0.00568	smoking	-902	-902	0.0384065	4	12	0.005677	0.00568	FALSE
10_0.004606_0.00461	smoking	-902	-902	0.0384065	4	10	0.004607	0.00461	FALSE
2_0.00085_0.000852	smoking	-902	-902	0.0387422	2	2	0.000851	0.000852	FALSE
6_0.003333_0.003335	smoking	-902	-902	0.0390781	2	6	0.003334	0.003335	FALSE
13_0.006108_0.00611	smoking	-902	-902	0.0394142	2	13	0.006109	0.00611	FALSE
9_0.004484_0.004491	smoking	-902	-902	0.0394142	7	9	0.004485	0.004491	FALSE
8_0.004169_0.004176	smoking	-902	-902	0.0394142	7	8	0.00417	0.004176	FALSE
6_0.00297_0.002978	smoking	-902	-902	0.0400872	8	6	0.002971	0.002978	FALSE
4_0.001899_0.001902	smoking	-902	-902	0.0400872	3	4	0.0019	0.001902	FALSE
8_0.004026_0.004036	smoking	-902	-902	0.0400872	10	8	0.004027	0.004036	FALSE
3_0.001402_0.00141	smoking	-902	-902	0.0400872	8	3	0.001403	0.00141	FALSE
7_0.003686_0.00369	smoking	-902	-902	0.040761	4	7	0.003687	0.00369	FALSE
5_0.002359_0.002364	smoking	-902	-902	0.040761	5	5	0.00236	0.002364	FALSE
2_0.00123_0.001244	smoking	-902	-902	0.040761	14	2	0.001231	0.001244	FALSE
3_0.001401_0.001408	smoking	-902	-902	0.040761	7	3	0.001402	0.001408	FALSE
4_0.002242_0.002246	smoking	-902	-902	0.0410982	4	4	0.002243	0.002246	FALSE
1_0.000252_0.000256	smoking	-902	-902	0.0410982	4	1	0.000253	0.000256	FALSE
2_0.000714_0.000719	smoking	-902	-902	0.0410982	5	2	0.000715	0.000719	FALSE
8_0.004128_0.00413	smoking	-902	-902	0.0414357	2	8	0.004129	0.00413	FALSE
18_0.006998_0.007002	smoking	-902	-902	0.0414357	4	18	0.006999	0.007002	FALSE
10_0.004604_0.004606	smoking	-902	-902	0.0414357	2	10	0.004605	0.004606	FALSE
5_0.002835_0.00284	smoking	-902	-902	0.0414357	5	5	0.002836	0.00284	FALSE
1_0.000387_0.000391	smoking	-902	-902	0.0414357	4	1	0.000388	0.000391	FALSE
20_0.007272_0.007275	smoking	-902	-902	0.0414357	3	20	0.007273	0.007275	FALSE
3_0.001448_0.001453	smoking	-902	-902	0.0417733	5	3	0.001449	0.001453	FALSE
8_0.00407_0.004072	smoking	-902	-902	0.0417733	2	8	0.004071	0.004072	FALSE
1_0.000177_0.000184	smoking	-902	-902	0.0421112	7	1	0.000178	0.000184	FALSE
4_0.002014_0.002016	smoking	-902	-902	0.0421112	2	4	0.002015	0.002016	FALSE
13_0.006053_0.006055	smoking	-902	-902	0.0424493	2	13	0.006054	0.006055	FALSE
1_0.000413_0.000416	smoking	-902	-902	0.0424493	3	1	0.000414	0.000416	FALSE
14_0.006304_0.006309	smoking	-902	-902	0.0424493	5	14	0.006305	0.006309	FALSE
13_0.005935_0.00594	smoking	-902	-902	0.0427875	5	13	0.005936	0.00594	FALSE
15_0.006412_0.006417	smoking	-902	-902	0.0427875	5	15	0.006413	0.006417	FALSE
12_0.005634_0.005637	smoking	-902	-902	0.0427875	3	12	0.005635	0.005637	FALSE
2_0.000611_0.000616	smoking	-902	-902	0.043126	5	2	0.000612	0.000616	FALSE
16_0.006697_0.006701	smoking	-902	-902	0.0434647	4	16	0.006698	0.006701	FALSE
7_0.003565_0.003571	smoking	-902	-902	0.0434647	6	7	0.003566	0.003571	FALSE
8_0.00413_0.004137	smoking	-902	-902	0.0434647	7	8	0.004131	0.004137	FALSE
2_0.001048_0.001052	smoking	-902	-902	0.0438036	4	2	0.001049	0.001052	FALSE
1_0.00022_0.000227	smoking	-902	-902	0.0438036	7	1	0.000221	0.000227	FALSE
10_0.004781_0.004787	smoking	-902	-902	0.0441427	6	10	0.004782	0.004787	FALSE
8_0.004124_0.004129	smoking	-902	-902	0.0441427	5	8	0.004125	0.004129	FALSE
6_0.002984_0.002986	smoking	-902	-902	0.044482	2	6	0.002985	0.002986	FALSE
7_0.003425_0.003428	smoking	-902	-902	0.044482	3	7	0.003426	0.003428	FALSE
3_0.001721_0.001734	smoking	-902	-902	0.0448215	13	3	0.001722	0.001734	FALSE
1_1.3E-05_1.5E-05	smoking	-902	-902	0.0448215	2	1	1.4e-05	1.5e-05	FALSE
13_0.006009_0.006017	smoking	-902	-902	0.0451613	8	13	0.00601	0.006017	FALSE
8_0.004174_0.004177	smoking	-902	-902	0.0451613	3	8	0.004175	0.004177	FALSE
2_0.000739_0.000742	smoking	-902	-902	0.0451613	3	2	0.00074	0.000742	FALSE
11_0.00533_0.005341	smoking	-902	-902	0.0451613	11	11	0.005331	0.005341	FALSE
20_0.00726_0.007262	smoking	-902	-902	0.0451613	2	20	0.007261	0.007262	FALSE
17_0.0069_0.006903	smoking	-902	-902	0.0451613	3	17	0.006901	0.006903	FALSE
2_0.000849_0.000853	smoking	-902	-902	0.0451613	4	2	0.00085	0.000853	FALSE
8_0.003858_0.00386	smoking	-902	-902	0.0455012	2	8	0.003859	0.00386	FALSE
14_0.006315_0.006325	smoking	-902	-902	0.0455012	10	14	0.006316	0.006325	FALSE
10_0.004812_0.004816	smoking	-902	-902	0.0455012	4	10	0.004813	0.004816	FALSE
6_0.003201_0.003205	smoking	-902	-902	0.0461816	4	6	0.003202	0.003205	FALSE
21_0.007431_0.007435	smoking	-902	-902	0.0461816	4	21	0.007432	0.007435	FALSE
17_0.006821_0.006823	smoking	-902	-902	0.0461816	2	17	0.006822	0.006823	FALSE
2_0.001225_0.001232	smoking	-902	-902	0.0461816	7	2	0.001226	0.001232	FALSE
11_0.005296_0.005303	smoking	-902	-902	0.0465221	7	11	0.005297	0.005303	FALSE
1_0.000257_0.000259	smoking	-902	-902	0.0468628	2	1	0.000258	0.000259	FALSE
3_0.001572_0.001581	smoking	-902	-902	0.0472037	9	3	0.001573	0.001581	FALSE
6_0.003169_0.00318	smoking	-902	-902	0.0475448	11	6	0.00317	0.00318	FALSE
14_0.006167_0.006169	smoking	-902	-902	0.0475448	2	14	0.006168	0.006169	FALSE
10_0.004884_0.004886	smoking	-902	-902	0.0475448	2	10	0.004885	0.004886	FALSE
3_0.001369_0.001371	smoking	-902	-902	0.0475448	2	3	0.00137	0.001371	FALSE
6_0.002985_0.002988	smoking	-902	-902	0.0475448	3	6	0.002986	0.002988	FALSE
13_0.006057_0.006068	smoking	-902	-902	0.0478861	11	13	0.006058	0.006068	FALSE
11_0.005205_0.005223	smoking	-902	-902	0.0485692	18	11	0.005206	0.005223	FALSE
15_0.006487_0.006492	smoking	-902	-902	0.0485692	5	15	0.006488	0.006492	FALSE
8_0.004066_0.004069	smoking	-902	-902	0.0485692	3	8	0.004067	0.004069	FALSE
10_0.004576_0.004579	smoking	-902	-902	0.0485692	3	10	0.004577	0.004579	FALSE
8_0.003956_0.003961	smoking	-902	-902	0.0485692	5	8	0.003957	0.003961	FALSE
3_0.001344_0.001346	smoking	-902	-902	0.0489111	2	3	0.001345	0.001346	FALSE
6_0.002908_0.00291	smoking	-902	-902	0.0492531	2	6	0.002909	0.00291	FALSE
1_0.000386_0.00039	smoking	-902	-902	0.0492531	4	1	0.000387	0.00039	FALSE
12_0.00543_0.005432	smoking	-902	-902	0.0492531	2	12	0.005431	0.005432	FALSE
15_0.006552_0.006554	smoking	-902	-902	0.0495954	2	15	0.006553	0.006554	FALSE
1_0.000158_0.000164	smoking	-902	-902	0.0495954	6	1	0.000159	0.000164	FALSE
19_0.007193_0.007195	smoking	-902	-902	0.0499378	2	19	0.007194	0.007195	FALSE
5_0.002626_0.002635	smoking	-902	-902	0.0499378	9	5	0.002627	0.002635	FALSE
18_0.006958_0.00696	smoking	-902	-902	0.0499378	2	18	0.006959	0.00696	FALSE
6_0.002927_0.00293	smoking	-902	-902	0.0502804	3	6	0.002928	0.00293	FALSE
7_0.003677_0.00368	smoking	-902	-902	0.0502804	3	7	0.003678	0.00368	FALSE
12_0.005762_0.005765	smoking	-902	-902	0.0502804	3	12	0.005763	0.005765	FALSE
4_0.002112_0.002114	smoking	-902	-902	0.0506232	2	4	0.002113	0.002114	FALSE
6_0.003259_0.003263	smoking	-902	-902	0.0506232	4	6	0.00326	0.003263	FALSE
7_0.003434_0.003444	smoking	-902	-902	0.0506232	10	7	0.003435	0.003444	FALSE
9_0.004358_0.00436	smoking	-902	-902	0.0506232	2	9	0.004359	0.00436	FALSE
14_0.006215_0.006221	smoking	-902	-902	0.0509662	6	14	0.006216	0.006221	FALSE
2_0.001209_0.001213	smoking	-902	-902	0.0509662	4	2	0.00121	0.001213	FALSE
2_0.001184_0.001186	smoking	-902	-902	0.0513094	2	2	0.001185	0.001186	FALSE
1_9E-06_1.2E-05	smoking	-902	-902	0.0516528	3	1	1e-05	1.2e-05	FALSE
1_0.000197_0.000201	smoking	-902	-902	0.0516528	4	1	0.000198	0.000201	FALSE
15_0.006424_0.006427	smoking	-902	-902	0.0516528	3	15	0.006425	0.006427	FALSE
5_0.0024_0.002404	smoking	-902	-902	0.0519963	4	5	0.002401	0.002404	FALSE
10_0.004949_0.004951	smoking	-902	-902	0.0519963	2	10	0.00495	0.004951	FALSE
10_0.004754_0.004759	smoking	-902	-902	0.0519963	5	10	0.004755	0.004759	FALSE
1_0.000196_0.000199	smoking	-902	-902	0.0519963	3	1	0.000197	0.000199	FALSE
2_0.000689_0.000693	smoking	-902	-902	0.05234	4	2	0.00069	0.000693	FALSE
1_0.000238_0.00024	smoking	-902	-902	0.05234	2	1	0.000239	0.00024	FALSE
22_0.007539_0.007541	smoking	-902	-902	0.0526839	2	22	0.00754	0.007541	FALSE
12_0.005732_0.005734	smoking	-902	-902	0.0526839	2	12	0.005733	0.005734	FALSE
12_0.005699_0.005703	smoking	-902	-902	0.053028	4	12	0.0057	0.005703	FALSE
8_0.004131_0.004135	smoking	-902	-902	0.053028	4	8	0.004132	0.004135	FALSE
11_0.005112_0.005116	smoking	-902	-902	0.0533723	4	11	0.005113	0.005116	FALSE
7_0.003474_0.003478	smoking	-902	-902	0.0537167	4	7	0.003475	0.003478	FALSE
4_0.002107_0.002113	smoking	-902	-902	0.0540614	6	4	0.002108	0.002113	FALSE
18_0.007069_0.007073	smoking	-902	-902	0.0540614	4	18	0.00707	0.007073	FALSE
8_0.004161_0.004166	smoking	-902	-902	0.0540614	5	8	0.004162	0.004166	FALSE
19_0.007164_0.007167	smoking	-902	-902	0.0547511	3	19	0.007165	0.007167	FALSE
4_0.002101_0.002106	smoking	-902	-902	0.0547511	5	4	0.002102	0.002106	FALSE
15_0.006538_0.006546	smoking	-902	-902	0.0547511	8	15	0.006539	0.006546	FALSE
2_0.000609_0.000611	smoking	-902	-902	0.0547511	2	2	0.00061	0.000611	FALSE
4_0.001892_0.001894	smoking	-902	-902	0.0554416	2	4	0.001893	0.001894	FALSE
8_0.003973_0.003975	smoking	-902	-902	0.0554416	2	8	0.003974	0.003975	FALSE
8_0.00389_0.003895	smoking	-902	-902	0.0554416	5	8	0.003891	0.003895	FALSE
8_0.003995_0.003997	smoking	-902	-902	0.0554416	2	8	0.003996	0.003997	FALSE
12_0.005441_0.005445	smoking	-902	-902	0.0557872	4	12	0.005442	0.005445	FALSE
3_0.001431_0.001452	smoking	-902	-902	0.0557872	21	3	0.001432	0.001452	FALSE
10_0.004858_0.004865	smoking	-902	-902	0.0561328	7	10	0.004859	0.004865	FALSE
13_0.005979_0.005985	smoking	-902	-902	0.0564787	6	13	0.00598	0.005985	FALSE
8_0.004118_0.004127	smoking	-902	-902	0.0571709	9	8	0.004119	0.004127	FALSE
3_0.001274_0.001277	smoking	-902	-902	0.0571709	3	3	0.001275	0.001277	FALSE
3_0.00151_0.001513	smoking	-902	-902	0.0575173	3	3	0.001511	0.001513	FALSE
2_0.000635_0.000637	smoking	-902	-902	0.0575173	2	2	0.000636	0.000637	FALSE
5_0.002755_0.002762	smoking	-902	-902	0.0575173	7	5	0.002756	0.002762	FALSE
7_0.003703_0.003713	smoking	-902	-902	0.0575173	10	7	0.003704	0.003713	FALSE
21_0.007508_0.00751	smoking	-902	-902	0.0582106	2	21	0.007509	0.00751	FALSE
19_0.007191_0.007193	smoking	-902	-902	0.0585575	2	19	0.007192	0.007193	FALSE
5_0.002377_0.002382	smoking	-902	-902	0.0589045	5	5	0.002378	0.002382	FALSE
4_0.001943_0.001946	smoking	-902	-902	0.0592518	3	4	0.001944	0.001946	FALSE
8_0.003837_0.00384	smoking	-902	-902	0.0595992	3	8	0.003838	0.00384	FALSE
3_0.001699_0.001702	smoking	-902	-902	0.0599467	3	3	0.0017	0.001702	FALSE
12_0.005777_0.005779	smoking	-902	-902	0.0599467	2	12	0.005778	0.005779	FALSE
5_0.002792_0.002801	smoking	-902	-902	0.0602945	9	5	0.002793	0.002801	FALSE
2_0.001259_0.001261	smoking	-902	-902	0.0606424	2	2	0.00126	0.001261	FALSE
4_0.001898_0.001901	smoking	-902	-902	0.0609905	3	4	0.001899	0.001901	FALSE
1_0.000222_0.00023	smoking	-902	-902	0.0609905	8	1	0.000223	0.00023	FALSE
13_0.006056_0.006059	smoking	-902	-902	0.0613387	3	13	0.006057	0.006059	FALSE
2_0.000892_0.000895	smoking	-902	-902	0.0616871	3	2	0.000893	0.000895	FALSE
10_0.004959_0.004961	smoking	-902	-902	0.0620356	2	10	0.00496	0.004961	FALSE
11_0.005117_0.00512	smoking	-902	-902	0.0620356	3	11	0.005118	0.00512	FALSE
6_0.002919_0.002922	smoking	-902	-902	0.0623844	3	6	0.00292	0.002922	FALSE
14_0.006149_0.006152	smoking	-902	-902	0.0623844	3	14	0.00615	0.006152	FALSE
13_0.005856_0.005858	smoking	-902	-902	0.0623844	2	13	0.005857	0.005858	FALSE
1_0.000361_0.000371	smoking	-902	-902	0.0627333	10	1	0.000362	0.000371	FALSE
5_0.002882_0.002884	smoking	-902	-902	0.0627333	2	5	0.002883	0.002884	FALSE
9_0.004336_0.004341	smoking	-902	-902	0.0630823	5	9	0.004337	0.004341	FALSE
10_0.004689_0.004691	smoking	-902	-902	0.0630823	2	10	0.00469	0.004691	FALSE
12_0.005563_0.005566	smoking	-902	-902	0.06483	3	12	0.005564	0.005566	FALSE
2_0.001016_0.001023	smoking	-902	-902	0.0655302	7	2	0.001017	0.001023	FALSE
10_0.004621_0.004623	smoking	-902	-902	0.0655302	2	10	0.004622	0.004623	FALSE
5_0.002362_0.002366	smoking	-902	-902	0.0655302	4	5	0.002363	0.002366	FALSE
13_0.006004_0.006008	smoking	-902	-902	0.0658806	4	13	0.006005	0.006008	FALSE
3_0.001468_0.001474	smoking	-902	-902	0.0658806	6	3	0.001469	0.001474	FALSE
13_0.00601_0.006018	smoking	-902	-902	0.0662311	8	13	0.006011	0.006018	FALSE
5_0.002397_0.002403	smoking	-902	-902	0.0662311	6	5	0.002398	0.002403	FALSE
4_0.002231_0.002235	smoking	-902	-902	0.0662311	4	4	0.002232	0.002235	FALSE
2_0.001062_0.001066	smoking	-902	-902	0.0665817	4	2	0.001063	0.001066	FALSE
3_0.001374_0.001377	smoking	-902	-902	0.0672835	3	3	0.001375	0.001377	FALSE
2_0.000785_0.000798	smoking	-902	-902	0.0676346	13	2	0.000786	0.000798	FALSE
3_0.001753_0.00176	smoking	-902	-902	0.0679859	7	3	0.001754	0.00176	FALSE
11_0.00499_0.004998	smoking	-902	-902	0.0679859	8	11	0.004991	0.004998	FALSE
14_0.00631_0.006314	smoking	-902	-902	0.0679859	4	14	0.006311	0.006314	FALSE
1_0.000298_0.000302	smoking	-902	-902	0.0683374	4	1	0.000299	0.000302	FALSE
3_0.001466_0.001473	smoking	-902	-902	0.0686889	7	3	0.001467	0.001473	FALSE
4_0.002152_0.002161	smoking	-902	-902	0.0686889	9	4	0.002153	0.002161	FALSE
18_0.007087_0.007095	smoking	-902	-902	0.0690407	8	18	0.007088	0.007095	FALSE
15_0.00651_0.006512	smoking	-902	-902	0.0690407	2	15	0.006511	0.006512	FALSE
3_0.001351_0.001355	smoking	-902	-902	0.0690407	4	3	0.001352	0.001355	FALSE
3_0.001394_0.0014	smoking	-902	-902	0.0693926	6	3	0.001395	0.0014	FALSE
21_0.007437_0.00744	smoking	-902	-902	0.0693926	3	21	0.007438	0.00744	FALSE
18_0.007103_0.007105	smoking	-902	-902	0.0693926	2	18	0.007104	0.007105	FALSE
3_0.001568_0.00157	smoking	-902	-902	0.0693926	2	3	0.001569	0.00157	FALSE
17_0.006901_0.006905	smoking	-902	-902	0.0697447	4	17	0.006902	0.006905	FALSE
9_0.004204_0.004213	smoking	-902	-902	0.0697447	9	9	0.004205	0.004213	FALSE
20_0.007251_0.007259	smoking	-902	-902	0.0700969	8	20	0.007252	0.007259	FALSE
7_0.003456_0.003458	smoking	-902	-902	0.0700969	2	7	0.003457	0.003458	FALSE
20_0.007257_0.00726	smoking	-902	-902	0.0708018	3	20	0.007258	0.00726	FALSE
21_0.007433_0.007436	smoking	-902	-902	0.0718602	3	21	0.007434	0.007436	FALSE
3_0.001612_0.001623	smoking	-902	-902	0.0718602	11	3	0.001613	0.001623	FALSE
5_0.002374_0.002376	smoking	-902	-902	0.0722133	2	5	0.002375	0.002376	FALSE
15_0.00654_0.006549	smoking	-902	-902	0.07292	9	15	0.006541	0.006549	FALSE
13_0.005932_0.005939	smoking	-902	-902	0.07292	7	13	0.005933	0.005939	FALSE
16_0.006746_0.006753	smoking	-902	-902	0.07292	7	16	0.006747	0.006753	FALSE
10_0.00475_0.004758	smoking	-902	-902	0.0736273	8	10	0.004751	0.004758	FALSE
14_0.006282_0.006284	smoking	-902	-902	0.0736273	2	14	0.006283	0.006284	FALSE
15_0.006601_0.006605	smoking	-902	-902	0.0736273	4	15	0.006602	0.006605	FALSE
8_0.004149_0.004156	smoking	-902	-902	0.0739812	7	8	0.00415	0.004156	FALSE
7_0.003727_0.003729	smoking	-902	-902	0.0739812	2	7	0.003728	0.003729	FALSE
12_0.005473_0.005478	smoking	-902	-902	0.0750437	5	12	0.005474	0.005478	FALSE
11_0.00505_0.005052	smoking	-902	-902	0.0750437	2	11	0.005051	0.005052	FALSE
17_0.006833_0.006843	smoking	-902	-902	0.0753982	10	17	0.006834	0.006843	FALSE
10_0.004845_0.004848	smoking	-902	-902	0.0757528	3	10	0.004846	0.004848	FALSE
2_0.000772_0.000776	smoking	-902	-902	0.0757528	4	2	0.000773	0.000776	FALSE
6_0.003217_0.003222	smoking	-902	-902	0.0757528	5	6	0.003218	0.003222	FALSE
16_0.006769_0.006778	smoking	-902	-902	0.0764625	9	16	0.00677	0.006778	FALSE
1_0.000296_0.0003	smoking	-902	-902	0.0764625	4	1	0.000297	0.0003	FALSE
6_0.002918_0.002921	smoking	-902	-902	0.0764625	3	6	0.002919	0.002921	FALSE
2_0.000896_0.0009	smoking	-902	-902	0.0768175	4	2	0.000897	0.0009	FALSE
2_0.001132_0.001134	smoking	-902	-902	0.0771727	2	2	0.001133	0.001134	FALSE
11_0.005242_0.005244	smoking	-902	-902	0.0775281	2	11	0.005243	0.005244	FALSE
6_0.003007_0.003009	smoking	-902	-902	0.0775281	2	6	0.003008	0.003009	FALSE
9_0.004298_0.004307	smoking	-902	-902	0.0778836	9	9	0.004299	0.004307	FALSE
3_0.001379_0.001384	smoking	-902	-902	0.0778836	5	3	0.00138	0.001384	FALSE
11_0.005111_0.005115	smoking	-902	-902	0.0778836	4	11	0.005112	0.005115	FALSE
8_0.004055_0.004061	smoking	-902	-902	0.0778836	6	8	0.004056	0.004061	FALSE
6_0.003408_0.003411	smoking	-902	-902	0.0782392	3	6	0.003409	0.003411	FALSE
2_0.000799_0.000813	smoking	-902	-902	0.0782392	14	2	0.0008	0.000813	FALSE
7_0.00377_0.003773	smoking	-902	-902	0.078595	3	7	0.003771	0.003773	FALSE
13_0.005925_0.005934	smoking	-902	-902	0.0789509	9	13	0.005926	0.005934	FALSE
2_0.000855_0.000859	smoking	-902	-902	0.079307	4	2	0.000856	0.000859	FALSE
13_0.005949_0.005955	smoking	-902	-902	0.079307	6	13	0.00595	0.005955	FALSE
2_0.000981_0.000986	smoking	-902	-902	0.0796632	5	2	0.000982	0.000986	FALSE
15_0.00648_0.006486	smoking	-902	-902	0.0796632	6	15	0.006481	0.006486	FALSE
2_0.000893_0.000896	smoking	-902	-902	0.0800195	3	2	0.000894	0.000896	FALSE
9_0.004443_0.004445	smoking	-902	-902	0.0800195	2	9	0.004444	0.004445	FALSE
11_0.005331_0.005334	smoking	-902	-902	0.080376	3	11	0.005332	0.005334	FALSE
1_6.3E-05_6.6E-05	smoking	-902	-902	0.0807327	3	1	6.4e-05	6.6e-05	FALSE
2_0.001155_0.001158	smoking	-902	-902	0.0807327	3	2	0.001156	0.001158	FALSE
8_0.004065_0.004068	smoking	-902	-902	0.0814464	3	8	0.004066	0.004068	FALSE
12_0.005582_0.005584	smoking	-902	-902	0.0818034	2	12	0.005583	0.005584	FALSE
9_0.00436_0.004365	smoking	-902	-902	0.0821607	5	9	0.004361	0.004365	FALSE
11_0.005192_0.005199	smoking	-902	-902	0.0821607	7	11	0.005193	0.005199	FALSE
6_0.003256_0.003258	smoking	-902	-902	0.0821607	2	6	0.003257	0.003258	FALSE
5_0.002668_0.00267	smoking	-902	-902	0.082518	2	5	0.002669	0.00267	FALSE
11_0.005023_0.005025	smoking	-902	-902	0.082518	2	11	0.005024	0.005025	FALSE
7_0.003427_0.003433	smoking	-902	-902	0.0828755	6	7	0.003428	0.003433	FALSE
15_0.006599_0.006601	smoking	-902	-902	0.0832331	2	15	0.0066	0.006601	FALSE
2_0.00082_0.000824	smoking	-902	-902	0.0835909	4	2	0.000821	0.000824	FALSE
4_0.002158_0.002166	smoking	-902	-902	0.0839488	8	4	0.002159	0.002166	FALSE
2_0.001237_0.001239	smoking	-902	-902	0.0843069	2	2	0.001238	0.001239	FALSE
4_0.002124_0.002127	smoking	-902	-902	0.0843069	3	4	0.002125	0.002127	FALSE
1_3.6E-05_3.9E-05	smoking	-902	-902	0.084665	3	1	3.7e-05	3.9e-05	FALSE
13_0.005966_0.005969	smoking	-902	-902	0.084665	3	13	0.005967	0.005969	FALSE
18_0.007096_0.007098	smoking	-902	-902	0.084665	2	18	0.007097	0.007098	FALSE
14_0.006117_0.006127	smoking	-902	-902	0.0850234	10	13	0.006118	0.006127	FALSE
1_0.000485_0.000489	smoking	-902	-902	0.0853818	4	1	0.000486	0.000489	FALSE
7_0.003529_0.003535	smoking	-902	-902	0.0857404	6	7	0.00353	0.003535	FALSE
2_0.000743_0.000746	smoking	-902	-902	0.0864581	3	2	0.000744	0.000746	FALSE
9_0.004324_0.004326	smoking	-902	-902	0.0864581	2	9	0.004325	0.004326	FALSE
11_0.005021_0.005023	smoking	-902	-902	0.0871762	2	11	0.005022	0.005023	FALSE
12_0.005771_0.005773	smoking	-902	-902	0.0875355	2	12	0.005772	0.005773	FALSE
8_0.004081_0.004087	smoking	-902	-902	0.087895	6	8	0.004082	0.004087	FALSE
2_0.000701_0.000704	smoking	-902	-902	0.087895	3	2	0.000702	0.000704	FALSE
21_0.007495_0.007498	smoking	-902	-902	0.087895	3	21	0.007496	0.007498	FALSE
3_0.001684_0.001686	smoking	-902	-902	0.0882545	2	3	0.001685	0.001686	FALSE
2_0.000795_0.000803	smoking	-902	-902	0.0882545	8	2	0.000796	0.000803	FALSE
5_0.002631_0.002638	smoking	-902	-902	0.0882545	7	5	0.002632	0.002638	FALSE
9_0.004295_0.004297	smoking	-902	-902	0.0886142	2	9	0.004296	0.004297	FALSE
15_0.006504_0.006506	smoking	-902	-902	0.0889741	2	15	0.006505	0.006506	FALSE
1_0.000439_0.000444	smoking	-902	-902	0.0889741	5	1	0.00044	0.000444	FALSE
2_0.001061_0.001065	smoking	-902	-902	0.0889741	4	2	0.001062	0.001065	FALSE
10_0.004683_0.004689	smoking	-902	-902	0.0896942	6	10	0.004684	0.004689	FALSE
10_0.004624_0.004627	smoking	-902	-902	0.0904148	3	10	0.004625	0.004627	FALSE
4_0.002267_0.002279	smoking	-902	-902	0.0904148	12	4	0.002268	0.002279	FALSE
6_0.002969_0.002973	smoking	-902	-902	0.0904148	4	6	0.00297	0.002973	FALSE
3_0.001573_0.001575	smoking	-902	-902	0.0904148	2	3	0.001574	0.001575	FALSE
7_0.003778_0.003782	smoking	-902	-902	0.0904148	4	7	0.003779	0.003782	FALSE
11_0.005042_0.005046	smoking	-902	-902	0.0907753	4	11	0.005043	0.005046	FALSE
2_0.00078_0.000787	smoking	-902	-902	0.0907753	7	2	0.000781	0.000787	FALSE
17_0.006806_0.006809	smoking	-902	-902	0.0907753	3	17	0.006807	0.006809	FALSE
6_0.003021_0.003024	smoking	-902	-902	0.091136	3	6	0.003022	0.003024	FALSE
3_0.001644_0.001651	smoking	-902	-902	0.091136	7	3	0.001645	0.001651	FALSE
4_0.0022_0.002204	smoking	-902	-902	0.0918577	4	4	0.002201	0.002204	FALSE
8_0.004164_0.004168	smoking	-902	-902	0.0918577	4	8	0.004165	0.004168	FALSE
2_0.000911_0.000915	smoking	-902	-902	0.0922188	4	2	0.000912	0.000915	FALSE
2_0.001212_0.001214	smoking	-902	-902	0.0922188	2	2	0.001213	0.001214	FALSE
3_0.001744_0.001746	smoking	-902	-902	0.0922188	2	3	0.001745	0.001746	FALSE
10_0.00469_0.004692	smoking	-902	-902	0.0929413	2	10	0.004691	0.004692	FALSE
9_0.004414_0.004416	smoking	-902	-902	0.0929413	2	9	0.004415	0.004416	FALSE
1_0.000246_0.000254	smoking	-902	-902	0.0943879	8	1	0.000247	0.000254	FALSE
11_0.005248_0.005256	smoking	-902	-902	0.0943879	8	11	0.005249	0.005256	FALSE
20_0.007225_0.007228	smoking	-902	-902	0.0947499	3	20	0.007226	0.007228	FALSE
9_0.004231_0.004234	smoking	-902	-902	0.095112	3	9	0.004232	0.004234	FALSE
1_0.00026_0.000267	smoking	-902	-902	0.095112	7	1	0.000261	0.000267	FALSE
4_0.002084_0.002088	smoking	-902	-902	0.0958367	4	4	0.002085	0.002088	FALSE
14_0.006313_0.00632	smoking	-902	-902	0.0961992	7	14	0.006314	0.00632	FALSE
5_0.002494_0.002501	smoking	-902	-902	0.0965618	7	5	0.002495	0.002501	FALSE
5_0.002347_0.002349	smoking	-902	-902	0.0965618	2	5	0.002348	0.002349	FALSE
3_0.001748_0.001752	smoking	-902	-902	0.0969246	4	3	0.001749	0.001752	FALSE
1_0.0002_0.000206	smoking	-902	-902	0.0969246	6	1	0.000201	0.000206	FALSE
9_0.004432_0.004434	smoking	-902	-902	0.0969246	2	9	0.004433	0.004434	FALSE
10_0.004881_0.004883	smoking	-902	-902	0.0969246	2	10	0.004882	0.004883	FALSE
8_0.004077_0.004083	smoking	-902	-902	0.0980137	6	8	0.004078	0.004083	FALSE
12_0.005583_0.005585	smoking	-902	-902	0.0980137	2	12	0.005584	0.005585	FALSE
13_0.005941_0.005944	smoking	-902	-902	0.098377	3	13	0.005942	0.005944	FALSE
10_0.004943_0.004947	smoking	-902	-902	0.0987405	4	10	0.004944	0.004947	FALSE
9_0.004492_0.004495	smoking	-902	-902	0.0994677	3	9	0.004493	0.004495	FALSE
13_0.005903_0.005905	smoking	-902	-902	0.0994677	2	13	0.005904	0.005905	FALSE
6_0.003033_0.003035	smoking	-902	-902	0.0998316	2	6	0.003034	0.003035	FALSE
3_0.00179_0.001794	smoking	-902	-902	0.10056	4	3	0.001791	0.001794	FALSE
7_0.003766_0.003768	smoking	-902	-902	0.10056	2	7	0.003767	0.003768	FALSE
14_0.006269_0.006271	smoking	-902	-902	0.101288	2	14	0.00627	0.006271	FALSE
6_0.003335_0.00334	smoking	-902	-902	0.101288	5	6	0.003336	0.00334	FALSE
2_0.000617_0.000619	smoking	-902	-902	0.102017	2	2	0.000618	0.000619	FALSE
2_0.000816_0.000819	smoking	-902	-902	0.102017	3	2	0.000817	0.000819	FALSE
2_0.000822_0.000826	smoking	-902	-902	0.103842	4	2	0.000823	0.000826	FALSE
18_0.007116_0.00712	smoking	-902	-902	0.103842	4	18	0.007117	0.00712	FALSE
9_0.004218_0.004221	smoking	-902	-902	0.104208	3	9	0.004219	0.004221	FALSE
13_0.005945_0.005949	smoking	-902	-902	0.104573	4	13	0.005946	0.005949	FALSE
18_0.007084_0.007086	smoking	-902	-902	0.104939	2	18	0.007085	0.007086	FALSE
5_0.002428_0.00243	smoking	-902	-902	0.105304	2	5	0.002429	0.00243	FALSE
9_0.004346_0.004351	smoking	-902	-902	0.10567	5	9	0.004347	0.004351	FALSE
22_0.007542_0.007544	smoking	-902	-902	0.106036	2	22	0.007543	0.007544	FALSE
6_0.003328_0.003334	smoking	-902	-902	0.106402	6	6	0.003329	0.003334	FALSE
18_0.007119_0.007122	smoking	-902	-902	0.107502	3	18	0.00712	0.007122	FALSE
3_0.001545_0.00155	smoking	-902	-902	0.107868	5	3	0.001546	0.00155	FALSE
7_0.003772_0.003777	smoking	-902	-902	0.107868	5	7	0.003773	0.003777	FALSE
4_0.002236_0.002241	smoking	-902	-902	0.108235	5	4	0.002237	0.002241	FALSE
10_0.00487_0.004879	smoking	-902	-902	0.108969	9	10	0.004871	0.004879	FALSE
10_0.004952_0.004954	smoking	-902	-902	0.109703	2	10	0.004953	0.004954	FALSE
1_0.000519_0.000524	smoking	-902	-902	0.109703	5	1	0.00052	0.000524	FALSE
5_0.002696_0.002707	smoking	-902	-902	0.110071	11	5	0.002697	0.002707	FALSE
12_0.005749_0.005751	smoking	-902	-902	0.110806	2	12	0.00575	0.005751	FALSE
9_0.004391_0.004393	smoking	-902	-902	0.111174	2	9	0.004392	0.004393	FALSE
20_0.007231_0.007233	smoking	-902	-902	0.112278	2	20	0.007232	0.007233	FALSE
15_0.006614_0.006616	smoking	-902	-902	0.112646	2	15	0.006615	0.006616	FALSE
3_0.001779_0.001784	smoking	-902	-902	0.113015	5	3	0.00178	0.001784	FALSE
4_0.002287_0.002294	smoking	-902	-902	0.114489	7	4	0.002288	0.002294	FALSE
13_0.00595_0.005956	smoking	-902	-902	0.114858	6	13	0.005951	0.005956	FALSE
18_0.007123_0.007125	smoking	-902	-902	0.114858	2	18	0.007124	0.007125	FALSE
4_0.002128_0.002136	smoking	-902	-902	0.115228	8	4	0.002129	0.002136	FALSE
10_0.004871_0.00488	smoking	-902	-902	0.115228	9	10	0.004872	0.00488	FALSE
3_0.001304_0.00131	smoking	-902	-902	0.115597	6	3	0.001305	0.00131	FALSE
8_0.003839_0.003843	smoking	-902	-902	0.115597	4	8	0.00384	0.003843	FALSE
9_0.004447_0.004452	smoking	-902	-902	0.115597	5	9	0.004448	0.004452	FALSE
7_0.003443_0.003445	smoking	-902	-902	0.115597	2	7	0.003444	0.003445	FALSE
15_0.006573_0.006576	smoking	-902	-902	0.115966	3	15	0.006574	0.006576	FALSE
3_0.001364_0.001367	smoking	-902	-902	0.116336	3	3	0.001365	0.001367	FALSE
6_0.00311_0.003112	smoking	-902	-902	0.116336	2	6	0.003111	0.003112	FALSE
1_0.000423_0.000425	smoking	-902	-902	0.116705	2	1	0.000424	0.000425	FALSE
2_0.001076_0.001078	smoking	-902	-902	0.116705	2	2	0.001077	0.001078	FALSE
16_0.006683_0.006685	smoking	-902	-902	0.117075	2	16	0.006684	0.006685	FALSE
2_0.001233_0.001236	smoking	-902	-902	0.117075	3	2	0.001234	0.001236	FALSE
8_0.003902_0.003909	smoking	-902	-902	0.117445	7	8	0.003903	0.003909	FALSE
2_0.000683_0.000688	smoking	-902	-902	0.117445	5	2	0.000684	0.000688	FALSE
2_0.000844_0.000848	smoking	-902	-902	0.117815	4	2	0.000845	0.000848	FALSE
7_0.003475_0.00348	smoking	-902	-902	0.118185	5	7	0.003476	0.00348	FALSE
6_0.003363_0.003365	smoking	-902	-902	0.118185	2	6	0.003364	0.003365	FALSE
2_0.001099_0.001108	smoking	-902	-902	0.118555	9	2	0.0011	0.001108	FALSE
3_0.001638_0.001641	smoking	-902	-902	0.120038	3	3	0.001639	0.001641	FALSE
3_0.001546_0.001551	smoking	-902	-902	0.120038	5	3	0.001547	0.001551	FALSE
7_0.003481_0.003484	smoking	-902	-902	0.120409	3	7	0.003482	0.003484	FALSE
2_0.000613_0.000617	smoking	-902	-902	0.120409	4	2	0.000614	0.000617	FALSE
2_0.00086_0.000864	smoking	-902	-902	0.120409	4	2	0.000861	0.000864	FALSE
10_0.004572_0.004578	smoking	-902	-902	0.12078	6	10	0.004573	0.004578	FALSE
10_0.004671_0.004674	smoking	-902	-902	0.121522	3	10	0.004672	0.004674	FALSE
3_0.001303_0.001306	smoking	-902	-902	0.122265	3	3	0.001304	0.001306	FALSE
1_0.000344_0.000347	smoking	-902	-902	0.122636	3	1	0.000345	0.000347	FALSE
10_0.004847_0.00485	smoking	-902	-902	0.122636	3	10	0.004848	0.00485	FALSE
7_0.003675_0.003679	smoking	-902	-902	0.123008	4	7	0.003676	0.003679	FALSE
18_0.006934_0.006936	smoking	-902	-902	0.12338	2	18	0.006935	0.006936	FALSE
9_0.004449_0.004455	smoking	-902	-902	0.123752	6	9	0.00445	0.004455	FALSE
2_0.000778_0.000784	smoking	-902	-902	0.123752	6	2	0.000779	0.000784	FALSE
5_0.002877_0.00288	smoking	-902	-902	0.124496	3	5	0.002878	0.00288	FALSE
21_0.007471_0.007474	smoking	-902	-902	0.125614	3	21	0.007472	0.007474	FALSE
21_0.007404_0.007406	smoking	-902	-902	0.126359	2	21	0.007405	0.007406	FALSE
3_0.00134_0.001344	smoking	-902	-902	0.126359	4	3	0.001341	0.001344	FALSE
14_0.006284_0.006287	smoking	-902	-902	0.127105	3	14	0.006285	0.006287	FALSE
1_0.00056_0.000562	smoking	-902	-902	0.127852	2	1	0.000561	0.000562	FALSE
3_0.001565_0.001568	smoking	-902	-902	0.128225	3	3	0.001566	0.001568	FALSE
7_0.003526_0.00353	smoking	-902	-902	0.128225	4	7	0.003527	0.00353	FALSE
6_0.003017_0.00302	smoking	-902	-902	0.12972	3	6	0.003018	0.00302	FALSE
8_0.003949_0.003955	smoking	-902	-902	0.130094	6	8	0.00395	0.003955	FALSE
5_0.002477_0.002481	smoking	-902	-902	0.130842	4	5	0.002478	0.002481	FALSE
14_0.006296_0.006299	smoking	-902	-902	0.131217	3	14	0.006297	0.006299	FALSE
2_0.001028_0.001031	smoking	-902	-902	0.131591	3	2	0.001029	0.001031	FALSE
6_0.003014_0.003016	smoking	-902	-902	0.131966	2	6	0.003015	0.003016	FALSE
5_0.002349_0.002351	smoking	-902	-902	0.132341	2	5	0.00235	0.002351	FALSE
9_0.00452_0.004523	smoking	-902	-902	0.132341	3	9	0.004521	0.004523	FALSE
16_0.006698_0.006705	smoking	-902	-902	0.133841	7	16	0.006699	0.006705	FALSE
17_0.006792_0.006795	smoking	-902	-902	0.134216	3	17	0.006793	0.006795	FALSE
4_0.00207_0.002073	smoking	-902	-902	0.134592	3	4	0.002071	0.002073	FALSE
3_0.001678_0.00168	smoking	-902	-902	0.134967	2	3	0.001679	0.00168	FALSE
4_0.001853_0.001861	smoking	-902	-902	0.135343	8	4	0.001854	0.001861	FALSE
6_0.003093_0.003097	smoking	-902	-902	0.135343	4	6	0.003094	0.003097	FALSE
13_0.005942_0.005945	smoking	-902	-902	0.136471	3	13	0.005943	0.005945	FALSE
7_0.003562_0.003565	smoking	-902	-902	0.136847	3	7	0.003563	0.003565	FALSE
21_0.007409_0.007412	smoking	-902	-902	0.137224	3	21	0.00741	0.007412	FALSE
15_0.006554_0.006557	smoking	-902	-902	0.137977	3	15	0.006555	0.006557	FALSE
19_0.007177_0.007179	smoking	-902	-902	0.137977	2	19	0.007178	0.007179	FALSE
3_0.001625_0.001627	smoking	-902	-902	0.137977	2	3	0.001626	0.001627	FALSE
5_0.00248_0.002484	smoking	-902	-902	0.137977	4	5	0.002481	0.002484	FALSE
4_0.00198_0.001985	smoking	-902	-902	0.137977	5	4	0.001981	0.001985	FALSE
6_0.003134_0.003141	smoking	-902	-902	0.138353	7	6	0.003135	0.003141	FALSE
9_0.004239_0.004243	smoking	-902	-902	0.139107	4	9	0.00424	0.004243	FALSE
14_0.006241_0.006243	smoking	-902	-902	0.139484	2	14	0.006242	0.006243	FALSE
11_0.005057_0.005061	smoking	-902	-902	0.139861	4	11	0.005058	0.005061	FALSE
1_0.000442_0.000449	smoking	-902	-902	0.140238	7	1	0.000443	0.000449	FALSE
19_0.007176_0.007184	smoking	-902	-902	0.140616	8	19	0.007177	0.007184	FALSE
1_0.000379_0.000382	smoking	-902	-902	0.140616	3	1	0.00038	0.000382	FALSE
11_0.005349_0.005355	smoking	-902	-902	0.140993	6	11	0.00535	0.005355	FALSE
22_0.00754_0.007543	smoking	-902	-902	0.141371	3	22	0.007541	0.007543	FALSE
8_0.003998_0.004	smoking	-902	-902	0.141749	2	8	0.003999	0.004	FALSE
13_0.005904_0.005906	smoking	-902	-902	0.142883	2	13	0.005905	0.005906	FALSE
1_0.000525_0.000528	smoking	-902	-902	0.143261	3	1	0.000526	0.000528	FALSE
2_0.00098_0.000985	smoking	-902	-902	0.144396	5	2	0.000981	0.000985	FALSE
13_0.005824_0.00583	smoking	-902	-902	0.145154	6	13	0.005825	0.00583	FALSE
14_0.006176_0.006179	smoking	-902	-902	0.146291	3	14	0.006177	0.006179	FALSE
3_0.001319_0.001322	smoking	-902	-902	0.146291	3	3	0.00132	0.001322	FALSE
1_0.00051_0.000513	smoking	-902	-902	0.14667	3	1	0.000511	0.000513	FALSE
1_0.000468_0.00047	smoking	-902	-902	0.147429	2	1	0.000469	0.00047	FALSE
9_0.004225_0.004228	smoking	-902	-902	0.148189	3	9	0.004226	0.004228	FALSE
5_0.002855_0.002857	smoking	-902	-902	0.148569	2	5	0.002856	0.002857	FALSE
4_0.002336_0.002338	smoking	-902	-902	0.148949	2	4	0.002337	0.002338	FALSE
11_0.005154_0.005164	smoking	-902	-902	0.149329	10	11	0.005155	0.005164	FALSE
12_0.005639_0.005642	smoking	-902	-902	0.151231	3	12	0.00564	0.005642	FALSE
4_0.001902_0.001906	smoking	-902	-902	0.151612	4	4	0.001903	0.001906	FALSE
1_0.000354_0.000357	smoking	-902	-902	0.152374	3	1	0.000355	0.000357	FALSE
3_0.001689_0.001691	smoking	-902	-902	0.153518	2	3	0.00169	0.001691	FALSE
22_0.007553_0.007555	smoking	-902	-902	0.1539	2	22	0.007554	0.007555	FALSE
3_0.001751_0.001753	smoking	-902	-902	0.155045	2	3	0.001752	0.001753	FALSE
4_0.002116_0.002118	smoking	-902	-902	0.155045	2	4	0.002117	0.002118	FALSE
11_0.005092_0.005095	smoking	-902	-902	0.155045	3	11	0.005093	0.005095	FALSE
3_0.001323_0.001325	smoking	-902	-902	0.155427	2	3	0.001324	0.001325	FALSE
7_0.003617_0.003627	smoking	-902	-902	0.155427	10	7	0.003618	0.003627	FALSE
10_0.004602_0.004605	smoking	-902	-902	0.156957	3	10	0.004603	0.004605	FALSE
3_0.001679_0.001683	smoking	-902	-902	0.15734	4	3	0.00168	0.001683	FALSE
7_0.003577_0.00358	smoking	-902	-902	0.158105	3	7	0.003578	0.00358	FALSE
12_0.005552_0.005554	smoking	-902	-902	0.158488	2	12	0.005553	0.005554	FALSE
3_0.001423_0.001425	smoking	-902	-902	0.158488	2	3	0.001424	0.001425	FALSE
1_0.00033_0.000332	smoking	-902	-902	0.158871	2	1	0.000331	0.000332	FALSE
7_0.003615_0.003623	smoking	-902	-902	0.159255	8	7	0.003616	0.003623	FALSE
5_0.002344_0.002347	smoking	-902	-902	0.160021	3	4	0.002345	0.002347	FALSE
16_0.006672_0.006674	smoking	-902	-902	0.160405	2	16	0.006673	0.006674	FALSE
9_0.004534_0.004539	smoking	-902	-902	0.160405	5	9	0.004535	0.004539	FALSE
6_0.003371_0.003373	smoking	-902	-902	0.160405	2	6	0.003372	0.003373	FALSE
5_0.002561_0.002563	smoking	-902	-902	0.160789	2	5	0.002562	0.002563	FALSE
21_0.007473_0.007475	smoking	-902	-902	0.160789	2	21	0.007474	0.007475	FALSE
8_0.003977_0.003988	smoking	-902	-902	0.161173	11	8	0.003978	0.003988	FALSE
8_0.004088_0.004092	smoking	-902	-902	0.161557	4	8	0.004089	0.004092	FALSE
5_0.002784_0.00279	smoking	-902	-902	0.161557	6	5	0.002785	0.00279	FALSE
5_0.002744_0.002746	smoking	-902	-902	0.161557	2	5	0.002745	0.002746	FALSE
6_0.003196_0.0032	smoking	-902	-902	0.161941	4	6	0.003197	0.0032	FALSE
9_0.004442_0.004446	smoking	-902	-902	0.161941	4	9	0.004443	0.004446	FALSE
11_0.005202_0.005207	smoking	-902	-902	0.162325	5	11	0.005203	0.005207	FALSE
18_0.007121_0.007123	smoking	-902	-902	0.162709	2	18	0.007122	0.007123	FALSE
20_0.007301_0.007304	smoking	-902	-902	0.163478	3	20	0.007302	0.007304	FALSE
1_0.000217_0.000219	smoking	-902	-902	0.163863	2	1	0.000218	0.000219	FALSE
1_0.000592_0.000596	smoking	-902	-902	0.164633	4	1	0.000593	0.000596	FALSE
20_0.007291_0.007296	smoking	-902	-902	0.165018	5	20	0.007292	0.007296	FALSE
1_0.000445_0.000451	smoking	-902	-902	0.166174	6	1	0.000446	0.000451	FALSE
2_0.000694_0.000696	smoking	-902	-902	0.166559	2	2	0.000695	0.000696	FALSE
11_0.00516_0.005167	smoking	-902	-902	0.166559	7	11	0.005161	0.005167	FALSE
20_0.007327_0.007331	smoking	-902	-902	0.166559	4	20	0.007328	0.007331	FALSE
14_0.006292_0.006295	smoking	-902	-902	0.166945	3	14	0.006293	0.006295	FALSE
21_0.007463_0.007469	smoking	-902	-902	0.167331	6	21	0.007464	0.007469	FALSE
3_0.001691_0.001694	smoking	-902	-902	0.168489	3	3	0.001692	0.001694	FALSE
1_0.000136_0.000138	smoking	-902	-902	0.169261	2	1	0.000137	0.000138	FALSE
12_0.005647_0.005657	smoking	-902	-902	0.170421	10	12	0.005648	0.005657	FALSE
3_0.001696_0.001698	smoking	-902	-902	0.170808	2	3	0.001697	0.001698	FALSE
2_0.001129_0.001131	smoking	-902	-902	0.172357	2	2	0.00113	0.001131	FALSE
5_0.002808_0.002812	smoking	-902	-902	0.172357	4	5	0.002809	0.002812	FALSE
3_0.001569_0.001571	smoking	-902	-902	0.173132	2	3	0.00157	0.001571	FALSE
9_0.004235_0.004238	smoking	-902	-902	0.17352	3	9	0.004236	0.004238	FALSE
9_0.004361_0.004366	smoking	-902	-902	0.174296	5	9	0.004362	0.004366	FALSE
4_0.002098_0.002103	smoking	-902	-902	0.174684	5	4	0.002099	0.002103	FALSE
4_0.001866_0.001871	smoking	-902	-902	0.175072	5	4	0.001867	0.001871	FALSE
14_0.006224_0.006228	smoking	-902	-902	0.17546	4	14	0.006225	0.006228	FALSE
4_0.001854_0.001869	smoking	-902	-902	1	15	4	0.001855	0.001869	FALSE
13_0.006088_0.006091	smoking	-902	-902	1	3	13	0.006089	0.006091	FALSE
13_0.005946_0.005948	smoking	-902	-902	1	2	13	0.005947	0.005948	FALSE
2_0.00083_0.000834	smoking	-902	-902	1	4	2	0.000831	0.000834	FALSE
17_0.006838_0.00684	smoking	-902	-902	1	2	17	0.006839	0.00684	FALSE
2_0.000829_0.000836	smoking	-902	-902	1	7	2	0.00083	0.000836	FALSE
1_6.1E-05_6.5E-05	smoking	-902	-902	1	4	1	6.2e-05	6.5e-05	FALSE
9_0.004496_0.004503	smoking	-902	-902	1	7	9	0.004497	0.004503	FALSE
4_0.001862_0.001865	smoking	-902	-902	1	3	4	0.001863	0.001865	FALSE
19_0.007146_0.007148	smoking	-902	-902	1	2	19	0.007147	0.007148	FALSE
8_0.003813_0.003818	smoking	-902	-902	1	5	8	0.003814	0.003818	FALSE
11_0.005244_0.005246	smoking	-902	-902	1	2	11	0.005245	0.005246	FALSE
20_0.007254_0.007256	smoking	-902	-902	1	2	20	0.007255	0.007256	FALSE
15_0.006582_0.006586	smoking	-902	-902	1	4	15	0.006583	0.006586	FALSE
10_0.00468_0.004688	smoking	-902	-902	1	8	10	0.004681	0.004688	FALSE
17_0.006858_0.00686	smoking	-902	-902	1	2	17	0.006859	0.00686	FALSE
17_0.00683_0.006835	smoking	-902	-902	1	5	17	0.006831	0.006835	FALSE
7_0.003701_0.003708	smoking	-902	-902	1	7	7	0.003702	0.003708	FALSE
11_0.004996_0.004999	smoking	-902	-902	1	3	11	0.004997	0.004999	FALSE
6_0.003267_0.00327	smoking	-902	-902	1	3	6	0.003268	0.00327	FALSE
18_0.007104_0.007107	smoking	-902	-902	1	3	18	0.007105	0.007107	FALSE
8_0.004019_0.004021	smoking	-902	-902	1	2	8	0.00402	0.004021	FALSE
20_0.007332_0.007334	smoking	-902	-902	1	2	20	0.007333	0.007334	FALSE
7_0.003466_0.00347	smoking	-902	-902	1	4	7	0.003467	0.00347	FALSE
22_0.007532_0.007534	smoking	-902	-902	1	2	22	0.007533	0.007534	FALSE
2_0.000606_0.000608	smoking	-902	-902	1	2	2	0.000607	0.000608	FALSE
19_0.007185_0.007189	smoking	-902	-902	1	4	19	0.007186	0.007189	FALSE
3_0.001435_0.00144	smoking	-902	-902	1	5	3	0.001436	0.00144	FALSE
21_0.007516_0.007519	smoking	-902	-902	1	3	21	0.007517	0.007519	FALSE
7_0.003446_0.003449	smoking	-902	-902	1	3	7	0.003447	0.003449	FALSE
14_0.006256_0.00626	smoking	-902	-902	1	4	14	0.006257	0.00626	FALSE
4_0.002228_0.00223	smoking	-902	-902	1	2	4	0.002229	0.00223	FALSE
6_0.002959_0.002962	smoking	-902	-902	1	3	6	0.00296	0.002962	FALSE
11_0.005156_0.005158	smoking	-902	-902	1	2	11	0.005157	0.005158	FALSE
2_0.000643_0.000646	smoking	-902	-902	1	3	2	0.000644	0.000646	FALSE
1_0.000264_0.000268	smoking	-902	-902	1	4	1	0.000265	0.000268	FALSE
2_0.00094_0.000942	smoking	-902	-902	1	2	2	0.000941	0.000942	FALSE
5_0.002439_0.002441	smoking	-902	-902	1	2	5	0.00244	0.002441	FALSE
8_0.004062_0.004064	smoking	-902	-902	1	2	8	0.004063	0.004064	FALSE
2_0.001088_0.00109	smoking	-902	-902	1	2	2	0.001089	0.00109	FALSE
13_0.005802_0.005808	smoking	-902	-902	1	6	13	0.005803	0.005808	FALSE
7_0.0037_0.003702	smoking	-902	-902	1	2	7	0.003701	0.003702	FALSE
13_0.005906_0.005908	smoking	-902	-902	1	2	13	0.005907	0.005908	FALSE
3_0.001477_0.001483	smoking	-902	-902	1	6	3	0.001478	0.001483	FALSE
6_0.003382_0.003384	smoking	-902	-902	1	2	6	0.003383	0.003384	FALSE
18_0.006917_0.006923	smoking	-902	-902	1	6	18	0.006918	0.006923	FALSE
13_0.005881_0.005883	smoking	-902	-902	1	2	13	0.005882	0.005883	FALSE
15_0.006558_0.006562	smoking	-902	-902	1	4	15	0.006559	0.006562	FALSE
9_0.004475_0.004477	smoking	-902	-902	1	2	9	0.004476	0.004477	FALSE
12_0.005734_0.005736	smoking	-902	-902	1	2	12	0.005735	0.005736	FALSE
4_0.002313_0.002317	smoking	-902	-902	1	4	4	0.002314	0.002317	FALSE
10_0.00497_0.004973	smoking	-902	-902	1	3	10	0.004971	0.004973	FALSE
21_0.007497_0.0075	smoking	-902	-902	1	3	21	0.007498	0.0075	FALSE
1_5.9E-05_6.2E-05	smoking	-902	-902	1	3	1	6e-05	6.2e-05	FALSE
4_0.001971_0.001973	smoking	-902	-902	1	2	4	0.001972	0.001973	FALSE
1_0.000548_0.00055	smoking	-902	-902	1	2	1	0.000549	0.00055	FALSE
17_0.006857_0.006859	smoking	-902	-902	1	2	17	0.006858	0.006859	FALSE
14_0.006377_0.00638	smoking	-902	-902	1	3	14	0.006378	0.00638	FALSE
21_0.007475_0.007481	smoking	-902	-902	1	6	21	0.007476	0.007481	FALSE
11_0.005347_0.005353	smoking	-902	-902	1	6	11	0.005348	0.005353	FALSE
11_0.005196_0.005201	smoking	-902	-902	1	5	11	0.005197	0.005201	FALSE
9_0.004498_0.004502	smoking	-902	-902	1	4	9	0.004499	0.004502	FALSE
7_0.003556_0.003561	smoking	-902	-902	1	5	7	0.003557	0.003561	FALSE
10_0.004579_0.004581	smoking	-902	-902	1	2	10	0.00458	0.004581	FALSE
14_0.006376_0.006379	smoking	-902	-902	1	3	14	0.006377	0.006379	FALSE
21_0.007468_0.00747	smoking	-902	-902	1	2	21	0.007469	0.00747	FALSE
8_0.003879_0.003881	smoking	-902	-902	1	2	8	0.00388	0.003881	FALSE
9_0.004437_0.00444	smoking	-902	-902	1	3	9	0.004438	0.00444	FALSE
21_0.007436_0.007439	smoking	-902	-902	1	3	21	0.007437	0.007439	FALSE
14_0.006154_0.006157	smoking	-902	-902	1	3	14	0.006155	0.006157	FALSE
6_0.0034_0.003403	smoking	-902	-902	1	3	6	0.003401	0.003403	FALSE
20_0.007338_0.00734	smoking	-902	-902	1	2	20	0.007339	0.00734	FALSE
3_0.001356_0.00136	smoking	-902	-902	1	4	3	0.001357	0.00136	FALSE
16_0.006658_0.00666	smoking	-902	-902	1	2	16	0.006659	0.00666	FALSE
19_0.00717_0.007172	smoking	-902	-902	1	2	19	0.007171	0.007172	FALSE
15_0.006414_0.006418	smoking	-902	-902	1	4	15	0.006415	0.006418	FALSE
8_0.004017_0.004019	smoking	-902	-902	1	2	8	0.004018	0.004019	FALSE
2_0.000887_0.000889	smoking	-902	-902	1	2	2	0.000888	0.000889	FALSE
6_0.003216_0.003219	smoking	-902	-902	1	3	6	0.003217	0.003219	FALSE
7_0.003554_0.003559	smoking	-902	-902	1	5	7	0.003555	0.003559	FALSE
1_0.000416_0.000419	smoking	-902	-902	1	3	1	0.000417	0.000419	FALSE
3_0.001409_0.001411	smoking	-902	-902	1	2	3	0.00141	0.001411	FALSE
[truncated: 158 more rows]

## Sheet: Crohn's_FaST-LMM-Set
setId	phenId	logLikeAlt	logLikeNull	pValue	setSize	chrm	minPos(Mb)	maxPos(Mb)	#Excluded	Bonferroni	inMHC
IL23R	phenotype1	-3690	-3750	0	14	1	67.6517	67.7222	17	TRUE	FALSE
SLC24A4	phenotype1	-3630	-3700	0	35	14	92.7969	92.9602	0	TRUE	FALSE
HLA-DRA	phenotype1	-3760	-3790	0	6	6	32.4085	32.4126	65	TRUE	TRUE
NOD2	phenotype1	-3710	-3750	2.37653e-16	8	16	50.738	50.7661	13	TRUE	FALSE
C5orf56	phenotype1	-3700	-3720	6.74857e-13	11	5	131.755	131.801	15	TRUE	FALSE
ATG16L1	phenotype1	-3700	-3720	1.22186e-12	10	2	234.161	234.202	6	TRUE	FALSE
BSN	phenotype1	-3690	-3710	4.2107e-12	13	3	49.6003	49.702	13	TRUE	FALSE
BTNL2	phenotype1	-3770	-3790	1.90286e-11	8	6	32.3635	32.3746	65	TRUE	TRUE
SLC22A5	phenotype1	-3700	-3720	9.50463e-10	7	5	131.707	131.731	15	TRUE	FALSE
TRIM10	phenotype1	-3770	-3790	1.10734e-09	2	6	30.1226	30.1279	64	TRUE	TRUE
C1orf141	phenotype1	-3740	-3750	2.89797e-09	10	1	67.5643	67.5938	17	TRUE	FALSE
HLA-DOB	phenotype1	-3780	-3790	7.08016e-09	4	6	32.7816	32.7826	65	TRUE	TRUE
HLA-DQB2	phenotype1	-3780	-3790	3.3124e-08	2	6	32.7298	32.73	65	TRUE	TRUE
HLA-DQA2	phenotype1	-3780	-3790	3.43635e-08	5	6	32.7118	32.7139	65	TRUE	TRUE
LOC553103	phenotype1	-3710	-3720	5.5703e-08	18	5	131.648	131.704	15	TRUE	FALSE
CYLD	phenotype1	-3730	-3750	6.50946e-08	4	16	50.7818	50.7912	13	TRUE	FALSE
SLC22A4	phenotype1	-3710	-3720	3.22314e-07	15	5	131.645	131.679	15	TRUE	FALSE
SBNO2	phenotype1	-3700	-3710	5.71428e-07	2	19	1.12338	1.12772	2	TRUE	FALSE
SAG	phenotype1	-3710	-3720	9.2285e-07	10	2	234.233	234.248	6	TRUE	FALSE
TNXBv2v2	phenotype1	-3780	-3790	1.06193e-06	3	6	32.0505	32.0662	65	TRUE	TRUE
ACSL6	phenotype1	-3710	-3720	1.35333e-06	11	5	131.287	131.344	15	TRUE	FALSE
PTPN2v2	phenotype1	-3700	-3710	1.67019e-06	11	18	12.7892	12.8771	3	TRUE	FALSE
TCTA	phenotype1	-3700	-3710	3.52419e-06	2	3	49.4509	49.4538	13	TRUE	FALSE
DAG1	phenotype1	-3700	-3710	4.46914e-06	4	3	49.5571	49.5709	13	FALSE	FALSE
TAP1	phenotype1	-3790	-3790	4.5911e-06	3	6	32.8147	32.8171	65	FALSE	TRUE
AP4B1-AS1	phenotype1	-3710	-3710	1.16451e-05	7	1	114.413	114.44	8	FALSE	FALSE
AMT	phenotype1	-3700	-3710	1.56348e-05	1	3	49.4593	49.4593	13	FALSE	FALSE
TNFSF15v2	phenotype1	-3700	-3710	1.59139e-05	2	9	117.559	117.566	1	FALSE	FALSE
CFB	phenotype1	-3790	-3790	2.22185e-05	2	6	31.916	31.9196	65	FALSE	TRUE
PSORS1C3	phenotype1	-3790	-3790	2.66424e-05	2	6	31.1435	31.1437	65	FALSE	TRUE
APEH	phenotype1	-3700	-3710	2.95594e-05	1	3	49.7154	49.7154	13	FALSE	FALSE
PHTF1	phenotype1	-3710	-3710	3.76917e-05	1	1	114.244	114.244	8	FALSE	FALSE
SKIV2L	phenotype1	-3790	-3790	4.8441e-05	2	6	31.9332	31.9335	65	FALSE	TRUE
SLC35D1	phenotype1	-3750	-3750	4.97986e-05	13	1	67.478	67.5109	17	FALSE	FALSE
PRRC2A	phenotype1	-3790	-3790	5.82439e-05	3	6	31.5909	31.6052	65	FALSE	TRUE
ZGPAT	phenotype1	-3700	-3700	6.11998e-05	1	20	62.3496	62.3496	1	FALSE	FALSE
GCKR	phenotype1	-3700	-3710	8.29746e-05	4	2	27.7288	27.7432	2	FALSE	FALSE
P4HA2	phenotype1	-3710	-3720	8.63927e-05	7	5	131.53	131.547	15	FALSE	FALSE
CRHR1v2v2v2v2	phenotype1	-3700	-3700	9.60524e-05	50	17	43.7169	43.9128	2	FALSE	FALSE
IL12RB2	phenotype1	-3750	-3750	9.64164e-05	15	1	67.7828	67.8596	17	FALSE	FALSE
C1orf106	phenotype1	-3700	-3700	0.00011062	2	1	200.871	200.882	6	FALSE	FALSE
THADA	phenotype1	-3690	-3700	0.000115319	58	2	43.4628	43.8092	0	FALSE	FALSE
TRAIP	phenotype1	-3700	-3710	0.000116776	4	3	49.8781	49.8906	13	FALSE	FALSE
CCHCR1	phenotype1	-3790	-3790	0.000127421	4	6	31.1132	31.123	65	FALSE	TRUE
RSBN1	phenotype1	-3710	-3710	0.000130463	3	1	114.332	114.352	8	FALSE	FALSE
HLA-DPB2	phenotype1	-3790	-3790	0.000147734	4	6	33.0823	33.0955	65	FALSE	TRUE
SAMD9L	phenotype1	-3690	-3700	0.000150932	3	7	92.7595	92.7762	0	FALSE	FALSE
TAP2	phenotype1	-3790	-3790	0.000153895	5	6	32.795	32.8044	65	FALSE	TRUE
USP4	phenotype1	-3700	-3710	0.000163126	4	3	49.3291	49.3667	13	FALSE	FALSE
IP6K1	phenotype1	-3700	-3710	0.000169777	1	3	49.77	49.77	13	FALSE	FALSE
PGAP3	phenotype1	-3690	-3700	0.000169854	2	17	37.8309	37.8336	0	FALSE	FALSE
ADO	phenotype1	-3700	-3710	0.000201846	1	10	64.5666	64.5666	1	FALSE	FALSE
C6orf10	phenotype1	-3790	-3790	0.000203014	15	6	32.2805	32.3362	65	FALSE	TRUE
PMPCA	phenotype1	-3690	-3700	0.000207336	2	9	139.317	139.317	0	FALSE	FALSE
HCG22	phenotype1	-3790	-3790	0.000212685	4	6	31.0221	31.0258	65	FALSE	TRUE
KIF21B	phenotype1	-3700	-3700	0.000214718	4	1	200.969	200.984	6	FALSE	FALSE
SLC16A7v2	phenotype1	-3700	-3700	0.000226829	37	12	59.9928	60.1734	13	FALSE	FALSE
RNF123	phenotype1	-3700	-3710	0.000243031	2	3	49.7357	49.7516	13	FALSE	FALSE
LOC285626	phenotype1	-3700	-3700	0.00024487	2	5	158.771	158.784	1	FALSE	FALSE
ZNF300P1	phenotype1	-3700	-3700	0.000253616	2	5	150.312	150.313	9	FALSE	FALSE
TRIM15	phenotype1	-3780	-3790	0.000257698	1	6	30.1313	30.1313	64	FALSE	TRUE
SEC16A	phenotype1	-3690	-3700	0.000270425	8	9	139.342	139.377	0	FALSE	FALSE
KALRN	phenotype1	-3690	-3700	0.000271666	128	3	123.833	124.42	0	FALSE	FALSE
IL12B	phenotype1	-3700	-3700	0.000273238	4	5	158.745	158.756	1	FALSE	FALSE
NCOA1	phenotype1	-3690	-3700	0.000285237	14	2	24.8146	24.9722	0	FALSE	FALSE
HEPACAM2	phenotype1	-3690	-3700	0.000296765	3	7	92.8249	92.8363	0	FALSE	FALSE
MAPT	phenotype1	-3700	-3700	0.000307301	33	17	43.9768	44.1045	2	FALSE	FALSE
FAM213B	phenotype1	-3700	-3700	0.000315414	1	1	2.52143	2.52143	1	FALSE	FALSE
WDR46	phenotype1	-3790	-3790	0.000330703	1	6	33.2521	33.2521	65	FALSE	TRUE
KATNB1	phenotype1	-3700	-3700	0.000387001	2	16	57.7802	57.7867	1	FALSE	FALSE
HSPB8	phenotype1	-3690	-3700	0.000395194	6	12	119.62	119.632	0	FALSE	FALSE
ABCG2v2	phenotype1	-3700	-3700	0.000406793	18	4	89.0293	89.1521	2	FALSE	FALSE
RAPGEF6v2	phenotype1	-3720	-3720	0.00040773	24	5	130.77	130.966	15	FALSE	FALSE
SNX25	phenotype1	-3690	-3700	0.000407967	17	4	186.14	186.281	0	FALSE	FALSE
CCDC132v2	phenotype1	-3690	-3700	0.000428252	13	7	92.8675	92.9887	0	FALSE	FALSE
SLC25A4	phenotype1	-3690	-3700	0.000429318	2	4	186.069	186.07	0	FALSE	FALSE
OSMRv2	phenotype1	-3740	-3740	0.000431677	15	5	38.8488	38.9352	25	FALSE	FALSE
SP140	phenotype1	-3690	-3700	0.000441899	8	2	231.091	231.14	0	FALSE	FALSE
UBE2D4	phenotype1	-3690	-3700	0.000451596	2	7	43.9672	43.9766	0	FALSE	FALSE
FLJ41649	phenotype1	-3690	-3700	0.000451835	5	6	40.3135	40.3222	0	FALSE	FALSE
TPH2	phenotype1	-3690	-3700	0.000479073	24	12	72.336	72.4215	0	FALSE	FALSE
WDR78	phenotype1	-3750	-3750	0.000479766	11	1	67.2861	67.3862	17	FALSE	FALSE
ZMIZ1	phenotype1	-3690	-3700	0.000495953	49	10	80.8359	81.06	0	FALSE	FALSE
BRE	phenotype1	-3700	-3710	0.00052774	41	2	28.1531	28.5571	2	FALSE	FALSE
LOC100996307	phenotype1	-3690	-3700	0.000539995	7	19	42.965	43.1454	0	FALSE	FALSE
NSF	phenotype1	-3700	-3700	0.000546966	7	17	44.7893	44.8227	2	FALSE	FALSE
USP40	phenotype1	-3720	-3720	0.000589791	10	2	234.389	234.457	6	FALSE	FALSE
ARFRP1	phenotype1	-3700	-3700	0.000600202	2	20	62.3374	62.3376	1	FALSE	FALSE
PTPRRv2v2v2	phenotype1	-3690	-3700	0.000644946	45	12	71.0364	71.3112	0	FALSE	FALSE
HLA-DPA1	phenotype1	-3790	-3790	0.000699947	6	6	33.033	33.047	65	FALSE	TRUE
SLC39A11	phenotype1	-3690	-3700	0.000706857	87	17	70.6474	71.0855	0	FALSE	FALSE
NOTCH4	phenotype1	-3790	-3790	0.00071178	7	6	32.1654	32.189	65	FALSE	TRUE
KANSL1v2	phenotype1	-3700	-3700	0.000715881	47	17	44.1098	44.2921	2	FALSE	FALSE
HLA-DOA	phenotype1	-3790	-3790	0.000737583	9	6	32.9722	32.9766	65	FALSE	TRUE
PIK3C2G	phenotype1	-3700	-3710	0.000752065	46	12	18.4173	18.7994	2	FALSE	FALSE
PRKAA1	phenotype1	-3740	-3740	0.000764208	2	5	40.7906	40.7919	25	FALSE	FALSE
PMF1	phenotype1	-3690	-3700	0.000787754	2	1	156.202	156.206	0	FALSE	FALSE
PMF1-BGLAP	phenotype1	-3690	-3700	0.000787754	2	1	156.202	156.206	0	FALSE	FALSE
AP5S1	phenotype1	-3690	-3700	0.000789146	3	20	3.80255	3.80345	0	FALSE	FALSE
BAG6	phenotype1	-3790	-3790	0.00081313	5	6	31.6118	31.6181	65	FALSE	TRUE
DHX58	phenotype1	-3690	-3700	0.000823537	2	17	40.2565	40.2572	0	FALSE	FALSE
ZNRD1-AS1	phenotype1	-3780	-3790	0.000832362	21	6	29.9715	30.0264	64	FALSE	TRUE
EDEM2	phenotype1	-3690	-3700	0.000836851	5	20	33.7036	33.7304	0	FALSE	FALSE
NDRG1	phenotype1	-3690	-3700	0.000888698	9	8	134.253	134.306	0	FALSE	FALSE
CDC42SE2	phenotype1	-3720	-3720	0.000894822	4	5	130.636	130.697	15	FALSE	FALSE
IL18RAP	phenotype1	-3690	-3700	0.000901795	9	2	103.039	103.069	4	FALSE	FALSE
RSPH6A	phenotype1	-3690	-3700	0.000975335	1	19	46.3074	46.3074	0	FALSE	FALSE
STARD3	phenotype1	-3690	-3700	0.000983104	1	17	37.8139	37.8139	0	FALSE	FALSE
CRHR1-IT1	phenotype1	-3700	-3700	0.00098535	1	17	43.7169	43.7169	2	FALSE	FALSE
DOT1L	phenotype1	-3690	-3700	0.00100163	4	19	2.16699	2.19773	0	FALSE	FALSE
FAF1	phenotype1	-3700	-3700	0.00101147	17	1	50.9541	51.3936	1	FALSE	FALSE
MUC17	phenotype1	-3700	-3710	0.00102283	4	7	100.67	100.702	2	FALSE	FALSE
DHX16	phenotype1	-3790	-3790	0.0010317	3	6	30.6279	30.6356	65	FALSE	TRUE
CCDC66	phenotype1	-3690	-3700	0.00105557	4	3	56.6305	56.6541	0	FALSE	FALSE
LURAP1L	phenotype1	-3690	-3700	0.0010558	2	9	12.816	12.8186	0	FALSE	FALSE
BNC1	phenotype1	-3690	-3700	0.00106357	4	15	83.9371	83.9499	0	FALSE	FALSE
COL11A2	phenotype1	-3790	-3790	0.00106763	4	6	33.1438	33.1547	65	FALSE	TRUE
T	phenotype1	-3690	-3700	0.00112552	1	6	166.573	166.573	0	FALSE	FALSE
PPWD1	phenotype1	-3690	-3700	0.00113284	6	5	64.8596	64.8812	0	FALSE	FALSE
C12orf70	phenotype1	-3690	-3700	0.00114603	12	12	27.6211	27.6503	0	FALSE	FALSE
SLC39A12	phenotype1	-3690	-3700	0.00117935	16	10	18.2426	18.3298	0	FALSE	FALSE
ADCY4	phenotype1	-3690	-3700	0.0012434	2	14	24.7911	24.7998	0	FALSE	FALSE
KCNK1	phenotype1	-3690	-3700	0.00129017	15	1	233.758	233.797	0	FALSE	FALSE
TRIM31	phenotype1	-3780	-3790	0.00129735	1	6	30.0772	30.0772	64	FALSE	TRUE
MAGI3	phenotype1	-3710	-3710	0.00131	26	1	113.967	114.219	8	FALSE	FALSE
ATF6B	phenotype1	-3790	-3790	0.00131058	1	6	32.0922	32.0922	65	FALSE	TRUE
PSORS1C1	phenotype1	-3790	-3790	0.00135039	8	6	31.0838	31.1017	65	FALSE	TRUE
ANKRD33B	phenotype1	-3700	-3700	0.0013664	16	5	10.5698	10.644	2	FALSE	FALSE
CCNYv2	phenotype1	-3690	-3700	0.00138585	25	10	35.5493	35.8446	0	FALSE	FALSE
DDX5	phenotype1	-3690	-3700	0.00139469	2	17	62.5008	62.501	0	FALSE	FALSE
TGIF1v2v2v2v2v2v2	phenotype1	-3690	-3700	0.00144017	4	18	3.41946	3.44773	0	FALSE	FALSE
C5orf44	phenotype1	-3690	-3700	0.00151408	6	5	64.9251	64.9564	0	FALSE	FALSE
DPPA4	phenotype1	-3690	-3700	0.0015715	1	3	109.047	109.047	0	FALSE	FALSE
C7	phenotype1	-3740	-3740	0.00157998	19	5	40.9152	40.9767	25	FALSE	FALSE
MICALCL	phenotype1	-3690	-3700	0.00159641	20	11	12.3119	12.3789	0	FALSE	FALSE
ZBTB46	phenotype1	-3700	-3700	0.00159764	7	20	62.3783	62.4172	1	FALSE	FALSE
MAPT-AS1	phenotype1	-3700	-3700	0.00163098	9	17	43.9253	43.9555	2	FALSE	FALSE
AKAP11	phenotype1	-3690	-3700	0.00168225	4	13	42.8556	42.8904	0	FALSE	FALSE
SFXN1	phenotype1	-3690	-3700	0.00172808	7	5	174.921	174.956	0	FALSE	FALSE
RHOC	phenotype1	-3710	-3710	0.00173393	2	1	113.247	113.249	8	FALSE	FALSE
FAM19A5	phenotype1	-3690	-3700	0.0017349	49	22	48.8915	49.1453	0	FALSE	FALSE
TNRC6C	phenotype1	-3700	-3700	0.00173624	9	17	76.0129	76.0937	2	FALSE	FALSE
CUL1	phenotype1	-3690	-3700	0.00175415	12	7	148.403	148.487	0	FALSE	FALSE
MYH7B	phenotype1	-3690	-3700	0.00178772	5	20	33.5476	33.5858	0	FALSE	FALSE
EMID2	phenotype1	-3700	-3710	0.00180668	20	7	101.008	101.178	2	FALSE	FALSE
RAP1GDS1	phenotype1	-3690	-3700	0.00180802	9	4	99.2085	99.3524	0	FALSE	FALSE
MRPL3	phenotype1	-3690	-3700	0.00184341	2	3	131.194	131.212	0	FALSE	FALSE
TRIM40	phenotype1	-3780	-3790	0.0018733	12	6	30.1053	30.1162	64	FALSE	TRUE
LEPREL1	phenotype1	-3690	-3700	0.00187678	34	3	189.687	189.814	0	FALSE	FALSE
TRPC4AP	phenotype1	-3690	-3700	0.00193358	13	20	33.5959	33.6745	0	FALSE	FALSE
SORCS3	phenotype1	-3690	-3700	0.0019503	147	10	106.406	107.023	0	FALSE	FALSE
B3GNTL1	phenotype1	-3690	-3700	0.00195275	19	17	80.9027	81.0066	0	FALSE	FALSE
VARS2	phenotype1	-3790	-3790	0.00197729	3	6	30.8825	30.8909	65	FALSE	TRUE
MUC22	phenotype1	-3790	-3790	0.00200784	5	6	30.9756	31.0023	65	FALSE	TRUE
PLA2G3	phenotype1	-3700	-3700	0.00204261	2	22	31.5338	31.534	4	FALSE	FALSE
LSM14A	phenotype1	-3700	-3700	0.00204926	10	19	34.6683	34.7041	1	FALSE	FALSE
MIER1	phenotype1	-3750	-3750	0.0020506	8	1	67.4071	67.453	17	FALSE	FALSE
ZPBP2	phenotype1	-3690	-3700	0.00205279	2	17	38.0254	38.0291	0	FALSE	FALSE
GPATCH1	phenotype1	-3700	-3700	0.00207808	8	19	33.5774	33.6163	1	FALSE	FALSE
MICA	phenotype1	-3790	-3790	0.00212539	1	6	31.3799	31.3799	65	FALSE	TRUE
SFMBT2	phenotype1	-3690	-3700	0.00217742	42	10	7.20808	7.4295	0	FALSE	FALSE
PLCB3	phenotype1	-3690	-3700	0.00218799	1	11	64.024	64.024	0	FALSE	FALSE
C1RL	phenotype1	-3690	-3700	0.00220123	3	12	7.25467	7.25608	0	FALSE	FALSE
STX2	phenotype1	-3690	-3700	0.00220196	9	12	131.28	131.322	0	FALSE	FALSE
RBMS3v2v2	phenotype1	-3690	-3700	0.00226089	125	3	29.3303	30.033	0	FALSE	FALSE
UBLCP1	phenotype1	-3700	-3700	0.00227232	9	5	158.692	158.711	1	FALSE	FALSE
APOM	phenotype1	-3790	-3790	0.00227285	2	6	31.6226	31.6255	65	FALSE	TRUE
LOC100294145	phenotype1	-3790	-3790	0.00227733	3	6	32.8653	32.8701	65	FALSE	TRUE
SERBP1	phenotype1	-3750	-3750	0.00228173	2	1	67.8803	67.8876	17	FALSE	FALSE
KLHL2	phenotype1	-3690	-3700	0.00229287	3	4	166.148	166.211	0	FALSE	FALSE
DDR1	phenotype1	-3790	-3790	0.00229669	2	6	30.8575	30.858	65	FALSE	TRUE
TRIM23	phenotype1	-3690	-3700	0.00230752	12	5	64.8896	64.9199	0	FALSE	FALSE
TP53RK	phenotype1	-3690	-3700	0.00231747	1	20	45.3177	45.3177	0	FALSE	FALSE
GTF2H4	phenotype1	-3790	-3790	0.00231858	3	6	30.8764	30.8789	65	FALSE	TRUE
AP4B1	phenotype1	-3710	-3710	0.00236538	2	1	114.439	114.44	8	FALSE	FALSE
BNC2	phenotype1	-3690	-3700	0.00239112	77	9	16.4148	16.8646	0	FALSE	FALSE
HORMAD2	phenotype1	-3700	-3700	0.00239695	8	22	30.4915	30.5679	4	FALSE	FALSE
PTPRCv2	phenotype1	-3700	-3710	0.00240393	10	1	198.622	198.707	9	FALSE	FALSE
ALPK3	phenotype1	-3690	-3700	0.00240946	6	15	85.3675	85.4158	0	FALSE	FALSE
HERPUD2	phenotype1	-3690	-3700	0.00241804	5	7	35.6869	35.7138	0	FALSE	FALSE
DGAT1	phenotype1	-3690	-3700	0.00242376	1	8	145.546	145.546	0	FALSE	FALSE
KIAA0355	phenotype1	-3690	-3700	0.00246951	10	19	34.7513	34.8344	0	FALSE	FALSE
HAO1	phenotype1	-3700	-3700	0.00255733	9	20	7.86757	7.91314	1	FALSE	FALSE
UBE2Q1	phenotype1	-3690	-3700	0.00258624	2	1	154.525	154.529	0	FALSE	FALSE
WNT3	phenotype1	-3700	-3700	0.002589	5	17	44.8566	44.8794	2	FALSE	FALSE
C6	phenotype1	-3740	-3740	0.00262349	15	5	41.1426	41.2579	25	FALSE	FALSE
CENPO	phenotype1	-3690	-3700	0.00264215	5	2	25.0177	25.045	0	FALSE	FALSE
RGR	phenotype1	-3690	-3700	0.00264535	4	10	86.0128	86.0174	0	FALSE	FALSE
TDRD10	phenotype1	-3690	-3700	0.00269346	5	1	154.496	154.512	0	FALSE	FALSE
GSDMB	phenotype1	-3690	-3700	0.00270623	3	17	38.0644	38.068	0	FALSE	FALSE
ESRRB	phenotype1	-3690	-3700	0.0027259	12	14	76.8405	76.9562	0	FALSE	FALSE
KLHL8	phenotype1	-3700	-3700	0.00276499	4	4	88.0874	88.1262	2	FALSE	FALSE
ERAP2	phenotype1	-3690	-3700	0.00278077	14	5	96.2117	96.2455	0	FALSE	FALSE
INTS3	phenotype1	-3690	-3700	0.00278343	4	1	153.703	153.728	0	FALSE	FALSE
TEC	phenotype1	-3690	-3700	0.0027891	24	4	48.1396	48.2612	0	FALSE	FALSE
FLJ40288	phenotype1	-3690	-3700	0.00289387	16	7	132.337	132.405	0	FALSE	FALSE
SETX	phenotype1	-3690	-3700	0.00290731	16	9	135.139	135.229	0	FALSE	FALSE
CD3D	phenotype1	-3690	-3700	0.00293295	1	11	118.21	118.21	0	FALSE	FALSE
ELL	phenotype1	-3690	-3700	0.00295135	8	19	18.5577	18.6298	0	FALSE	FALSE
RIPK3	phenotype1	-3690	-3700	0.00295297	1	14	24.8068	24.8068	0	FALSE	FALSE
MCF2L2	phenotype1	-3700	-3700	0.00300748	19	3	182.906	183.144	1	FALSE	FALSE
SEC24C	phenotype1	-3690	-3700	0.00301379	1	10	75.526	75.526	0	FALSE	FALSE
HIVEP2	phenotype1	-3700	-3700	0.00306798	20	6	143.087	143.264	1	FALSE	FALSE
RING1	phenotype1	-3790	-3790	0.00307185	1	6	33.178	33.178	65	FALSE	TRUE
STAT3	phenotype1	-3690	-3700	0.00309606	9	17	40.4696	40.5298	0	FALSE	FALSE
RBMS1	phenotype1	-3690	-3700	0.00315918	28	2	161.132	161.33	0	FALSE	FALSE
MACROD2	phenotype1	-3690	-3700	0.00325512	387	20	13.9876	16.0314	0	FALSE	FALSE
IKBIP	phenotype1	-3690	-3700	0.00327325	1	12	99.027	99.027	0	FALSE	FALSE
ERAP1v2v2	phenotype1	-3690	-3700	0.00327954	15	5	96.0979	96.1385	0	FALSE	FALSE
TRIM26	phenotype1	-3790	-3790	0.00336136	7	6	30.1525	30.1794	64	FALSE	TRUE
PCDH15v2v2v2v2	phenotype1	-3690	-3700	0.00336283	165	10	55.569	56.5442	0	FALSE	FALSE
OR13C5	phenotype1	-3690	-3700	0.00337292	2	9	107.362	107.362	0	FALSE	FALSE
OR12D2	phenotype1	-3790	-3790	0.00338029	1	6	29.365	29.365	64	FALSE	TRUE
FHAD1	phenotype1	-3700	-3700	0.0034047	11	1	15.5793	15.7185	1	FALSE	FALSE
LY6G5B	phenotype1	-3790	-3790	0.00340667	1	6	31.6398	31.6398	65	FALSE	TRUE
ABLIM1v2v2	phenotype1	-3690	-3700	0.00345141	57	10	116.196	116.437	0	FALSE	FALSE
NAV2v2v2v2v2	phenotype1	-3690	-3700	0.00354623	180	11	19.3741	20.1387	0	FALSE	FALSE
CAMK2G	phenotype1	-3690	-3700	0.00355643	4	10	75.6007	75.6328	0	FALSE	FALSE
GABRA4	phenotype1	-3690	-3700	0.00356599	9	4	46.9369	46.9945	0	FALSE	FALSE
ATP1B1	phenotype1	-3690	-3700	0.00358792	11	1	169.079	169.094	0	FALSE	FALSE
LST1	phenotype1	-3790	-3790	0.00359859	1	6	31.5566	31.5566	65	FALSE	TRUE
TNRC18	phenotype1	-3690	-3700	0.00372175	3	7	5.37607	5.44371	0	FALSE	FALSE
TSPAN14	phenotype1	-3690	-3700	0.00375793	2	10	82.2238	82.254	0	FALSE	FALSE
CORIN	phenotype1	-3690	-3700	0.00384945	27	4	47.6003	47.8342	0	FALSE	FALSE
LOC100335030	phenotype1	-3690	-3700	0.00385219	1	12	49.7842	49.7842	0	FALSE	FALSE
C2v2v2	phenotype1	-3790	-3790	0.00393348	2	6	31.8837	31.884	65	FALSE	TRUE
FNIP1	phenotype1	-3720	-3720	0.0039685	12	5	130.98	131.108	15	FALSE	FALSE
NIPSNAP3A	phenotype1	-3690	-3700	0.00404915	2	9	107.516	107.516	0	FALSE	FALSE
RICTOR	phenotype1	-3740	-3740	0.00410954	4	5	39.0127	39.0584	25	FALSE	FALSE
DEPTOR	phenotype1	-3690	-3700	0.00412326	40	8	120.908	121.06	0	FALSE	FALSE
CSN1S2BP	phenotype1	-3690	-3700	0.00413424	5	4	70.9995	71.0089	0	FALSE	FALSE
NOL4	phenotype1	-3690	-3700	0.00413786	22	18	31.4786	31.7366	0	FALSE	FALSE
CD6	phenotype1	-3690	-3700	0.00418186	7	11	60.752	60.7854	0	FALSE	FALSE
ARNTL2	phenotype1	-3690	-3700	0.0042007	13	12	27.4966	27.5651	0	FALSE	FALSE
FGF17	phenotype1	-3690	-3700	0.00420753	1	8	21.9041	21.9041	0	FALSE	FALSE
LYRM7	phenotype1	-3720	-3720	0.0042088	3	5	130.516	130.529	15	FALSE	FALSE
LINC00635	phenotype1	-3690	-3700	0.00421542	6	3	107.57	107.594	0	FALSE	FALSE
UQCC	phenotype1	-3690	-3700	0.0043005	12	20	33.891	33.9931	0	FALSE	FALSE
C6orf47	phenotype1	-3790	-3790	0.00433042	1	6	31.6274	31.6274	65	FALSE	TRUE
LRP1B	phenotype1	-3690	-3700	0.00442198	289	2	140.995	142.875	0	FALSE	FALSE
PCSK2	phenotype1	-3690	-3700	0.004698	56	20	17.212	17.4652	0	FALSE	FALSE
FGFR1OP2	phenotype1	-3690	-3700	0.00473877	5	12	27.093	27.1159	0	FALSE	FALSE
APP	phenotype1	-3690	-3700	0.00481107	54	21	27.2594	27.5376	0	FALSE	FALSE
PTGFR	phenotype1	-3700	-3700	0.00484674	8	1	78.9659	79.0026	4	FALSE	FALSE
SSBP4	phenotype1	-3690	-3700	0.00486436	1	19	18.5336	18.5336	0	FALSE	FALSE
LOC145820	phenotype1	-3700	-3700	0.00490619	11	15	95.9814	96.0493	0	FALSE	FALSE
TTC33	phenotype1	-3740	-3740	0.00491661	3	5	40.7359	40.7483	25	FALSE	FALSE
SHE	phenotype1	-3700	-3700	0.0050021	2	1	154.458	154.474	0	FALSE	FALSE
HCG17	phenotype1	-3790	-3790	0.00505439	24	6	30.2044	30.286	64	FALSE	TRUE
MYOM3	phenotype1	-3700	-3700	0.00508876	13	1	24.3904	24.4226	0	FALSE	FALSE
APOPT1	phenotype1	-3700	-3700	0.00512501	1	14	104.055	104.055	0	FALSE	FALSE
CTBS	phenotype1	-3700	-3700	0.00517872	4	1	85.0283	85.0393	0	FALSE	FALSE
TIAM2v2	phenotype1	-3700	-3700	0.00520646	22	6	155.429	155.576	0	FALSE	FALSE
GXYLT2	phenotype1	-3700	-3700	0.00526575	21	3	72.9413	73.0236	0	FALSE	FALSE
PTPN22	phenotype1	-3710	-3710	0.00530165	3	1	114.397	114.413	8	FALSE	FALSE
CD48	phenotype1	-3700	-3700	0.0053557	6	1	160.653	160.681	0	FALSE	FALSE
SHC3	phenotype1	-3700	-3700	0.00538801	19	9	91.6222	91.7872	0	FALSE	FALSE
KNDC1	phenotype1	-3700	-3700	0.00541854	6	10	134.982	135.004	0	FALSE	FALSE
RBPMS2	phenotype1	-3700	-3700	0.00542612	2	15	65.0409	65.0552	0	FALSE	FALSE
BMS1P4	phenotype1	-3700	-3700	0.00544036	2	10	75.4871	75.4875	0	FALSE	FALSE
IP6K2v2v2	phenotype1	-3700	-3710	0.00546599	3	3	48.7271	48.7527	13	FALSE	FALSE
LNPEP	phenotype1	-3700	-3700	0.00552462	8	5	96.276	96.3634	0	FALSE	FALSE
RASGRP1	phenotype1	-3700	-3700	0.00553367	6	15	38.7913	38.8229	0	FALSE	FALSE
KIFC3	phenotype1	-3700	-3700	0.00553797	5	16	57.8013	57.8347	1	FALSE	FALSE
KYNU	phenotype1	-3700	-3700	0.00557834	18	2	143.639	143.797	0	FALSE	FALSE
ZNF32-AS3	phenotype1	-3700	-3700	0.00560592	4	10	44.1275	44.1594	0	FALSE	FALSE
JRKL-AS1	phenotype1	-3700	-3700	0.00565944	11	11	96.1806	96.2393	0	FALSE	FALSE
ANKFY1	phenotype1	-3700	-3700	0.00566913	13	17	4.07271	4.15381	0	FALSE	FALSE
SMOX	phenotype1	-3700	-3700	0.00571156	4	20	4.13585	4.1615	0	FALSE	FALSE
CYFIP1	phenotype1	-3700	-3700	0.00575722	11	15	22.8939	22.9657	1	FALSE	FALSE
ZZEF1	phenotype1	-3700	-3700	0.00581962	18	17	3.94354	4.03468	0	FALSE	FALSE
NFICv2	phenotype1	-3700	-3700	0.00584306	7	19	3.36419	3.44611	0	FALSE	FALSE
RHPN2	phenotype1	-3700	-3700	0.00584851	5	19	33.4708	33.5511	1	FALSE	FALSE
STX16-NPEPL1	phenotype1	-3700	-3700	0.00593698	5	20	57.2354	57.2609	0	FALSE	FALSE
DNAAF2	phenotype1	-3700	-3700	0.0060997	1	14	50.0929	50.0929	3	FALSE	FALSE
C20orf166-AS1	phenotype1	-3700	-3700	0.00610824	2	20	61.1435	61.1469	0	FALSE	FALSE
UBE2G1	phenotype1	-3700	-3700	0.00616982	10	17	4.17294	4.24531	0	FALSE	FALSE
SGTB	phenotype1	-3700	-3700	0.00617927	3	5	64.9767	65.0172	0	FALSE	FALSE
NIPAL4	phenotype1	-3700	-3700	0.00618081	3	5	156.896	156.902	1	FALSE	FALSE
DLGAP2	phenotype1	-3700	-3700	0.00619002	39	8	1.45923	1.65369	0	FALSE	FALSE
UCHL3	phenotype1	-3700	-3700	0.00619682	5	13	76.1336	76.1705	0	FALSE	FALSE
SPTLC3	phenotype1	-3700	-3700	0.00620777	68	20	12.9897	13.1436	0	FALSE	FALSE
RPS6KA4	phenotype1	-3700	-3700	0.00624218	2	11	64.1313	64.1353	0	FALSE	FALSE
TGFBRAP1	phenotype1	-3700	-3700	0.00632186	13	2	105.885	105.942	0	FALSE	FALSE
LTB4R	phenotype1	-3700	-3700	0.00632597	1	14	24.787	24.787	0	FALSE	FALSE
MIR548D2	phenotype1	-3700	-3700	0.00636506	7	16	22.7356	22.7742	0	FALSE	FALSE
MIR548AA2	phenotype1	-3700	-3700	0.00636506	7	16	22.7356	22.7742	0	FALSE	FALSE
CACNA1I	phenotype1	-3700	-3700	0.00643438	14	22	39.9841	40.0694	0	FALSE	FALSE
CLCN6	phenotype1	-3700	-3700	0.00644775	11	1	11.8739	11.9008	0	FALSE	FALSE
BCL7A	phenotype1	-3700	-3700	0.00645747	2	12	122.471	122.474	0	FALSE	FALSE
HDGFRP3	phenotype1	-3700	-3700	0.00647534	6	15	83.8197	83.8526	0	FALSE	FALSE
IKZF3	phenotype1	-3700	-3700	0.00651702	8	17	37.9223	38.0188	0	FALSE	FALSE
TUBGCP6	phenotype1	-3700	-3700	0.00662536	3	22	50.6646	50.676	0	FALSE	FALSE
TK1	phenotype1	-3700	-3700	0.00677065	4	17	76.1721	76.1823	2	FALSE	FALSE
OR13D1	phenotype1	-3700	-3700	0.0067737	2	9	107.457	107.458	0	FALSE	FALSE
ZNF365	phenotype1	-3710	-3710	0.00686486	70	10	64.1382	64.4312	1	FALSE	FALSE
WNT9B	phenotype1	-3700	-3700	0.00690394	3	17	44.9303	44.9518	2	FALSE	FALSE
BOP1	phenotype1	-3700	-3700	0.00694264	1	8	145.509	145.509	0	FALSE	FALSE
MOCS1	phenotype1	-3700	-3700	0.00694944	3	6	39.8819	39.8922	0	FALSE	FALSE
LMX1B	phenotype1	-3700	-3700	0.00696578	9	9	129.383	129.462	0	FALSE	FALSE
CDH23v2v2v2v2v2v2v2v2	phenotype1	-3700	-3700	0.00699366	69	10	73.1587	73.5752	0	FALSE	FALSE
ZSWIM5	phenotype1	-3700	-3700	0.0070699	8	1	45.4964	45.6656	1	FALSE	FALSE
ABCG5	phenotype1	-3700	-3700	0.00712639	3	2	44.0398	44.0483	0	FALSE	FALSE
ASZ1	phenotype1	-3700	-3700	0.00717751	7	7	117.014	117.048	0	FALSE	FALSE
VAPA	phenotype1	-3700	-3700	0.00719793	7	18	9.91803	9.95074	0	FALSE	FALSE
GIGYF2	phenotype1	-3720	-3720	0.00722787	12	2	233.571	233.723	6	FALSE	FALSE
NEDD4Lv2v2	phenotype1	-3700	-3700	0.00728995	72	18	55.7139	56.0558	1	FALSE	FALSE
TM6SF1	phenotype1	-3700	-3700	0.00734723	1	15	83.8035	83.8035	0	FALSE	FALSE
BRD7	phenotype1	-3740	-3750	0.00735066	3	16	50.356	50.3967	13	FALSE	FALSE
C11orf30	phenotype1	-3700	-3700	0.00740342	7	11	76.164	76.2572	0	FALSE	FALSE
PCM1	phenotype1	-3700	-3700	0.00744875	17	8	17.7829	17.8874	0	FALSE	FALSE
GUCY1B3	phenotype1	-3700	-3700	0.00750094	4	4	156.689	156.722	0	FALSE	FALSE
PTCH1	phenotype1	-3700	-3700	0.00758148	4	9	98.2073	98.2597	0	FALSE	FALSE
RASGRP3v2	phenotype1	-3700	-3700	0.00763443	25	2	33.6643	33.7865	0	FALSE	FALSE
NNMT	phenotype1	-3700	-3700	0.0076829	5	11	114.168	114.18	0	FALSE	FALSE
CCDC58	phenotype1	-3700	-3700	0.00769187	3	3	122.081	122.083	0	FALSE	FALSE
ST14	phenotype1	-3700	-3700	0.00789323	11	11	130.038	130.074	0	FALSE	FALSE
SDC3	phenotype1	-3700	-3700	0.00791407	4	1	31.3474	31.3777	0	FALSE	FALSE
TMEM165	phenotype1	-3690	-3700	0.00791546	7	4	56.2752	56.2906	1	FALSE	FALSE
DOCK3	phenotype1	-3700	-3710	0.00792656	51	3	50.7193	51.4204	13	FALSE	FALSE
IL22RA1	phenotype1	-3700	-3700	0.0080098	2	1	24.4524	24.4547	0	FALSE	FALSE
EGF	phenotype1	-3700	-3700	0.00802952	17	4	110.836	110.925	0	FALSE	FALSE
DARS	phenotype1	-3700	-3700	0.00806339	3	2	136.695	136.719	5	FALSE	FALSE
KCNJ13	phenotype1	-3720	-3720	0.00809354	1	2	233.636	233.636	6	FALSE	FALSE
SHQ1	phenotype1	-3700	-3700	0.00810904	7	3	72.8635	72.8953	0	FALSE	FALSE
OR10G3	phenotype1	-3700	-3700	0.0081351	2	14	22.0385	22.0387	0	FALSE	FALSE
C20orf166	phenotype1	-3700	-3700	0.00817312	1	20	61.1589	61.1589	0	FALSE	FALSE
MAP4K1	phenotype1	-3700	-3700	0.00825793	1	19	39.0786	39.0786	0	FALSE	FALSE
ATPAF1	phenotype1	-3700	-3700	0.00826539	4	1	47.1074	47.125	1	FALSE	FALSE
LINC00619	phenotype1	-3700	-3700	0.00828802	2	10	44.3409	44.3431	0	FALSE	FALSE
RTP4	phenotype1	-3700	-3700	0.00832206	4	3	187.089	187.089	0	FALSE	FALSE
FREM1v2	phenotype1	-3700	-3700	0.00836046	42	9	14.7377	14.9081	0	FALSE	FALSE
ACOT7	phenotype1	-3700	-3700	0.00837609	10	1	6.34382	6.41525	0	FALSE	FALSE
EMR1	phenotype1	-3700	-3700	0.00839392	11	19	6.89648	6.94019	0	FALSE	FALSE
EPHB4	phenotype1	-3700	-3710	0.0084671	1	7	100.423	100.423	2	FALSE	FALSE
SLC25A44	phenotype1	-3700	-3700	0.00855998	4	1	156.171	156.182	0	FALSE	FALSE
TYR	phenotype1	-3700	-3700	0.00859452	13	11	88.9156	89.028	0	FALSE	FALSE
ST8SIA3	phenotype1	-3700	-3700	0.00865016	2	18	55.0316	55.0325	0	FALSE	FALSE
GTF3C2	phenotype1	-3700	-3710	0.00868745	1	2	27.575	27.575	2	FALSE	FALSE
RGS18	phenotype1	-3700	-3710	0.00869155	1	1	192.136	192.136	2	FALSE	FALSE
HEMK1	phenotype1	-3700	-3710	0.00870898	2	3	50.6096	50.6166	13	FALSE	FALSE
HRH1	phenotype1	-3700	-3700	0.00879522	13	3	11.1927	11.3029	0	FALSE	FALSE
TRPV5	phenotype1	-3700	-3700	0.00886158	2	7	142.61	142.628	0	FALSE	FALSE
TMEM207	phenotype1	-3700	-3700	0.00890157	1	3	190.168	190.168	0	FALSE	FALSE
BAD	phenotype1	-3700	-3700	0.00898869	1	11	64.0469	64.0469	0	FALSE	FALSE
KIAA0494	phenotype1	-3700	-3700	0.00900952	9	1	47.1465	47.1842	1	FALSE	FALSE
CENPK	phenotype1	-3700	-3700	0.0090384	6	5	64.8217	64.8589	0	FALSE	FALSE
SLC1A2	phenotype1	-3700	-3700	0.00903846	53	11	35.2767	35.4382	0	FALSE	FALSE
NEU2	phenotype1	-3720	-3720	0.00909169	1	2	233.898	233.898	6	FALSE	FALSE
NPLOC4	phenotype1	-3700	-3700	0.00912748	6	17	79.5321	79.6028	0	FALSE	FALSE
RIOK3	phenotype1	-3700	-3700	0.00928509	4	18	21.0437	21.059	0	FALSE	FALSE
IL6R	phenotype1	-3700	-3700	0.00934799	7	1	154.401	154.436	0	FALSE	FALSE
TUBGCP5	phenotype1	-3700	-3700	0.00937145	3	15	22.8698	22.8712	1	FALSE	FALSE
LOC100506207	phenotype1	-3700	-3700	0.00942585	70	6	8.43588	8.78482	0	FALSE	FALSE
MOBP	phenotype1	-3700	-3700	0.00946296	25	3	39.5097	39.5642	0	FALSE	FALSE
GSS	phenotype1	-3700	-3700	0.00951324	1	20	33.5238	33.5238	0	FALSE	FALSE
SELENBP1	phenotype1	-3700	-3700	0.0095445	2	1	151.338	151.339	0	FALSE	FALSE
TSG1	phenotype1	-3700	-3700	0.00955061	6	6	94.4198	94.4704	0	FALSE	FALSE
TESK2	phenotype1	-3700	-3700	0.00955189	14	1	45.8101	45.954	1	FALSE	FALSE
LOC100128682	phenotype1	-3700	-3700	0.00958355	3	19	35.8979	35.9011	0	FALSE	FALSE
SCP2v2	phenotype1	-3700	-3700	0.00958668	21	1	53.4104	53.5151	1	FALSE	FALSE
RBM6	phenotype1	-3700	-3710	0.00959449	6	3	50.0332	50.1145	13	FALSE	FALSE
ASB4	phenotype1	-3700	-3700	0.00962506	6	7	95.1206	95.1629	1	FALSE	FALSE
ZNF438v2	phenotype1	-3700	-3700	0.00963636	27	10	31.1434	31.3145	0	FALSE	FALSE
SLC25A24	phenotype1	-3700	-3700	0.00966373	8	1	108.681	108.72	0	FALSE	FALSE
RSPO3	phenotype1	-3700	-3700	0.00966899	10	6	127.447	127.503	0	FALSE	FALSE
PDGFC	phenotype1	-3700	-3700	0.00967732	15	4	157.715	157.857	0	FALSE	FALSE
UBXN4	phenotype1	-3700	-3700	0.00974288	4	2	136.507	136.531	5	FALSE	FALSE
NUP210L	phenotype1	-3700	-3700	0.0098228	9	1	153.975	154.127	0	FALSE	FALSE
LNX1v2	phenotype1	-3700	-3700	0.00990716	23	4	54.3497	54.4561	0	FALSE	FALSE
SGIP1	phenotype1	-3750	-3750	0.00992949	72	1	67.0021	67.2001	17	FALSE	FALSE
SLCO2A1	phenotype1	-3700	-3700	0.0099763	10	3	133.653	133.728	0	FALSE	FALSE
FGFR1OP	phenotype1	-3700	-3700	0.0100032	10	6	167.431	167.452	0	FALSE	FALSE
KLF17	phenotype1	-3700	-3700	0.0100207	1	1	44.5856	44.5856	1	FALSE	FALSE
POU4F1-AS1	phenotype1	-3700	-3700	0.0101335	114	13	78.6368	79.1559	0	FALSE	FALSE
CACNA1S	phenotype1	-3700	-3700	0.0102006	16	1	201.014	201.077	6	FALSE	FALSE
MTMR3	phenotype1	-3700	-3700	0.0102107	17	22	30.3141	30.4235	4	FALSE	FALSE
MAN1A2	phenotype1	-3700	-3700	0.0102218	18	1	117.911	118.067	0	FALSE	FALSE
C1orf192	phenotype1	-3700	-3700	0.0102298	2	1	161.336	161.336	0	FALSE	FALSE
C3	phenotype1	-3700	-3700	0.0102846	14	19	6.6842	6.69163	0	FALSE	FALSE
PPP2R2Cv2v2	phenotype1	-3700	-3700	0.0102984	38	4	6.32346	6.54929	0	FALSE	FALSE
CSF1	phenotype1	-3700	-3700	0.0105151	4	1	110.458	110.471	0	FALSE	FALSE
LAMB1	phenotype1	-3700	-3700	0.0105543	15	7	107.565	107.634	0	FALSE	FALSE
OR52H1	phenotype1	-3700	-3700	0.0105836	2	11	5.56591	5.56637	1	FALSE	FALSE
CISH	phenotype1	-3700	-3710	0.0105844	1	3	50.6441	50.6441	13	FALSE	FALSE
NCOA6	phenotype1	-3700	-3700	0.0107725	15	20	33.313	33.4119	0	FALSE	FALSE
IL10RA	phenotype1	-3700	-3700	0.010904	1	11	117.869	117.869	0	FALSE	FALSE
RRP1	phenotype1	-3700	-3700	0.010932	1	21	45.217	45.217	0	FALSE	FALSE
TTC38	phenotype1	-3700	-3700	0.010975	10	22	46.665	46.6882	0	FALSE	FALSE
LYZL2	phenotype1	-3700	-3700	0.0110586	3	10	30.902	30.9099	0	FALSE	FALSE
PRRX2	phenotype1	-3700	-3700	0.0111083	7	9	132.436	132.467	0	FALSE	FALSE
LOC200772	phenotype1	-3700	-3700	0.0111361	1	2	241.896	241.896	0	FALSE	FALSE
MFSD2A	phenotype1	-3700	-3700	0.0111569	2	1	40.428	40.4338	0	FALSE	FALSE
LDLRAD1	phenotype1	-3700	-3700	0.0114034	1	1	54.4761	54.4761	0	FALSE	FALSE
CNOT6L	phenotype1	-3700	-3700	0.011418	9	4	78.6617	78.7359	0	FALSE	FALSE
TTC39A	phenotype1	-3700	-3700	0.0115061	3	1	51.7976	51.8047	1	FALSE	FALSE
KCNK18	phenotype1	-3700	-3700	0.0115155	9	10	118.959	118.968	0	FALSE	FALSE
AGPAT1	phenotype1	-3790	-3790	0.0115384	3	6	32.1403	32.1419	65	FALSE	TRUE
PRELID2	phenotype1	-3700	-3700	0.0115523	10	5	145.144	145.213	0	FALSE	FALSE
ENTPD1v2v2v2	phenotype1	-3700	-3700	0.0115722	20	10	97.4941	97.6051	0	FALSE	FALSE
FAM160B2	phenotype1	-3700	-3700	0.011593	3	8	21.9504	21.9522	0	FALSE	FALSE
PPP2R4	phenotype1	-3700	-3700	0.01164	7	9	131.877	131.911	0	FALSE	FALSE
DIS3L	phenotype1	-3700	-3700	0.0116543	3	15	66.5908	66.613	0	FALSE	FALSE
SPATS2	phenotype1	-3700	-3700	0.0116664	2	12	49.7842	49.8231	0	FALSE	FALSE
NR1H4	phenotype1	-3700	-3700	0.0116778	6	12	100.888	100.93	0	FALSE	FALSE
SLC8A1	phenotype1	-3700	-3700	0.0117112	103	2	40.3496	40.7385	0	FALSE	FALSE
WDR11	phenotype1	-3700	-3700	0.0117187	14	10	122.617	122.668	0	FALSE	FALSE
DNAH8	phenotype1	-3700	-3700	0.0117384	76	6	38.6862	38.988	0	FALSE	FALSE
TCP1	phenotype1	-3700	-3700	0.011783	6	6	160.2	160.207	0	FALSE	FALSE
NDUFB6	phenotype1	-3700	-3700	0.0118144	2	9	32.5617	32.5642	0	FALSE	FALSE
ERI2v2	phenotype1	-3700	-3700	0.0118503	2	16	20.7982	20.8045	0	FALSE	FALSE
SLC36A3	phenotype1	-3700	-3700	0.0118598	5	5	150.659	150.678	9	FALSE	FALSE
HPGD	phenotype1	-3700	-3700	0.011861	3	4	175.43	175.434	0	FALSE	FALSE
C14orf80	phenotype1	-3700	-3700	0.0119082	1	14	105.962	105.962	0	FALSE	FALSE
RERG	phenotype1	-3700	-3700	0.0119483	23	12	15.2631	15.3709	0	FALSE	FALSE
PLA2G1B	phenotype1	-3700	-3700	0.0119644	3	12	120.761	120.763	0	FALSE	FALSE
DNAJC5	phenotype1	-3700	-3700	0.012196	1	20	62.5356	62.5356	1	FALSE	FALSE
LOC339505	phenotype1	-3700	-3700	0.0122314	7	1	20.6873	20.7466	0	FALSE	FALSE
ZNF716	phenotype1	-3700	-3700	0.0122318	3	7	57.5254	57.5283	0	FALSE	FALSE
FXYD2	phenotype1	-3700	-3700	0.0122489	1	11	117.697	117.697	0	FALSE	FALSE
STRA6	phenotype1	-3700	-3700	0.0123037	4	15	74.487	74.4982	0	FALSE	FALSE
SLC25A36	phenotype1	-3700	-3700	0.0123385	4	3	140.664	140.675	0	FALSE	FALSE
PACS1	phenotype1	-3700	-3700	0.012512	15	11	65.8493	65.9937	0	FALSE	FALSE
THEM5	phenotype1	-3700	-3700	0.0125178	1	1	151.826	151.826	0	FALSE	FALSE
NSMCE2	phenotype1	-3700	-3700	0.0126213	25	8	126.133	126.377	1	FALSE	FALSE
C20orf78	phenotype1	-3700	-3700	0.0126282	9	20	18.7947	18.8107	0	FALSE	FALSE
PQLC1	phenotype1	-3700	-3700	0.0126303	3	18	77.6942	77.6999	0	FALSE	FALSE
LRRC37BP1	phenotype1	-3700	-3700	0.012633	1	17	28.9319	28.9319	0	FALSE	FALSE
TMEM59	phenotype1	-3700	-3700	0.0127287	4	1	54.5005	54.5191	0	FALSE	FALSE
HLA-F-AS1	phenotype1	-3790	-3790	0.0127496	18	6	29.6944	29.716	64	FALSE	TRUE
KIAA0494-AS1	phenotype1	-3700	-3700	0.0127976	3	1	47.1465	47.1535	1	FALSE	FALSE
GUCY2EP	phenotype1	-3700	-3700	0.0128352	8	11	76.4063	76.4254	0	FALSE	FALSE
CEP164	phenotype1	-3700	-3700	0.0128374	16	11	117.201	117.261	0	FALSE	FALSE
ITGB8	phenotype1	-3700	-3700	0.0128584	33	7	20.3718	20.4441	0	FALSE	FALSE
LOC284260v2v2v2	phenotype1	-3700	-3700	0.0128814	82	18	39.797	40.2552	0	FALSE	FALSE
ZNF557	phenotype1	-3700	-3700	0.0128872	6	19	7.08363	7.08548	0	FALSE	FALSE
LOC729966	phenotype1	-3700	-3700	0.0129336	1	19	18.3648	18.3648	0	FALSE	FALSE
CADM3	phenotype1	-3700	-3700	0.0130578	5	1	159.161	159.169	0	FALSE	FALSE
DDX58	phenotype1	-3700	-3700	0.0131389	7	9	32.4671	32.5259	0	FALSE	FALSE
PML	phenotype1	-3700	-3700	0.0132324	9	15	74.291	74.3334	0	FALSE	FALSE
PTRF	phenotype1	-3700	-3700	0.0133011	3	17	40.555	40.5706	0	FALSE	FALSE
TRIM2v2	phenotype1	-3700	-3700	0.013311	20	4	154.104	154.254	0	FALSE	FALSE
CD200	phenotype1	-3700	-3700	0.013317	12	3	112.056	112.068	0	FALSE	FALSE
ZNF614	phenotype1	-3700	-3700	0.013344	1	19	52.5305	52.5305	2	FALSE	FALSE
KLC1	phenotype1	-3700	-3700	0.0133711	3	14	104.101	104.113	0	FALSE	FALSE
CASP8	phenotype1	-3700	-3700	0.0133774	7	2	202.102	202.129	0	FALSE	FALSE
CHCHD3	phenotype1	-3700	-3700	0.0134105	35	7	132.487	132.745	0	FALSE	FALSE
FLT4v2	phenotype1	-3700	-3700	0.0135078	5	5	180.031	180.061	0	FALSE	FALSE
JPH2	phenotype1	-3700	-3700	0.013562	20	20	42.7411	42.8134	0	FALSE	FALSE
ACSS2	phenotype1	-3700	-3700	0.0135834	5	20	33.4688	33.5145	0	FALSE	FALSE
C8orf47	phenotype1	-3700	-3700	0.013695	7	8	99.0789	99.1057	0	FALSE	FALSE
KIAA0319L	phenotype1	-3700	-3700	0.0137418	4	1	35.9014	36.0181	0	FALSE	FALSE
MLL3	phenotype1	-3700	-3700	0.0137611	11	7	151.841	152.119	0	FALSE	FALSE
DNAJA1	phenotype1	-3700	-3700	0.0138639	2	9	33.0341	33.0369	0	FALSE	FALSE
CREBBP	phenotype1	-3700	-3700	0.0139174	9	16	3.82835	3.92465	0	FALSE	FALSE
WTAP	phenotype1	-3700	-3700	0.0139233	7	6	160.154	160.162	0	FALSE	FALSE
C3orf55v2v2	phenotype1	-3700	-3700	0.0139426	8	3	157.265	157.316	0	FALSE	FALSE
VDR	phenotype1	-3700	-3700	0.0139479	12	12	48.2428	48.2965	0	FALSE	FALSE
KLF12	phenotype1	-3700	-3700	0.0139882	90	13	74.2718	74.7052	0	FALSE	FALSE
WHSC1L1	phenotype1	-3700	-3700	0.0140071	7	8	38.1338	38.2369	0	FALSE	FALSE
HCG23	phenotype1	-3790	-3790	0.0141277	1	6	32.3594	32.3594	65	FALSE	TRUE
RBM47v2	phenotype1	-3700	-3700	0.0141379	27	4	40.4491	40.6315	0	FALSE	FALSE
SAMD4A	phenotype1	-3700	-3700	0.0141668	60	14	55.0415	55.2576	0	FALSE	FALSE
MOV10	phenotype1	-3710	-3710	0.0142285	2	1	113.219	113.23	8	FALSE	FALSE
NPTXR	phenotype1	-3700	-3700	0.0142523	3	22	39.2167	39.2378	0	FALSE	FALSE
ROBO2	phenotype1	-3700	-3700	0.0142596	82	3	77.1217	77.6964	0	FALSE	FALSE
PDE6G	phenotype1	-3700	-3700	0.0142931	1	17	79.6192	79.6192	0	FALSE	FALSE
LIPA	phenotype1	-3700	-3700	0.0144357	8	10	90.9752	91.0011	0	FALSE	FALSE
DOCK4	phenotype1	-3700	-3700	0.0144664	73	7	111.377	111.839	0	FALSE	FALSE
ZER1	phenotype1	-3700	-3700	0.014504	4	9	131.517	131.528	0	FALSE	FALSE
PAK2	phenotype1	-3700	-3700	0.0145878	6	3	196.481	196.55	0	FALSE	FALSE
CDHR1	phenotype1	-3700	-3700	0.0147527	8	10	85.9593	85.979	0	FALSE	FALSE
MIR548AN	phenotype1	-3700	-3700	0.0147968	35	13	99.8702	100.059	0	FALSE	FALSE
TMC8	phenotype1	-3700	-3700	0.0148163	3	17	76.1306	76.1327	2	FALSE	FALSE
UBAC2	phenotype1	-3700	-3700	0.0148623	34	13	99.8551	100.036	0	FALSE	FALSE
LOC100506178	phenotype1	-3700	-3700	0.0148725	6	7	22.6036	22.6128	0	FALSE	FALSE
FRMPD1	phenotype1	-3700	-3700	0.0149984	15	9	37.6658	37.7312	1	FALSE	FALSE
DCTN4	phenotype1	-3700	-3700	0.0150103	4	5	150.09	150.132	9	FALSE	FALSE
ATG7	phenotype1	-3700	-3700	0.0150192	23	3	11.3253	11.5949	0	FALSE	FALSE
C2orf27A	phenotype1	-3700	-3700	0.0150395	2	2	132.481	132.497	0	FALSE	FALSE
NLN	phenotype1	-3700	-3700	0.0150577	14	5	65.0257	65.1201	0	FALSE	FALSE
COQ7	phenotype1	-3700	-3700	0.0150705	3	16	19.0821	19.0896	0	FALSE	FALSE
LOC729970	phenotype1	-3700	-3700	0.0150854	4	1	95.3945	95.4281	0	FALSE	FALSE
PDS5A	phenotype1	-3700	-3700	0.0151123	4	4	39.8441	39.9359	0	FALSE	FALSE
SFXN4	phenotype1	-3700	-3700	0.0151939	3	10	120.909	120.915	0	FALSE	FALSE
BAG5	phenotype1	-3700	-3700	0.0151977	3	14	104.024	104.028	0	FALSE	FALSE
ACTN2	phenotype1	-3700	-3700	0.0152189	12	1	236.857	236.912	0	FALSE	FALSE
PECR	phenotype1	-3700	-3700	0.0152518	2	2	216.906	216.934	0	FALSE	FALSE
MRPL14	phenotype1	-3700	-3700	0.0153333	2	6	44.082	44.0937	0	FALSE	FALSE
AFF1v2	phenotype1	-3700	-3700	0.0153426	34	4	87.8576	88.0594	2	FALSE	FALSE
FZD7	phenotype1	-3700	-3700	0.0153713	1	2	202.902	202.902	0	FALSE	FALSE
B4GALT4	phenotype1	-3700	-3700	0.0154623	13	3	118.931	118.948	0	FALSE	FALSE
CCDC138	phenotype1	-3700	-3700	0.0154742	2	2	109.486	109.491	0	FALSE	FALSE
CDK13	phenotype1	-3700	-3700	0.0155273	10	7	40.077	40.1278	0	FALSE	FALSE
ZNF592	phenotype1	-3700	-3700	0.0156092	4	15	85.3073	85.3368	0	FALSE	FALSE
USP28	phenotype1	-3700	-3700	0.0156418	9	11	113.669	113.713	0	FALSE	FALSE
FLJ33065	phenotype1	-3700	-3700	0.0157272	15	3	40.2192	40.3502	0	FALSE	FALSE
SYNGR1v2	phenotype1	-3700	-3700	0.0157722	4	22	39.7484	39.7783	0	FALSE	FALSE
SYNC	phenotype1	-3700	-3700	0.0157872	2	1	33.1609	33.1669	0	FALSE	FALSE
HACE1	phenotype1	-3700	-3700	0.0159728	7	6	105.199	105.306	0	FALSE	FALSE
ACOX3	phenotype1	-3700	-3700	0.0159741	16	4	8.37833	8.42483	0	FALSE	FALSE
APOL4	phenotype1	-3700	-3700	0.0159922	1	22	36.5857	36.5857	0	FALSE	FALSE
AMZ2	phenotype1	-3700	-3700	0.0160152	1	17	66.245	66.245	0	FALSE	FALSE
MZT1	phenotype1	-3700	-3700	0.016041	1	13	73.2912	73.2912	0	FALSE	FALSE
PODN	phenotype1	-3700	-3700	0.0160419	6	1	53.53	53.5378	1	FALSE	FALSE
FOXN4	phenotype1	-3700	-3700	0.0160824	2	12	109.739	109.746	0	FALSE	FALSE
GAD2	phenotype1	-3700	-3700	0.0161365	10	10	26.512	26.5811	0	FALSE	FALSE
BBIP1	phenotype1	-3700	-3700	0.0161515	2	10	112.659	112.668	0	FALSE	FALSE
TNKS	phenotype1	-3700	-3700	0.0162941	22	8	9.41464	9.61355	0	FALSE	FALSE
HAUS8	phenotype1	-3700	-3700	0.0163507	3	19	17.1637	17.1829	0	FALSE	FALSE
NDRG3	phenotype1	-3700	-3700	0.01649	1	20	35.3438	35.3438	0	FALSE	FALSE
TNPO2	phenotype1	-3700	-3700	0.0164949	1	19	12.8279	12.8279	0	FALSE	FALSE
HLA-DQA1	phenotype1	-3790	-3790	0.0165443	1	6	32.6094	32.6094	65	FALSE	TRUE
TIMP3	phenotype1	-3700	-3700	0.0165587	16	22	33.2043	33.2582	0	FALSE	FALSE
HVCN1	phenotype1	-3700	-3700	0.0166102	2	12	111.094	111.103	0	FALSE	FALSE
RCL1	phenotype1	-3700	-3700	0.0166511	22	9	4.79559	4.86098	0	FALSE	FALSE
PRTG	phenotype1	-3700	-3700	0.0166622	13	15	55.916	56.0321	0	FALSE	FALSE
SAMD13	phenotype1	-3700	-3700	0.0166676	4	1	84.7888	84.8121	0	FALSE	FALSE
WDR41	phenotype1	-3700	-3700	0.0167239	8	5	76.7295	76.7781	0	FALSE	FALSE
ADCY3	phenotype1	-3700	-3700	0.0167906	11	2	25.045	25.1356	0	FALSE	FALSE
C6orf222	phenotype1	-3700	-3700	0.0168008	4	6	36.2887	36.3022	0	FALSE	FALSE
SEC11A	phenotype1	-3700	-3700	0.0168315	1	15	85.2517	85.2517	0	FALSE	FALSE
LOC100616530	phenotype1	-3700	-3700	0.0168538	138	8	96.2825	96.8198	0	FALSE	FALSE
SIX2	phenotype1	-3700	-3700	0.0168967	2	2	45.2327	45.2349	0	FALSE	FALSE
BRD2v2v2v2	phenotype1	-3790	-3790	0.0169026	1	6	32.9382	32.9382	65	FALSE	TRUE
ANPEP	phenotype1	-3700	-3700	0.0169948	5	15	90.3286	90.3521	0	FALSE	FALSE
AGAP1	phenotype1	-3700	-3700	0.0170126	71	2	236.408	237.037	0	FALSE	FALSE
HBEGF	phenotype1	-3700	-3700	0.0170532	4	5	139.719	139.722	0	FALSE	FALSE
BANF1	phenotype1	-3700	-3700	0.0171219	1	11	65.7707	65.7707	0	FALSE	FALSE
ALG14	phenotype1	-3700	-3700	0.0172031	7	1	95.4493	95.5361	0	FALSE	FALSE
CEP68	phenotype1	-3700	-3700	0.0172637	5	2	65.2879	65.31	0	FALSE	FALSE
CDPF1	phenotype1	-3700	-3700	0.0174403	3	22	46.6434	46.6438	0	FALSE	FALSE
CLOCK	phenotype1	-3700	-3700	0.0176155	14	4	56.2982	56.4117	1	FALSE	FALSE
SPTLC2	phenotype1	-3700	-3700	0.0176641	13	14	77.9731	78.0672	0	FALSE	FALSE
RABL6	phenotype1	-3700	-3700	0.0177117	2	9	139.712	139.725	0	FALSE	FALSE
C7orf72	phenotype1	-3700	-3700	0.0177247	22	7	50.1413	50.195	0	FALSE	FALSE
SLC12A2	phenotype1	-3720	-3720	0.01776	10	5	127.425	127.494	15	FALSE	FALSE
FMN1	phenotype1	-3700	-3700	0.0178222	70	15	33.0618	33.353	0	FALSE	FALSE
TMEM174	phenotype1	-3700	-3700	0.0178675	1	5	72.4707	72.4707	0	FALSE	FALSE
KLF13	phenotype1	-3700	-3700	0.0178973	6	15	31.6347	31.6511	0	FALSE	FALSE
BOLL	phenotype1	-3700	-3700	0.0179555	1	2	198.601	198.601	0	FALSE	FALSE
NRG4	phenotype1	-3700	-3700	0.0182047	4	15	76.2477	76.2957	0	FALSE	FALSE
GJA3	phenotype1	-3700	-3700	0.01825	4	13	20.7231	20.7344	0	FALSE	FALSE
DPF3	phenotype1	-3700	-3700	0.0183229	30	14	73.1507	73.3573	0	FALSE	FALSE
GIMAP5	phenotype1	-3700	-3700	0.0183304	4	7	150.439	150.441	0	FALSE	FALSE
SCARA3	phenotype1	-3700	-3700	0.0183682	7	8	27.505	27.528	0	FALSE	FALSE
LRRK1	phenotype1	-3700	-3700	0.0183935	28	15	101.465	101.603	0	FALSE	FALSE
ZMYM4	phenotype1	-3700	-3700	0.018442	1	1	35.843	35.843	0	FALSE	FALSE
ZNF677	phenotype1	-3700	-3700	0.0185035	3	19	53.739	53.7562	0	FALSE	FALSE
RANBP2	phenotype1	-3700	-3700	0.0185761	3	2	109.344	109.389	0	FALSE	FALSE
BZRAP1-AS1	phenotype1	-3700	-3700	0.0186074	2	17	56.4173	56.4232	0	FALSE	FALSE
MRPS18A	phenotype1	-3700	-3700	0.0186773	5	6	43.6448	43.6508	0	FALSE	FALSE
SSTR4	phenotype1	-3700	-3700	0.0187164	4	20	23.017	23.0171	0	FALSE	FALSE
DIAPH3-AS1v2v2	phenotype1	-3700	-3700	0.0187446	7	13	60.5871	60.6139	1	FALSE	FALSE
LOC728558	phenotype1	-3700	-3700	0.0187683	32	10	97.5146	97.8433	0	FALSE	FALSE
CCDC15	phenotype1	-3700	-3700	0.0187818	6	11	124.842	124.891	0	FALSE	FALSE
SEMA3F	phenotype1	-3710	-3710	0.0188154	3	3	50.2019	50.2242	13	FALSE	FALSE
CRLS1	phenotype1	-3700	-3700	0.0189177	3	20	6.01034	6.01624	0	FALSE	FALSE
ZNF341	phenotype1	-3700	-3700	0.0189241	1	20	32.355	32.355	0	FALSE	FALSE
TMEM40	phenotype1	-3700	-3700	0.0189788	1	3	12.7976	12.7976	0	FALSE	FALSE
NFXL1	phenotype1	-3700	-3700	0.0190007	8	4	47.8546	47.9075	0	FALSE	FALSE
RPL4	phenotype1	-3700	-3700	0.0191154	1	15	66.794	66.794	0	FALSE	FALSE
JKAMP	phenotype1	-3700	-3700	0.0191664	4	14	59.9529	59.9613	0	FALSE	FALSE
A2MP1	phenotype1	-3700	-3700	0.0191677	1	12	9.38125	9.38125	1	FALSE	FALSE
F11	phenotype1	-3700	-3700	0.0191677	11	4	187.191	187.211	0	FALSE	FALSE
LOC285768	phenotype1	-3700	-3700	0.0192008	25	6	0.963496	1.10078	0	FALSE	FALSE
ATF7IP	phenotype1	-3700	-3700	0.0192106	3	12	14.5237	14.6323	0	FALSE	FALSE
NDFIP1	phenotype1	-3700	-3700	0.0193101	5	5	141.508	141.526	0	FALSE	FALSE
ITSN2	phenotype1	-3700	-3700	0.0193195	19	2	24.4433	24.5733	0	FALSE	FALSE
MAL	phenotype1	-3700	-3700	0.0193368	1	2	95.6928	95.6928	1	FALSE	FALSE
MSH5-SAPCD1	phenotype1	-3790	-3790	0.0194578	5	6	31.711	31.731	65	FALSE	TRUE
CACNA2D2	phenotype1	-3710	-3710	0.0194615	13	3	50.4073	50.5252	13	FALSE	FALSE
STK40	phenotype1	-3700	-3700	0.019559	5	1	36.8181	36.8364	0	FALSE	FALSE
DMP1	phenotype1	-3700	-3700	0.019599	1	4	88.5783	88.5783	2	FALSE	FALSE
SATB1v2v2	phenotype1	-3700	-3700	0.0196265	9	3	18.4002	18.4798	0	FALSE	FALSE
MTNR1B	phenotype1	-3700	-3710	0.0196386	3	11	92.7052	92.7088	1	FALSE	FALSE
TBC1D9B	phenotype1	-3700	-3700	0.0196434	1	5	179.31	179.31	0	FALSE	FALSE
SYN3v2	phenotype1	-3700	-3700	0.0196702	122	22	32.9087	33.4469	0	FALSE	FALSE
HLA-DMB	phenotype1	-3790	-3790	0.0198254	1	6	32.9039	32.9039	65	FALSE	TRUE
TRIM55	phenotype1	-3700	-3700	0.0200607	15	8	67.044	67.0853	0	FALSE	FALSE
TMCO7	phenotype1	-3700	-3700	0.020073	19	16	68.8844	69.1167	0	FALSE	FALSE
SUMO4	phenotype1	-3700	-3700	0.0200767	1	6	149.722	149.722	0	FALSE	FALSE
ATP5S	phenotype1	-3700	-3700	0.0200813	3	14	50.7849	50.7896	3	FALSE	FALSE
LOC440288	phenotype1	-3700	-3700	0.0200998	1	15	74.7639	74.7639	0	FALSE	FALSE
KLK14	phenotype1	-3700	-3700	0.0203172	4	19	51.5834	51.5856	0	FALSE	FALSE
HERC1	phenotype1	-3700	-3700	0.0203691	14	15	63.9079	64.124	0	FALSE	FALSE
AFF3v2	phenotype1	-3700	-3700	0.0204383	77	2	100.172	100.757	4	FALSE	FALSE
LAMB3	phenotype1	-3700	-3700	0.0204629	17	1	209.789	209.825	0	FALSE	FALSE
EFHD1	phenotype1	-3720	-3720	0.0205047	15	2	233.482	233.538	6	FALSE	FALSE
ESYT3	phenotype1	-3700	-3700	0.0207203	1	3	138.177	138.177	0	FALSE	FALSE
LRR1	phenotype1	-3700	-3700	0.0207767	2	14	50.074	50.0741	3	FALSE	FALSE
CDKAL1	phenotype1	-3710	-3710	0.0208153	102	6	20.536	21.2308	1	FALSE	FALSE
HPCA	phenotype1	-3700	-3700	0.0208265	2	1	33.3536	33.3559	0	FALSE	FALSE
CPSF3	phenotype1	-3700	-3700	0.0208788	2	2	9.56734	9.57367	0	FALSE	FALSE
RNU6-53	phenotype1	-3700	-3700	0.0209231	16	10	110.952	110.994	0	FALSE	FALSE
PUS10	phenotype1	-3700	-3700	0.0210018	6	2	61.1782	61.2333	0	FALSE	FALSE
GSN	phenotype1	-3700	-3700	0.0210024	13	9	124.035	124.094	0	FALSE	FALSE
DENND3	phenotype1	-3700	-3700	0.0210404	14	8	142.152	142.201	0	FALSE	FALSE
PLIN1	phenotype1	-3700	-3700	0.0211246	1	15	90.2121	90.2121	0	FALSE	FALSE
PEX14	phenotype1	-3700	-3700	0.0212047	22	1	10.5447	10.6691	0	FALSE	FALSE
APOL2	phenotype1	-3700	-3700	0.0213426	2	22	36.6267	36.6332	0	FALSE	FALSE
MIR5694	phenotype1	-3700	-3700	0.0214893	117	10	122.345	122.806	0	FALSE	FALSE
EPDR1	phenotype1	-3700	-3700	0.021651	6	7	37.973	37.9909	0	FALSE	FALSE
LINC00398	phenotype1	-3700	-3700	0.0216815	1	13	31.3784	31.3784	0	FALSE	FALSE
ASB5	phenotype1	-3700	-3700	0.0216865	8	4	177.144	177.188	0	FALSE	FALSE
VPS37B	phenotype1	-3700	-3700	0.0217678	2	12	123.355	123.357	0	FALSE	FALSE
RPS18	phenotype1	-3790	-3790	0.0217853	1	6	33.2425	33.2425	65	FALSE	TRUE
POLE2v2	phenotype1	-3700	-3700	0.0218108	4	14	50.1121	50.1432	3	FALSE	FALSE
NFRKBv2	phenotype1	-3700	-3700	0.0219454	5	11	129.736	129.765	0	FALSE	FALSE
RAB1A	phenotype1	-3700	-3700	0.0219646	3	2	65.3159	65.3381	0	FALSE	FALSE
FAM129A	phenotype1	-3700	-3700	0.0220258	28	1	184.76	184.942	0	FALSE	FALSE
CLK3	phenotype1	-3700	-3700	0.0221339	4	15	74.91	74.9205	0	FALSE	FALSE
ANKRD16v2	phenotype1	-3700	-3700	0.0221412	3	10	5.90492	5.92693	0	FALSE	FALSE
DLD	phenotype1	-3700	-3700	0.0221514	4	7	107.532	107.546	0	FALSE	FALSE
LRP3	phenotype1	-3700	-3700	0.0221547	1	19	33.6931	33.6931	1	FALSE	FALSE
MAD1L1	phenotype1	-3700	-3700	0.0221565	48	7	1.88633	2.26995	0	FALSE	FALSE
RAB5C	phenotype1	-3700	-3700	0.0221757	4	17	40.2864	40.3045	0	FALSE	FALSE
MRPL1	phenotype1	-3700	-3700	0.0222573	3	4	78.8527	78.8683	0	FALSE	FALSE
CSF2RB	phenotype1	-3700	-3700	0.0223373	11	22	37.3118	37.3334	0	FALSE	FALSE
CASP6	phenotype1	-3700	-3700	0.0223729	2	4	110.613	110.619	0	FALSE	FALSE
VDAC2	phenotype1	-3700	-3700	0.0225107	5	10	76.9718	76.9893	0	FALSE	FALSE
HSPA1L	phenotype1	-3790	-3790	0.0226208	1	6	31.7779	31.7779	65	FALSE	TRUE
CDO1	phenotype1	-3700	-3700	0.0227348	1	5	115.151	115.151	0	FALSE	FALSE
MLN	phenotype1	-3790	-3790	0.0228268	2	6	33.7676	33.7677	65	FALSE	TRUE
LINC00624	phenotype1	-3700	-3700	0.0228832	32	1	146.855	146.985	0	FALSE	FALSE
CCDC18	phenotype1	-3700	-3700	0.0229059	8	1	93.6464	93.7434	0	FALSE	FALSE
SLC22A23v2	phenotype1	-3700	-3700	0.0229817	44	6	3.27006	3.45505	0	FALSE	FALSE
SIRT3	phenotype1	-3700	-3700	0.0229946	4	11	0.21714	0.232598	0	FALSE	FALSE
TAB2	phenotype1	-3700	-3700	0.0229967	18	6	149.645	149.722	0	FALSE	FALSE
CENPC1	phenotype1	-3700	-3700	0.0230811	12	4	68.3382	68.4038	0	FALSE	FALSE
ZNF260	phenotype1	-3700	-3700	0.023209	2	19	37.0163	37.0178	0	FALSE	FALSE
C2orf57	phenotype1	-3700	-3700	0.0232236	1	2	232.458	232.458	0	FALSE	FALSE
SERPINB5	phenotype1	-3700	-3700	0.0232262	14	18	61.146	61.1719	0	FALSE	FALSE
PDCL2	phenotype1	-3700	-3700	0.0232452	4	4	56.4281	56.4542	1	FALSE	FALSE
STAT5B	phenotype1	-3700	-3700	0.0232667	4	17	40.3564	40.4265	0	FALSE	FALSE
CATSPER1	phenotype1	-3700	-3700	0.0232865	1	11	65.7938	65.7938	0	FALSE	FALSE
RIC8B	phenotype1	-3700	-3700	0.0233262	9	12	107.187	107.272	0	FALSE	FALSE
WDR7	phenotype1	-3700	-3700	0.0233532	48	18	54.3191	54.6964	0	FALSE	FALSE
MAT2B	phenotype1	-3700	-3700	0.0233797	3	5	162.934	162.94	0	FALSE	FALSE
SH2D2A	phenotype1	-3700	-3700	0.0234088	1	1	156.785	156.785	0	FALSE	FALSE
RIMBP2	phenotype1	-3700	-3700	0.0234381	23	12	130.884	131.002	0	FALSE	FALSE
MFN2	phenotype1	-3700	-3700	0.0234735	3	1	12.0461	12.054	0	FALSE	FALSE
LMCD1-AS1	phenotype1	-3700	-3700	0.023534	63	3	8.26645	8.52579	0	FALSE	FALSE
URGCP	phenotype1	-3700	-3700	0.0235896	7	7	43.917	43.9437	0	FALSE	FALSE
URGCP-MRPS24	phenotype1	-3700	-3700	0.0235896	7	7	43.917	43.9437	0	FALSE	FALSE
ZBTB48	phenotype1	-3700	-3700	0.0236104	1	1	6.64472	6.64472	0	FALSE	FALSE
EFCAB7	phenotype1	-3700	-3700	0.0237041	4	1	63.9895	64.0181	0	FALSE	FALSE
DIAPH1	phenotype1	-3700	-3700	0.0237473	6	5	140.898	140.989	0	FALSE	FALSE
HECTD3	phenotype1	-3700	-3700	0.0237665	2	1	45.4701	45.474	1	FALSE	FALSE
MTMR14	phenotype1	-3700	-3700	0.0237684	10	3	9.70275	9.73674	0	FALSE	FALSE
STIP1	phenotype1	-3700	-3700	0.0238966	2	11	63.9646	63.9647	0	FALSE	FALSE
PAFAH1B1	phenotype1	-3700	-3700	0.0240036	8	17	2.50825	2.57718	0	FALSE	FALSE
SOX6	phenotype1	-3700	-3700	0.0240707	47	11	15.9893	16.4932	0	FALSE	FALSE
TMEM132D	phenotype1	-3700	-3700	0.0241576	183	12	129.556	130.37	1	FALSE	FALSE
MIA2	phenotype1	-3700	-3700	0.0241852	2	14	39.7067	39.715	0	FALSE	FALSE
KRT20	phenotype1	-3700	-3700	0.0242415	1	17	39.0356	39.0356	0	FALSE	FALSE
DYNC2LI1v2	phenotype1	-3700	-3700	0.0242695	2	2	44.0172	44.0243	0	FALSE	FALSE
HLA-Fv2	phenotype1	-3790	-3790	0.0243534	3	6	29.6923	29.6944	64	FALSE	TRUE
DOK4	phenotype1	-3700	-3700	0.0244615	1	16	57.5116	57.5116	1	FALSE	FALSE
SFPQ	phenotype1	-3700	-3700	0.0245647	2	1	35.6561	35.6567	0	FALSE	FALSE
PKDREJ	phenotype1	-3700	-3700	0.0245762	7	22	46.6522	46.6573	0	FALSE	FALSE
USP13	phenotype1	-3700	-3700	0.0245823	23	3	179.38	179.499	1	FALSE	FALSE
THPO	phenotype1	-3700	-3700	0.0246447	2	3	184.092	184.095	1	FALSE	FALSE
WDR33	phenotype1	-3700	-3700	0.0246484	7	2	128.465	128.568	0	FALSE	FALSE
DPAGT1	phenotype1	-3700	-3700	0.0247063	1	11	118.971	118.971	0	FALSE	FALSE
MAP2K1	phenotype1	-3700	-3700	0.0248917	9	15	66.683	66.7746	0	FALSE	FALSE
PCGF5	phenotype1	-3700	-3700	0.0249156	19	10	92.9267	93.0423	0	FALSE	FALSE
IFNGR1	phenotype1	-3700	-3710	0.0249248	1	6	137.531	137.531	4	FALSE	FALSE
SP3	phenotype1	-3700	-3700	0.0249388	5	2	174.772	174.808	0	FALSE	FALSE
ANXA5	phenotype1	-3700	-3700	0.0249477	4	4	122.589	122.602	2	FALSE	FALSE
FOXP1	phenotype1	-3700	-3700	0.0250462	75	3	71.0185	71.6224	0	FALSE	FALSE
NUDT4P1	phenotype1	-3700	-3700	0.0251225	1	12	93.777	93.777	0	FALSE	FALSE
NUDT4	phenotype1	-3700	-3700	0.0251225	1	12	93.777	93.777	0	FALSE	FALSE
WDR93	phenotype1	-3700	-3700	0.0251686	2	15	90.2505	90.2741	0	FALSE	FALSE
DNMT3L	phenotype1	-3700	-3700	0.0253558	2	21	45.6736	45.6793	0	FALSE	FALSE
CNST	phenotype1	-3700	-3700	0.0254121	5	1	246.781	246.83	0	FALSE	FALSE
PLGRKT	phenotype1	-3700	-3700	0.0254218	24	9	5.36276	5.43034	0	FALSE	FALSE
BATF	phenotype1	-3700	-3700	0.0254715	6	14	75.9901	76.0085	0	FALSE	FALSE
SCN4B	phenotype1	-3700	-3700	0.0254716	3	11	118.018	118.022	0	FALSE	FALSE
DR1	phenotype1	-3700	-3700	0.0254989	1	1	93.8164	93.8164	0	FALSE	FALSE
AKAP8L	phenotype1	-3700	-3700	0.0255018	5	19	15.5048	15.529	0	FALSE	FALSE
HIP1R	phenotype1	-3700	-3700	0.025513	2	12	123.323	123.343	0	FALSE	FALSE
SLC44A4	phenotype1	-3790	-3790	0.0255416	1	6	31.8362	31.8362	65	FALSE	TRUE
GPR63	phenotype1	-3700	-3700	0.0255821	5	6	97.2446	97.2686	0	FALSE	FALSE
ATAD5	phenotype1	-3700	-3700	0.0256638	3	17	29.1659	29.2162	0	FALSE	FALSE
SIPA1L2	phenotype1	-3700	-3700	0.0256726	40	1	232.535	232.641	0	FALSE	FALSE
TMEM55A	phenotype1	-3700	-3700	0.0256819	1	8	92.0105	92.0105	0	FALSE	FALSE
THBS2	phenotype1	-3700	-3700	0.0256842	8	6	169.621	169.649	0	FALSE	FALSE
TSPAN10	phenotype1	-3700	-3700	0.0256975	2	17	79.6142	79.6145	0	FALSE	FALSE
HEATR3	phenotype1	-3740	-3750	0.0257116	3	16	50.1138	50.1355	13	FALSE	FALSE
FBLN5	phenotype1	-3700	-3700	0.02572	17	14	92.3379	92.4014	0	FALSE	FALSE
STARD13v2	phenotype1	-3700	-3700	0.0257286	98	13	33.6822	34.2508	0	FALSE	FALSE
FAT3	phenotype1	-3700	-3710	0.0258291	104	11	92.0905	92.6276	1	FALSE	FALSE
ST3GAL1	phenotype1	-3700	-3700	0.0258297	33	8	134.471	134.572	0	FALSE	FALSE
CCDC62	phenotype1	-3700	-3700	0.0259418	4	12	123.292	123.302	0	FALSE	FALSE
ADAMTS6	phenotype1	-3700	-3700	0.0259787	34	5	64.4449	64.7647	0	FALSE	FALSE
CLUL1	phenotype1	-3700	-3700	0.0260285	10	18	0.597751	0.632239	0	FALSE	FALSE
ADORA3v2v2	phenotype1	-3700	-3700	0.0260385	15	1	112.026	112.104	0	FALSE	FALSE
CAD	phenotype1	-3710	-3710	0.0260657	5	2	27.4413	27.4511	2	FALSE	FALSE
CEP170P1	phenotype1	-3700	-3700	0.0261026	1	4	119.468	119.468	2	FALSE	FALSE
CLTCL1	phenotype1	-3700	-3700	0.0261172	12	22	19.1686	19.2739	0	FALSE	FALSE
MAN2A1	phenotype1	-3700	-3700	0.0262023	24	5	109.034	109.201	0	FALSE	FALSE
L1TD1	phenotype1	-3700	-3700	0.0262534	6	1	62.6618	62.6777	0	FALSE	FALSE
ALDH5A1	phenotype1	-3700	-3700	0.0262806	9	6	24.4996	24.5335	0	FALSE	FALSE
AGPAT3	phenotype1	-3700	-3700	0.0262984	14	21	45.3236	45.3918	0	FALSE	FALSE
WDR66v2	phenotype1	-3700	-3700	0.0263013	11	12	122.366	122.439	0	FALSE	FALSE
SLC37A2	phenotype1	-3700	-3700	0.0263101	6	11	124.939	124.959	0	FALSE	FALSE
CLDN20	phenotype1	-3700	-3700	0.0263309	3	6	155.585	155.585	0	FALSE	FALSE
PPP1R2	phenotype1	-3700	-3700	0.0263631	2	3	195.262	195.263	0	FALSE	FALSE
MEGF9	phenotype1	-3700	-3700	0.0263745	3	9	123.384	123.461	0	FALSE	FALSE
IL18R1	phenotype1	-3700	-3700	0.0264409	13	2	102.985	103.012	4	FALSE	FALSE
KCNIP3	phenotype1	-3700	-3700	0.0264846	5	2	95.9704	96.0149	4	FALSE	FALSE
WWOXv2v2	phenotype1	-3700	-3700	0.0265176	371	16	78.1345	79.2463	0	FALSE	FALSE
KCTD18	phenotype1	-3700	-3700	0.0265955	3	2	201.356	201.363	0	FALSE	FALSE
OTOR	phenotype1	-3700	-3700	0.0266304	1	20	16.729	16.729	0	FALSE	FALSE
KIAA1984-AS1	phenotype1	-3700	-3700	0.0266502	2	9	139.701	139.702	0	FALSE	FALSE
KIAA1984	phenotype1	-3700	-3700	0.0266502	2	9	139.701	139.702	0	FALSE	FALSE
SMURF2	phenotype1	-3700	-3700	0.026738	3	17	62.5696	62.6237	0	FALSE	FALSE
SLC7A2v2v2	phenotype1	-3700	-3700	0.026759	18	8	17.3637	17.4275	0	FALSE	FALSE
ACACB	phenotype1	-3700	-3700	0.0268238	19	12	109.586	109.704	0	FALSE	FALSE
NOP9	phenotype1	-3700	-3700	0.0269305	2	14	24.7697	24.7729	0	FALSE	FALSE
KLRF1	phenotype1	-3700	-3700	0.0269743	2	12	9.9911	9.99116	1	FALSE	FALSE
FAM174A	phenotype1	-3700	-3700	0.027042	4	5	99.8808	99.8979	0	FALSE	FALSE
TM7SF3	phenotype1	-3700	-3700	0.0271095	4	12	27.132	27.1633	0	FALSE	FALSE
DDX1	phenotype1	-3700	-3700	0.027165	4	2	15.7493	15.7506	0	FALSE	FALSE
ABCB5v2v2	phenotype1	-3700	-3700	0.0272626	19	7	20.6895	20.7921	0	FALSE	FALSE
POU2F1	phenotype1	-3700	-3700	0.0273365	23	1	167.198	167.394	0	FALSE	FALSE
PRDM4	phenotype1	-3700	-3700	0.0273851	2	12	108.127	108.134	0	FALSE	FALSE
NXNL1	phenotype1	-3700	-3700	0.0274059	1	19	17.5711	17.5711	0	FALSE	FALSE
C12orf49	phenotype1	-3700	-3700	0.0274236	1	12	117.165	117.165	0	FALSE	FALSE
ZNF221	phenotype1	-3700	-3700	0.0274801	4	19	44.4668	44.4712	0	FALSE	FALSE
OVOL2	phenotype1	-3700	-3700	0.0275077	5	20	18.0131	18.0273	0	FALSE	FALSE
COA1	phenotype1	-3700	-3700	0.0275794	10	7	43.6839	43.7636	0	FALSE	FALSE
LOC286189	phenotype1	-3700	-3700	0.0276773	1	8	69.238	69.238	0	FALSE	FALSE
LINC00184	phenotype1	-3700	-3700	0.0276793	4	1	234.765	234.769	0	FALSE	FALSE
CYP4A11	phenotype1	-3700	-3700	0.0276845	1	1	47.3987	47.3987	1	FALSE	FALSE
GIMAP1-GIMAP5	phenotype1	-3700	-3700	0.0278999	7	7	150.425	150.441	0	FALSE	FALSE
CEP57	phenotype1	-3700	-3700	0.0279262	3	11	95.5261	95.5653	0	FALSE	FALSE
FLT1v2	phenotype1	-3700	-3700	0.0279877	20	13	28.8813	29.0618	0	FALSE	FALSE
SOAT2	phenotype1	-3700	-3700	0.0280056	3	12	53.4979	53.5124	0	FALSE	FALSE
CEP95	phenotype1	-3700	-3700	0.0280261	2	17	62.5278	62.5282	0	FALSE	FALSE
EFR3B	phenotype1	-3700	-3700	0.0280468	9	2	25.3046	25.3806	0	FALSE	FALSE
ADAMTS19	phenotype1	-3720	-3720	0.0280989	28	5	128.801	129.059	15	FALSE	FALSE
UBAP2L	phenotype1	-3700	-3700	0.0281615	6	1	154.197	154.239	0	FALSE	FALSE
ACSM3v2	phenotype1	-3700	-3700	0.0281826	5	16	20.7878	20.8045	0	FALSE	FALSE
LOC284632	phenotype1	-3700	-3700	0.0282244	3	1	24.5271	24.5321	0	FALSE	FALSE
LBP	phenotype1	-3700	-3700	0.0282345	9	20	36.9859	36.9977	6	FALSE	FALSE
SIDT1	phenotype1	-3700	-3700	0.0282654	21	3	113.255	113.342	0	FALSE	FALSE
SLC26A9	phenotype1	-3700	-3700	0.0283287	6	1	205.888	205.896	0	FALSE	FALSE
WDR86	phenotype1	-3700	-3700	0.0283797	4	7	151.082	151.101	0	FALSE	FALSE
HCG25	phenotype1	-3790	-3790	0.0283859	2	6	33.2182	33.2222	65	FALSE	TRUE
VPS52	phenotype1	-3790	-3790	0.0283859	2	6	33.2182	33.2222	65	FALSE	TRUE
LCTL	phenotype1	-3700	-3700	0.0284514	2	15	66.8504	66.8521	0	FALSE	FALSE
TNFRSF10A	phenotype1	-3700	-3700	0.0285707	1	8	23.0603	23.0603	0	FALSE	FALSE
TMEM92	phenotype1	-3700	-3700	0.0286051	1	17	48.3556	48.3556	0	FALSE	FALSE
CHRM5	phenotype1	-3700	-3700	0.0286312	18	15	34.2651	34.3492	0	FALSE	FALSE
CUBN	phenotype1	-3700	-3700	0.0287122	63	10	16.8715	17.1565	0	FALSE	FALSE
ORC3	phenotype1	-3700	-3700	0.0287397	4	6	88.3294	88.371	0	FALSE	FALSE
CSMD3	phenotype1	-3700	-3700	0.0288167	130	8	113.246	114.436	0	FALSE	FALSE
EIF1AD	phenotype1	-3700	-3700	0.0288186	2	11	65.7672	65.7672	0	FALSE	FALSE
LOC100131564	phenotype1	-3700	-3700	0.0288484	7	1	93.7838	93.7959	0	FALSE	FALSE
FRMD4B	phenotype1	-3700	-3700	0.0288657	29	3	69.2198	69.4284	0	FALSE	FALSE
C21orf37	phenotype1	-3700	-3700	0.0289126	1	21	18.8163	18.8163	0	FALSE	FALSE
RXFP1	phenotype1	-3700	-3700	0.0289437	7	4	159.444	159.504	0	FALSE	FALSE
ODAM	phenotype1	-3700	-3700	0.0289601	1	4	71.0641	71.0641	0	FALSE	FALSE
HCG18	phenotype1	-3790	-3790	0.0289815	14	6	30.2568	30.286	64	FALSE	TRUE
ATP2B2	phenotype1	-3700	-3700	0.0290101	44	3	10.384	10.5405	0	FALSE	FALSE
ATP6V1C1	phenotype1	-3700	-3700	0.0292417	10	8	104.038	104.085	0	FALSE	FALSE
SIPA1L3	phenotype1	-3700	-3700	0.0292423	29	19	38.4158	38.6733	0	FALSE	FALSE
SSR3	phenotype1	-3700	-3700	0.0292844	4	3	156.26	156.269	0	FALSE	FALSE
SEPHS1	phenotype1	-3700	-3700	0.0292856	2	10	13.371	13.3737	0	FALSE	FALSE
MIR137HG	phenotype1	-3700	-3700	0.0292873	7	1	98.4611	98.5024	0	FALSE	FALSE
KIAA1430	phenotype1	-3700	-3700	0.0293378	2	4	186.095	186.106	0	FALSE	FALSE
ERBB3	phenotype1	-3700	-3700	0.02936	1	12	56.4822	56.4822	13	FALSE	FALSE
RALGDS	phenotype1	-3700	-3700	0.0294575	3	9	136.005	136.017	0	FALSE	FALSE
COX7B2	phenotype1	-3700	-3700	0.029499	28	4	46.7471	46.9112	0	FALSE	FALSE
GPR144	phenotype1	-3700	-3700	0.0296299	4	9	127.22	127.234	0	FALSE	FALSE
WDR25	phenotype1	-3700	-3700	0.0297601	10	14	100.845	100.945	0	FALSE	FALSE
TRAF1v2	phenotype1	-3700	-3700	0.0299146	6	9	123.672	123.686	0	FALSE	FALSE
ASCC2	phenotype1	-3700	-3700	0.029967	5	22	30.1882	30.2208	4	FALSE	FALSE
LCT	phenotype1	-3700	-3700	0.0299974	10	2	136.546	136.576	5	FALSE	FALSE
KIF23	phenotype1	-3700	-3700	0.0300519	1	15	69.7097	69.7097	0	FALSE	FALSE
SOLH	phenotype1	-3700	-3700	0.0300542	1	16	0.596442	0.596442	0	FALSE	FALSE
FLOT2	phenotype1	-3700	-3700	0.0301791	1	17	27.2157	27.2157	0	FALSE	FALSE
HOXC6	phenotype1	-3700	-3700	0.0301915	2	12	54.4173	54.4189	0	FALSE	FALSE
HOXC5	phenotype1	-3700	-3700	0.0301915	2	12	54.4173	54.4189	0	FALSE	FALSE
GFPT1	phenotype1	-3700	-3700	0.0303487	8	2	69.568	69.6101	0	FALSE	FALSE
EHMT2	phenotype1	-3790	-3790	0.0304716	1	6	31.8561	31.8561	65	FALSE	TRUE
SPSB1	phenotype1	-3700	-3700	0.0304782	14	1	9.36234	9.41932	0	FALSE	FALSE
TPRG1	phenotype1	-3700	-3700	0.0306238	25	3	188.904	189.036	0	FALSE	FALSE
ARID3B	phenotype1	-3700	-3700	0.0306498	7	15	74.844	74.8737	0	FALSE	FALSE
C2CD2L	phenotype1	-3700	-3700	0.0307956	1	11	118.981	118.981	0	FALSE	FALSE
ZNF75A	phenotype1	-3700	-3700	0.0308274	2	16	3.36614	3.36651	0	FALSE	FALSE
IL13	phenotype1	-3720	-3720	0.0308783	1	5	131.996	131.996	15	FALSE	FALSE
FCHO1	phenotype1	-3700	-3700	0.030882	4	19	17.8645	17.8934	0	FALSE	FALSE
E2F3	phenotype1	-3710	-3710	0.0308977	6	6	20.405	20.4686	1	FALSE	FALSE
PSMB2	phenotype1	-3700	-3700	0.0309775	1	1	36.0992	36.0992	0	FALSE	FALSE
NFU1	phenotype1	-3700	-3700	0.0309823	1	2	69.6558	69.6558	0	FALSE	FALSE
RPL26L1	phenotype1	-3700	-3700	0.0311465	2	5	172.391	172.391	0	FALSE	FALSE
NKD1	phenotype1	-3740	-3750	0.0311977	10	16	50.5869	50.6702	13	FALSE	FALSE
DNAH14v2	phenotype1	-3700	-3700	0.0313377	41	1	225.137	225.583	0	FALSE	FALSE
GPR158-AS1	phenotype1	-3700	-3700	0.0313635	3	10	25.4483	25.4597	0	FALSE	FALSE
WDR52v2	phenotype1	-3700	-3700	0.0313711	13	3	113.009	113.123	0	FALSE	FALSE
CDK5RAP3	phenotype1	-3700	-3700	0.0313817	2	17	46.0495	46.057	2	FALSE	FALSE
PRMT5	phenotype1	-3700	-3700	0.0314009	2	14	23.394	23.3947	0	FALSE	FALSE
VPS28	phenotype1	-3700	-3700	0.03141	1	8	145.653	145.653	0	FALSE	FALSE
GUCY1A3	phenotype1	-3700	-3700	0.0314729	10	4	156.631	156.645	0	FALSE	FALSE
OPCMLv2	phenotype1	-3700	-3700	0.0314892	201	11	132.285	133.393	0	FALSE	FALSE
GDEP	phenotype1	-3700	-3700	0.031502	3	4	80.7516	80.7762	0	FALSE	FALSE
ADAM30	phenotype1	-3700	-3700	0.0315173	1	1	120.438	120.438	0	FALSE	FALSE
DIAPH3v2v2	phenotype1	-3700	-3700	0.0315596	60	13	60.2413	60.7351	1	FALSE	FALSE
RTTN	phenotype1	-3700	-3700	0.0316524	18	18	67.7091	67.8585	0	FALSE	FALSE
TRIM36	phenotype1	-3700	-3700	0.0317751	3	5	114.471	114.509	0	FALSE	FALSE
FOPNL	phenotype1	-3700	-3700	0.0319167	4	16	15.9635	15.9807	0	FALSE	FALSE
NCAM2	phenotype1	-3700	-3700	0.0319451	70	21	22.3727	22.904	0	FALSE	FALSE
SLC6A3	phenotype1	-3700	-3700	0.0320189	9	5	1.4239	1.44373	0	FALSE	FALSE
IQCF5	phenotype1	-3710	-3710	0.0320727	1	3	51.9077	51.9077	13	FALSE	FALSE
CSTF3	phenotype1	-3700	-3700	0.0321173	5	11	33.1503	33.1823	0	FALSE	FALSE
BAZ1A	phenotype1	-3700	-3700	0.0321423	12	14	35.2397	35.3283	0	FALSE	FALSE
ENTHD1	phenotype1	-3700	-3700	0.0321728	5	22	40.1699	40.2888	0	FALSE	FALSE
COL15A1	phenotype1	-3700	-3700	0.0322098	27	9	101.709	101.83	0	FALSE	FALSE
SORBS2v2v2v2v2v2v2	phenotype1	-3700	-3700	0.0323229	71	4	186.523	186.864	0	FALSE	FALSE
PKD2L1	phenotype1	-3710	-3710	0.032344	7	10	102.05	102.088	10	FALSE	FALSE
PDE4A	phenotype1	-3700	-3700	0.0324083	1	19	10.5468	10.5468	0	FALSE	FALSE
KCNH4	phenotype1	-3700	-3700	0.0324126	2	17	40.3187	40.3223	0	FALSE	FALSE
EFTUD1	phenotype1	-3700	-3700	0.0324187	9	15	82.4327	82.533	0	FALSE	FALSE
TRIP4	phenotype1	-3700	-3700	0.0324457	4	15	64.6908	64.7363	0	FALSE	FALSE
IL1RL1	phenotype1	-3700	-3700	0.0324767	9	2	102.931	102.968	4	FALSE	FALSE
PYHIN1	phenotype1	-3700	-3700	0.0325029	5	1	158.909	158.945	0	FALSE	FALSE
RIF1	phenotype1	-3700	-3700	0.0325371	9	2	152.28	152.332	0	FALSE	FALSE
AMN	phenotype1	-3700	-3700	0.0325603	1	14	103.392	103.392	0	FALSE	FALSE
CUL2v2	phenotype1	-3700	-3700	0.0325688	7	10	35.3049	35.3777	0	FALSE	FALSE
CPXM1	phenotype1	-3700	-3700	0.0326513	1	20	2.77533	2.77533	0	FALSE	FALSE
ASAH1	phenotype1	-3700	-3700	0.0326841	19	8	17.9179	17.9405	0	FALSE	FALSE
OR51B5	phenotype1	-3700	-3700	0.0327212	64	11	5.36543	5.52587	1	FALSE	FALSE
ATP6V0E1	phenotype1	-3700	-3700	0.0327305	4	5	172.413	172.438	0	FALSE	FALSE
GSTM5	phenotype1	-3700	-3700	0.0328275	1	1	110.257	110.257	0	FALSE	FALSE
PLD5v2v2	phenotype1	-3700	-3700	0.0328976	89	1	242.266	242.675	0	FALSE	FALSE
NDUFAB1	phenotype1	-3700	-3700	0.0329158	3	16	23.6015	23.605	0	FALSE	FALSE
PGAP2	phenotype1	-3700	-3700	0.0329557	1	11	3.83226	3.83226	0	FALSE	FALSE
ERO1L	phenotype1	-3700	-3700	0.0329729	8	14	53.1248	53.1546	0	FALSE	FALSE
TMEM246	phenotype1	-3700	-3700	0.0330607	2	9	104.244	104.247	0	FALSE	FALSE
ATPBD4-AS1	phenotype1	-3700	-3700	0.0330957	48	15	35.8538	36.1424	0	FALSE	FALSE
MS4A6E	phenotype1	-3700	-3700	0.0331293	3	11	60.1024	60.1077	0	FALSE	FALSE
RXRB	phenotype1	-3790	-3790	0.0331835	2	6	33.1622	33.1635	65	FALSE	TRUE
PDE9A	phenotype1	-3700	-3700	0.0332029	18	21	44.0768	44.1881	0	FALSE	FALSE
CHD5	phenotype1	-3700	-3700	0.0332655	3	1	6.20722	6.2225	0	FALSE	FALSE
NAF1	phenotype1	-3700	-3700	0.0332893	1	4	164.085	164.085	0	FALSE	FALSE
SPTBN1	phenotype1	-3700	-3700	0.0333495	47	2	54.691	54.894	0	FALSE	FALSE
LIMS1v2v2v2v2	phenotype1	-3700	-3700	0.0333622	11	2	109.164	109.301	0	FALSE	FALSE
LRRC69	phenotype1	-3700	-3700	0.0333746	15	8	92.1275	92.2285	0	FALSE	FALSE
SLAIN2	phenotype1	-3700	-3700	0.0334035	6	4	48.347	48.4278	0	FALSE	FALSE
GMNC	phenotype1	-3700	-3700	0.033435	1	3	190.58	190.58	0	FALSE	FALSE
TTC28-AS1	phenotype1	-3700	-3700	0.0334754	8	22	28.3681	28.3935	4	FALSE	FALSE
SNORA23	phenotype1	-3700	-3700	0.0335268	1	11	9.45038	9.45038	0	FALSE	FALSE
PUS3	phenotype1	-3700	-3700	0.0335903	1	11	125.764	125.764	0	FALSE	FALSE
RWDD3	phenotype1	-3700	-3700	0.0335944	1	1	95.7051	95.7051	0	FALSE	FALSE
GLYATL3	phenotype1	-3700	-3700	0.0336076	3	6	49.4798	49.4949	0	FALSE	FALSE
SEZ6	phenotype1	-3700	-3700	0.033647	2	17	27.2867	27.3224	0	FALSE	FALSE
CCDC33	phenotype1	-3700	-3700	0.0337253	13	15	74.5595	74.6225	0	FALSE	FALSE
ANAPC1	phenotype1	-3700	-3700	0.0338746	1	2	112.627	112.627	0	FALSE	FALSE
MIR548A3	phenotype1	-3700	-3700	0.033878	6	3	103.912	103.943	0	FALSE	FALSE
KRT38	phenotype1	-3700	-3700	0.033911	5	17	39.5934	39.5959	0	FALSE	FALSE
PNOC	phenotype1	-3700	-3700	0.0340435	9	8	28.179	28.1989	0	FALSE	FALSE
CYP27B1	phenotype1	-3700	-3700	0.0340435	1	12	58.1586	58.1586	13	FALSE	FALSE
STK17A	phenotype1	-3700	-3700	0.0340773	8	7	43.6512	43.6648	0	FALSE	FALSE
DBH	phenotype1	-3700	-3700	0.0341157	5	9	136.509	136.523	0	FALSE	FALSE
PPARGC1B	phenotype1	-3700	-3700	0.0342902	29	5	149.119	149.231	0	FALSE	FALSE
ATF7	phenotype1	-3700	-3700	0.0343232	5	12	53.9064	54	0	FALSE	FALSE
LPAL2	phenotype1	-3700	-3700	0.0343688	5	6	160.907	160.914	0	FALSE	FALSE
PLA2G12A	phenotype1	-3700	-3700	0.0344722	1	4	110.648	110.648	0	FALSE	FALSE
ELMO2	phenotype1	-3700	-3700	0.0345573	5	20	44.9965	45.0243	0	FALSE	FALSE
APTX	phenotype1	-3700	-3700	0.0346584	9	9	32.9765	32.9991	0	FALSE	FALSE
ALS2CR8	phenotype1	-3700	-3700	0.0346614	1	2	203.812	203.812	0	FALSE	FALSE
CN5H6.4	phenotype1	-3700	-3700	0.0346977	1	22	46.6919	46.6919	0	FALSE	FALSE
RAD18	phenotype1	-3700	-3700	0.0347849	19	3	8.91888	9.00508	0	FALSE	FALSE
SATB2	phenotype1	-3700	-3700	0.0347871	18	2	200.162	200.309	0	FALSE	FALSE
DDHD2	phenotype1	-3700	-3700	0.0349149	1	8	38.1102	38.1102	0	FALSE	FALSE
USPL1	phenotype1	-3700	-3700	0.0350084	2	13	31.2159	31.2318	0	FALSE	FALSE
THSD4	phenotype1	-3700	-3700	0.0350703	119	15	71.4425	72.0726	0	FALSE	FALSE
LINC00636	phenotype1	-3700	-3700	0.0351465	5	3	107.615	107.639	0	FALSE	FALSE
ARID1A	phenotype1	-3700	-3700	0.0351561	1	1	27.0417	27.0417	0	FALSE	FALSE
PCDH9-AS2	phenotype1	-3700	-3700	0.0351864	7	13	67.4027	67.4886	0	FALSE	FALSE
CCDC93	phenotype1	-3700	-3700	0.0352117	20	2	118.674	118.767	1	FALSE	FALSE
CD4	phenotype1	-3700	-3700	0.0352853	8	12	6.90526	6.92636	0	FALSE	FALSE
DCAF17	phenotype1	-3700	-3700	0.0353393	6	2	172.292	172.34	0	FALSE	FALSE
GPR183	phenotype1	-3700	-3700	0.0354048	4	13	99.9481	99.9555	0	FALSE	FALSE
APLF	phenotype1	-3700	-3700	0.0354534	8	2	68.7067	68.7902	0	FALSE	FALSE
TFB1M	phenotype1	-3700	-3700	0.0354759	8	6	155.58	155.635	0	FALSE	FALSE
SMEK1	phenotype1	-3700	-3700	0.0355163	4	14	91.9289	91.9727	0	FALSE	FALSE
LOC285419	phenotype1	-3700	-3700	0.0355583	44	4	124.607	124.852	2	FALSE	FALSE
H1FOO	phenotype1	-3700	-3700	0.0355654	1	3	129.267	129.267	0	FALSE	FALSE
STAT5A	phenotype1	-3700	-3700	0.0355759	1	17	40.4474	40.4474	0	FALSE	FALSE
KCNJ11	phenotype1	-3700	-3700	0.035578	1	11	17.4086	17.4086	0	FALSE	FALSE
MEOX2	phenotype1	-3700	-3700	0.0355815	17	7	15.6646	15.7261	0	FALSE	FALSE
UBE3C	phenotype1	-3700	-3700	0.0356231	17	7	156.964	157.046	0	FALSE	FALSE
VWA8	phenotype1	-3700	-3700	0.0356345	44	13	42.1505	42.5165	0	FALSE	FALSE
NPAS3	phenotype1	-3700	-3700	0.0356652	220	14	33.4288	34.2674	0	FALSE	FALSE
APBA2	phenotype1	-3700	-3700	0.0357025	22	15	29.2357	29.4055	0	FALSE	FALSE
PPP6R3	phenotype1	-3700	-3700	0.035709	9	11	68.2543	68.3798	0	FALSE	FALSE
MUC5B	phenotype1	-3700	-3700	0.0357619	2	11	1.24937	1.2588	0	FALSE	FALSE
GPR78	phenotype1	-3700	-3700	0.035808	1	4	8.58674	8.58674	0	FALSE	FALSE
SFRP1	phenotype1	-3700	-3700	0.0358393	7	8	41.1196	41.1658	0	FALSE	FALSE
PGM1	phenotype1	-3700	-3700	0.0358756	19	1	64.0648	64.1255	0	FALSE	FALSE
SLC51A	phenotype1	-3700	-3700	0.0359186	2	3	195.946	195.959	0	FALSE	FALSE
ENTPD3	phenotype1	-3700	-3700	0.0359849	8	3	40.4342	40.4595	0	FALSE	FALSE
SPPL2B	phenotype1	-3700	-3700	0.0360737	1	19	2.35479	2.35479	0	FALSE	FALSE
DUSP28	phenotype1	-3700	-3700	0.0360816	1	2	241.503	241.503	0	FALSE	FALSE
ENTPD3-AS1	phenotype1	-3700	-3700	0.0361745	12	3	40.4342	40.4943	0	FALSE	FALSE
ANXA1	phenotype1	-3700	-3700	0.0361823	4	9	75.7701	75.7825	0	FALSE	FALSE
LINC00158	phenotype1	-3700	-3700	0.0362162	6	21	26.7695	26.7981	0	FALSE	FALSE
RBM4	phenotype1	-3700	-3700	0.0362896	2	11	66.408	66.4081	0	FALSE	FALSE
PTPRK	phenotype1	-3700	-3700	0.0362917	42	6	128.296	128.838	0	FALSE	FALSE
CDK6	phenotype1	-3700	-3700	0.0363044	27	7	92.2467	92.4607	0	FALSE	FALSE
ZNF259	phenotype1	-3700	-3700	0.0363299	3	11	116.652	116.654	0	FALSE	FALSE
PHACTR3v2v2v2	phenotype1	-3700	-3700	0.036331	43	20	58.1578	58.4113	0	FALSE	FALSE
POU1F1	phenotype1	-3700	-3700	0.0364194	1	3	87.321	87.321	0	FALSE	FALSE
COL6A4P1	phenotype1	-3700	-3700	0.0364288	3	3	15.2128	15.2164	0	FALSE	FALSE
DIRC3	phenotype1	-3700	-3700	0.0364666	88	2	218.161	218.61	0	FALSE	FALSE
ATP2B4	phenotype1	-3700	-3700	0.0365069	21	1	203.596	203.698	0	FALSE	FALSE
MIR100HG	phenotype1	-3700	-3700	0.0365255	27	11	121.965	122.061	0	FALSE	FALSE
ZNF619	phenotype1	-3700	-3700	0.0365258	1	3	40.522	40.522	0	FALSE	FALSE
MIR548AA1	phenotype1	-3700	-3700	0.0365616	2	1	100.158	100.178	0	FALSE	FALSE
MIR548D1	phenotype1	-3700	-3700	0.0365616	2	1	100.158	100.178	0	FALSE	FALSE
MYO18B	phenotype1	-3700	-3700	0.0365814	80	22	26.1464	26.4253	0	FALSE	FALSE
MYT1	phenotype1	-3700	-3700	0.0365884	10	20	62.8178	62.8712	1	FALSE	FALSE
LCLAT1	phenotype1	-3700	-3700	0.0366088	42	2	30.6773	30.8637	0	FALSE	FALSE
ZNF326	phenotype1	-3700	-3700	0.0366463	1	1	90.4709	90.4709	0	FALSE	FALSE
HNRNPM	phenotype1	-3700	-3700	0.036653	7	19	8.51628	8.55332	0	FALSE	FALSE
HPDv2	phenotype1	-3700	-3700	0.0366885	4	12	122.287	122.32	0	FALSE	FALSE
SUMF1	phenotype1	-3700	-3700	0.0366898	30	3	4.40377	4.50662	0	FALSE	FALSE
YTHDF2	phenotype1	-3700	-3700	0.0366932	1	1	29.0802	29.0802	0	FALSE	FALSE
EMP2	phenotype1	-3700	-3700	0.0367344	9	16	10.6261	10.6722	0	FALSE	FALSE
PRODH	phenotype1	-3700	-3700	0.0367374	3	22	18.9051	18.9188	0	FALSE	FALSE
FGF20	phenotype1	-3700	-3700	0.0368145	1	8	16.8585	16.8585	0	FALSE	FALSE
PAPSS1	phenotype1	-3700	-3700	0.0370065	17	4	108.539	108.636	0	FALSE	FALSE
FAM108B1	phenotype1	-3700	-3700	0.0370572	1	9	74.5169	74.5169	0	FALSE	FALSE
DENND2A	phenotype1	-3700	-3700	0.0371262	9	7	140.226	140.297	0	FALSE	FALSE
PLEK2	phenotype1	-3700	-3700	0.0371679	1	14	67.8755	67.8755	0	FALSE	FALSE
KCNG4	phenotype1	-3700	-3700	0.0372133	7	16	84.2548	84.2616	0	FALSE	FALSE
LOC285740	phenotype1	-3700	-3700	0.0373195	7	6	143.876	143.888	1	FALSE	FALSE
HTR7P1	phenotype1	-3700	-3700	0.037379	1	12	13.1553	13.1553	0	FALSE	FALSE
CELSR1	phenotype1	-3700	-3700	0.0374437	12	22	46.8147	46.9292	0	FALSE	FALSE
ISG20L2	phenotype1	-3700	-3700	0.03749	1	1	156.697	156.697	0	FALSE	FALSE
CCM2	phenotype1	-3700	-3700	0.0376102	8	7	45.0469	45.1051	0	FALSE	FALSE
KIAA0391	phenotype1	-3700	-3700	0.0377267	15	14	35.6306	35.736	0	FALSE	FALSE
DNAH11	phenotype1	-3700	-3700	0.0377285	62	7	21.6123	21.938	0	FALSE	FALSE
ZNF441	phenotype1	-3700	-3700	0.0377397	4	19	11.8839	11.8929	0	FALSE	FALSE
C22orf24	phenotype1	-3700	-3700	0.0377449	4	22	32.3316	32.3392	4	FALSE	FALSE
CLEC2D	phenotype1	-3700	-3700	0.0377538	6	12	9.82314	9.84341	1	FALSE	FALSE
KIAA1549L	phenotype1	-3700	-3700	0.0377905	19	11	33.5755	33.6954	0	FALSE	FALSE
GNG10	phenotype1	-3700	-3700	0.0378202	1	9	114.427	114.427	0	FALSE	FALSE
FBXL3	phenotype1	-3700	-3700	0.0378343	2	13	77.5964	77.5968	0	FALSE	FALSE
SSPN	phenotype1	-3700	-3700	0.0378451	9	12	26.3493	26.3874	0	FALSE	FALSE
TMPRSS2	phenotype1	-3700	-3700	0.037881	11	21	42.8417	42.8764	0	FALSE	FALSE
SRGAP3	phenotype1	-3700	-3700	0.0381388	80	3	9.04071	9.28774	0	FALSE	FALSE
MAST1	phenotype1	-3700	-3700	0.0381936	4	19	12.9509	12.9724	0	FALSE	FALSE
RNF145	phenotype1	-3700	-3700	0.038262	6	5	158.592	158.625	1	FALSE	FALSE
CDCA7L	phenotype1	-3700	-3700	0.0383663	5	7	21.9448	21.9824	0	FALSE	FALSE
RSBN1L	phenotype1	-3700	-3700	0.0383776	7	7	77.3517	77.4016	2	FALSE	FALSE
SLC9C2	phenotype1	-3700	-3700	0.0383926	14	1	173.47	173.565	6	FALSE	FALSE
PYROXD1	phenotype1	-3700	-3700	0.0384057	9	12	21.5918	21.6124	0	FALSE	FALSE
PIGU	phenotype1	-3700	-3700	0.0384098	8	20	33.1612	33.223	0	FALSE	FALSE
PPP3CA	phenotype1	-3700	-3700	0.0384183	53	4	101.953	102.252	0	FALSE	FALSE
REN	phenotype1	-3700	-3700	0.0384309	2	1	204.131	204.132	0	FALSE	FALSE
ENTPD4	phenotype1	-3700	-3700	0.0384344	6	8	23.2872	23.3099	0	FALSE	FALSE
TRAPPC6B	phenotype1	-3700	-3700	0.0385215	1	14	39.6235	39.6235	0	FALSE	FALSE
TXNDC16	phenotype1	-3700	-3700	0.0386545	13	14	52.9056	53.0125	0	FALSE	FALSE
TAC4	phenotype1	-3700	-3700	0.0387013	1	17	47.9168	47.9168	2	FALSE	FALSE
PLXNA1	phenotype1	-3700	-3700	0.0387115	3	3	126.709	126.744	0	FALSE	FALSE
TGFBR3v2v2	phenotype1	-3700	-3700	0.0387323	54	1	92.1609	92.3584	0	FALSE	FALSE
FADS2	phenotype1	-3700	-3700	0.0389398	3	11	61.6093	61.6291	0	FALSE	FALSE
KLK8	phenotype1	-3700	-3700	0.0389503	1	19	51.5041	51.5041	0	FALSE	FALSE
FAM107A	phenotype1	-3700	-3700	0.0390029	2	3	58.5568	58.56	0	FALSE	FALSE
CLUAP1	phenotype1	-3700	-3700	0.0390158	2	16	3.5609	3.57527	0	FALSE	FALSE
METTL21A	phenotype1	-3700	-3700	0.0391122	2	2	208.478	208.481	1	FALSE	FALSE
RPAP2	phenotype1	-3700	-3700	0.039284	6	1	92.7867	92.8316	0	FALSE	FALSE
RASGRF2	phenotype1	-3700	-3700	0.0393773	53	5	80.2569	80.5099	0	FALSE	FALSE
NLRP1v2v2v2v2	phenotype1	-3700	-3700	0.0393948	15	17	5.41236	5.46383	0	FALSE	FALSE
ADAMTS15	phenotype1	-3700	-3700	0.0394104	3	11	130.322	130.338	0	FALSE	FALSE
ERC1	phenotype1	-3700	-3700	0.0395167	49	12	1.10126	1.5909	0	FALSE	FALSE
OLFML2A	phenotype1	-3700	-3700	0.0395688	2	9	127.546	127.563	0	FALSE	FALSE
IMPACT	phenotype1	-3700	-3700	0.0395705	3	18	22.0205	22.0294	0	FALSE	FALSE
MAP2K6	phenotype1	-3700	-3700	0.0395806	18	17	67.4126	67.5262	0	FALSE	FALSE
STX17	phenotype1	-3700	-3700	0.0396113	6	9	102.67	102.71	0	FALSE	FALSE
LINC00446	phenotype1	-3700	-3700	0.0396763	4	13	78.5896	78.6275	0	FALSE	FALSE
ACBD3	phenotype1	-3700	-3700	0.0397059	3	1	226.354	226.372	0	FALSE	FALSE
CLIP2	phenotype1	-3700	-3700	0.0397524	5	7	73.7381	73.8147	0	FALSE	FALSE
BEST1	phenotype1	-3700	-3700	0.0397937	2	11	61.7194	61.7255	0	FALSE	FALSE
GDF5	phenotype1	-3700	-3700	0.0398512	1	20	34.0247	34.0247	0	FALSE	FALSE
BLNK	phenotype1	-3700	-3700	0.039885	20	10	97.9589	98.0215	0	FALSE	FALSE
FBXO4	phenotype1	-3740	-3740	0.0398863	1	5	41.9403	41.9403	25	FALSE	FALSE
BMP5	phenotype1	-3700	-3700	0.0399567	11	6	55.6283	55.7362	0	FALSE	FALSE
EMCN-IT3	phenotype1	-3700	-3700	0.0399704	1	4	101.594	101.594	0	FALSE	FALSE
CLCA4	phenotype1	-3700	-3700	0.0399827	9	1	87.015	87.0399	0	FALSE	FALSE
PAPL	phenotype1	-3700	-3700	0.0400109	3	19	39.5832	39.5923	0	FALSE	FALSE
PDE1Av2	phenotype1	-3700	-3700	0.0400975	63	2	183.017	183.381	0	FALSE	FALSE
SCD	phenotype1	-3710	-3710	0.0401583	3	10	102.111	102.115	10	FALSE	FALSE
ZNF200	phenotype1	-3700	-3700	0.0403063	2	16	3.27788	3.28227	0	FALSE	FALSE
LRP2BP	phenotype1	-3700	-3700	0.0403636	3	4	186.295	186.3	0	FALSE	FALSE
TRMT6	phenotype1	-3700	-3700	0.040513	2	20	5.91869	5.92087	0	FALSE	FALSE
R3HDM1	phenotype1	-3700	-3700	0.0405343	10	2	136.311	136.465	5	FALSE	FALSE
GRIA2	phenotype1	-3700	-3700	0.040661	2	4	158.184	158.264	0	FALSE	FALSE
CCDC122	phenotype1	-3700	-3700	0.0406948	10	13	44.4337	44.4518	0	FALSE	FALSE
CCDC111	phenotype1	-3700	-3700	0.0407294	13	4	185.572	185.61	0	FALSE	FALSE
ZC3H7A	phenotype1	-3700	-3700	0.0407848	4	16	11.8465	11.8891	0	FALSE	FALSE
LRRK2	phenotype1	-3700	-3700	0.0408165	15	12	40.6204	40.7438	0	FALSE	FALSE
CDC20B	phenotype1	-3700	-3700	0.0408639	10	5	54.4101	54.4629	0	FALSE	FALSE
C11orf75	phenotype1	-3700	-3710	0.0409323	17	11	93.2128	93.2737	1	FALSE	FALSE
ELAVL4v2	phenotype1	-3700	-3700	0.0409844	11	1	50.5286	50.6617	1	FALSE	FALSE
TCERG1L	phenotype1	-3700	-3700	0.0409961	45	10	132.897	133.096	0	FALSE	FALSE
URB2	phenotype1	-3700	-3700	0.0410362	5	1	229.776	229.793	0	FALSE	FALSE
EBF1	phenotype1	-3700	-3700	0.0410527	60	5	158.127	158.523	1	FALSE	FALSE
FHOD3	phenotype1	-3700	-3700	0.041154	98	18	33.879	34.3482	0	FALSE	FALSE
UPK1B	phenotype1	-3700	-3700	0.0412055	6	3	118.898	118.91	0	FALSE	FALSE
MRPL10	phenotype1	-3700	-3700	0.0413511	1	17	45.9049	45.9049	2	FALSE	FALSE
HTR2A	phenotype1	-3700	-3700	0.0413521	22	13	47.4117	47.4699	0	FALSE	FALSE
MIR548AX	phenotype1	-3700	-3700	0.0413744	11	4	16.5985	16.6107	0	FALSE	FALSE
ROS1	phenotype1	-3700	-3700	0.0413983	21	6	117.61	117.745	0	FALSE	FALSE
CDC42EP3	phenotype1	-3700	-3700	0.0414922	7	2	37.8721	37.8894	0	FALSE	FALSE
ZNF622	phenotype1	-3700	-3700	0.0415284	1	5	16.4646	16.4646	0	FALSE	FALSE
C2orf76	phenotype1	-3700	-3700	0.0416377	7	2	120.068	120.105	1	FALSE	FALSE
SERPINB11	phenotype1	-3700	-3700	0.0416753	5	18	61.372	61.385	0	FALSE	FALSE
PLD1	phenotype1	-3700	-3700	0.0417031	31	3	171.32	171.521	1	FALSE	FALSE
CST8	phenotype1	-3700	-3700	0.0419849	2	20	23.474	23.4764	0	FALSE	FALSE
EFHA1	phenotype1	-3700	-3700	0.0419967	12	13	22.0682	22.1559	0	FALSE	FALSE
FNDC5	phenotype1	-3700	-3700	0.0420645	1	1	33.335	33.335	0	FALSE	FALSE
CREM	phenotype1	-3700	-3700	0.0420907	9	10	35.4254	35.499	0	FALSE	FALSE
LPPR5	phenotype1	-3700	-3700	0.0421004	30	1	99.3616	99.4645	0	FALSE	FALSE
LOC255130	phenotype1	-3700	-3700	0.0421029	16	4	57.9816	58.0594	1	FALSE	FALSE
RNF212v2	phenotype1	-3700	-3700	0.0421594	12	4	1.06725	1.10546	0	FALSE	FALSE
SEL1L	phenotype1	-3700	-3700	0.0422339	3	14	81.949	81.983	0	FALSE	FALSE
ATP6V1A	phenotype1	-3700	-3700	0.0422378	4	3	113.475	113.529	0	FALSE	FALSE
PTPN5	phenotype1	-3700	-3700	0.0422667	17	11	18.7716	18.8095	0	FALSE	FALSE
D2HGDH	phenotype1	-3700	-3700	0.0422857	1	2	242.696	242.696	0	FALSE	FALSE
C14orf79	phenotype1	-3700	-3700	0.0424688	1	14	105.46	105.46	0	FALSE	FALSE
ITPR3	phenotype1	-3790	-3790	0.0424919	10	6	33.5954	33.6612	65	FALSE	TRUE
JPH3	phenotype1	-3700	-3700	0.0424969	16	16	87.6389	87.7217	0	FALSE	FALSE
YPEL2	phenotype1	-3700	-3700	0.0425855	7	17	57.4394	57.4669	0	FALSE	FALSE
SRCAP	phenotype1	-3700	-3700	0.0426319	1	16	30.7399	30.7399	0	FALSE	FALSE
TMEM213	phenotype1	-3700	-3700	0.0426488	3	7	138.487	138.49	0	FALSE	FALSE
ARF1	phenotype1	-3700	-3700	0.0428529	2	1	228.277	228.278	0	FALSE	FALSE
ZNF841	phenotype1	-3700	-3700	0.0428772	2	19	52.5731	52.597	2	FALSE	FALSE
CYB5R1	phenotype1	-3700	-3700	0.0428935	1	1	202.934	202.934	0	FALSE	FALSE
LOC100506835	phenotype1	-3700	-3700	0.0429203	12	10	44.3614	44.3887	0	FALSE	FALSE
CLNS1A	phenotype1	-3700	-3700	0.0430486	2	11	77.3349	77.3469	0	FALSE	FALSE
PAK1	phenotype1	-3700	-3700	0.0430648	14	11	77.0475	77.1789	0	FALSE	FALSE
KLRG2	phenotype1	-3700	-3700	0.0430975	1	7	139.164	139.164	0	FALSE	FALSE
TRAK1	phenotype1	-3700	-3700	0.0432413	31	3	42.1385	42.2593	0	FALSE	FALSE
TEX10	phenotype1	-3700	-3700	0.0432944	6	9	103.065	103.112	0	FALSE	FALSE
YES1	phenotype1	-3700	-3700	0.0435194	9	18	0.733474	0.803578	0	FALSE	FALSE
FAM83A	phenotype1	-3700	-3700	0.0435613	5	8	124.199	124.21	0	FALSE	FALSE
CNGA1	phenotype1	-3700	-3700	0.0435869	9	4	47.9459	47.9786	0	FALSE	FALSE
CDCA8	phenotype1	-3700	-3700	0.043628	4	1	38.1628	38.1742	0	FALSE	FALSE
RBFOX1v2v2	phenotype1	-3700	-3700	0.0436427	571	16	6.0715	7.76	0	FALSE	FALSE
WAC	phenotype1	-3700	-3700	0.0436688	14	10	28.8423	28.9107	0	FALSE	FALSE
SLC4A10	phenotype1	-3700	-3700	0.0437711	13	2	162.533	162.83	0	FALSE	FALSE
KIAA0922	phenotype1	-3700	-3700	0.0438067	24	4	154.407	154.554	0	FALSE	FALSE
LINC00643	phenotype1	-3700	-3700	0.0438145	2	14	62.5886	62.5902	0	FALSE	FALSE
LOC648809	phenotype1	-3700	-3700	0.0438562	2	15	84.7642	84.7824	0	FALSE	FALSE
MAPRE1	phenotype1	-3700	-3700	0.0439087	6	20	31.4251	31.4353	0	FALSE	FALSE
ARPC5L	phenotype1	-3700	-3700	0.0439318	2	9	127.636	127.64	0	FALSE	FALSE
SUPT4H1	phenotype1	-3700	-3700	0.0439423	1	17	56.4232	56.4232	0	FALSE	FALSE
STXBP4	phenotype1	-3700	-3700	0.0441149	19	17	53.0475	53.2403	1	FALSE	FALSE
NECAB3	phenotype1	-3700	-3700	0.0441628	1	20	32.2483	32.2483	0	FALSE	FALSE
DPCR1	phenotype1	-3790	-3790	0.0441658	2	6	30.9135	30.9219	65	FALSE	TRUE
LOXL1	phenotype1	-3700	-3700	0.0442744	4	15	74.2238	74.2292	0	FALSE	FALSE
FAM131A	phenotype1	-3700	-3700	0.0443609	1	3	184.056	184.056	1	FALSE	FALSE
PREX2v2	phenotype1	-3700	-3700	0.0443714	52	8	68.8771	69.1398	0	FALSE	FALSE
GOLGA1	phenotype1	-3700	-3700	0.044538	6	9	127.643	127.693	0	FALSE	FALSE
[truncated: 12,780 more rows]

## Sheet: Crohn's_FaST-LMM-Set-Score
SetId	P-value	setSize	chrm	minPos(Mb)	maxPos(Mb)	#Excluded	inMHC	passBonf
[truncated: 13,850 more rows]

[truncated: 2 more sheets: Crohn's_uncorrected, Validation]
